# Supplementary material for: Syntheses and structures of 1-[2,2-di­chloro-1-hy­droxy-3-(4-methyl­phen­yl)-3-oxoprop­yl]urea and 1-[2,2-di­chloro-3-(4-fluoro­phen­yl)-1-hy­droxy-3-oxoprop­yl]urea
Source: Acta Crystallogr E Crystallogr Commun. 2025 May 20;81(Pt 6):538–42. doi: 10.1107/S2056989025004359 (PMC12142406; doi:10.1107/S2056989025004359)
Supplement: Supplementary file 1 [file e-81-00538-sup1.cif]

##############################################################################
#                                                                            #
# This CIF contains the data in a paper accepted for publication in          #
# Acta Crystallographica Section E. It conforms to the requirements of       #
# Notes for Authors for Acta Crystallographica Section E, and has been       #
# peer reviewed under the auspices of the IUCr Commission on Journals.       #
#                                                                            #
# Full details of the Crystallographic Information File format               #
# are given in the paper "The Crystallographic Information File (CIF):       #
# a New Standard Archive File for Crystallography" by S. R. Hall, F. H.      #
# Allen and I. D. Brown [Acta Cryst. (1991), A47, 655-685].                  #
#                                                                            #
# The current version of the core CIF dictionary is obtainable from          #
# ftp://ftp.iucr.org/pub/cif_core.dic.                                       #
#                                                                            #
# Software is freely available for graphical display of the structure(s)     #
# in this CIF. For information consult the CIF software page                 #
# http://www.iucr.org/resources/cif/software.                                #
#                                                                            #
# This file may be used for bona fide research purposes within the           #
# scientific community so long as proper attribution is given to the journal # 
# article from which it was obtained.                                        #
#                                                                            #
##############################################################################
data_I
_audit_creation_method
;
Olex2 1.3
(compiled 2019.09.11 svn.r3662 for OlexSys, GUI svn.r5938)
;
_chemical_name_systematic
;
1-[2,2-Dichloro-1-hydroxy-3-(4-methylphenyl)-3-oxopropyl]urea
;
_chemical_name_common     ?
_chemical_formula_moiety     'C10 H9 Cl2 F N2 O3'
_chemical_formula_sum     'C10 H9 Cl2 F N2 O3'
_chemical_formula_iupac     'C10 H9 Cl2 F N2 O3'
_chemical_formula_weight     295.09
_chemical_melting_point     ?
_space_group_crystal_system     monoclinic
_space_group_name_H-M_alt     'P 1 21/c 1'
_space_group_name_Hall     '-P 2ybc'
loop_
    _space_group_symop_operation_xyz
    'x, y, z'
    '-x, y+1/2, -z+1/2'
    '-x, -y, -z'
    'x, -y-1/2, z-1/2'
_cell_length_a     15.61360(10)
_cell_length_b     7.22140(10)
_cell_length_c     10.79290(10)
_cell_angle_alpha     90
_cell_angle_beta     104.6220(10)
_cell_angle_gamma     90
_cell_volume     1177.51(2)
_cell_formula_units_Z     4
_cell_measurement_reflns_used     10775
_cell_measurement_theta_min     2.9270
_cell_measurement_theta_max     80.4840
_cell_measurement_temperature     99.98(10)
_exptl_crystal_description     prism
_exptl_crystal_colour     colorless
_exptl_crystal_size_max     0.32
_exptl_crystal_size_mid     0.15
_exptl_crystal_size_min     0.05
_exptl_crystal_density_diffrn     1.665
_exptl_crystal_density_meas     ?
_exptl_crystal_density_method     'not measured'
_exptl_crystal_F_000     600
loop_
    _exptl_crystal_face_index_h
    _exptl_crystal_face_index_k
    _exptl_crystal_face_index_l
    _exptl_crystal_face_perp_dist
    1 1 0 0.0647
    0 -1 -1 0.0935
    1 0 0 0.0247
    -1 0 0 0.0285
    0 1 0 0.0724
    0 -1 0 0.0781
    0 -2 1 0.0940
    -1 2 2 0.0745
    1 0 -2 0.1266
_exptl_absorpt_coefficient_mu     5.143
_exptl_absorpt_correction_type     gaussian
_exptl_absorpt_process_details
;
(CrysAlisPro; Rigaku OD, 2024)
;
_exptl_absorpt_correction_T_min     0.408
_exptl_absorpt_correction_T_max     1.000
_diffrn_ambient_temperature     99.98(10)
_diffrn_source     'micro-focus sealed X-ray tube'
_diffrn_radiation_type     'Cu K\a'
_diffrn_radiation_wavelength     1.54184
_diffrn_radiation_monochromator     mirror
_diffrn_measurement_device_type     'XtaLAB Synergy, Dualflex, HyPix'
_diffrn_measurement_device     'four-circle diffractometer'
_diffrn_measurement_method     '\w scans'
_diffrn_detector     'Hybrid Pixel Array Detector'
_diffrn_detector_area_resol_mean     10.0000
_diffrn_reflns_number     16149
_diffrn_reflns_av_R_equivalents     0.0352
_diffrn_reflns_av_unetI/netI     0.0240
_diffrn_reflns_theta_min     2.925
_diffrn_reflns_theta_max     80.743
_diffrn_reflns_theta_full     67.684
_diffrn_measured_fraction_theta_max     0.993
_diffrn_measured_fraction_theta_full     1.000
_diffrn_reflns_limit_h_min     -19
_diffrn_reflns_limit_h_max     19
_diffrn_reflns_limit_k_min     -9
_diffrn_reflns_limit_k_max     9
_diffrn_reflns_limit_l_min     -10
_diffrn_reflns_limit_l_max     13
_diffrn_radiation_probe     x-ray
_refine_special_details     ?
_reflns_number_total     2562
_reflns_number_gt     2494
_reflns_threshold_expression     'I > 2\s(I)'
_refine_ls_structure_factor_coef     Fsqd
_refine_ls_matrix_type     full
_refine_ls_R_factor_all     0.0321
_refine_ls_R_factor_gt     0.0314
_refine_ls_wR_factor_gt     0.0810
_refine_ls_wR_factor_ref     0.0815
_refine_ls_goodness_of_fit_ref     1.061
_refine_ls_restrained_S_all     1.061
_refine_ls_number_reflns     2562
_refine_ls_number_parameters     179
_refine_ls_number_restraints     0
_refine_ls_hydrogen_treatment     mixed
_refine_ls_weighting_scheme     calc
_refine_ls_weighting_details
              'w=1/[\s^2^(Fo^2^)+(0.0418P)^2^+0.7639P] where P=(Fo^2^+2Fc^2^)/3'
_atom_sites_solution_hydrogens     mixed
_atom_sites_solution_primary     dual
_atom_sites_solution_secondary     difmap
_refine_ls_shift/su_max     0.000
_refine_ls_shift/su_mean     0.000
_refine_diff_density_max     0.401
_refine_diff_density_min     -0.307
_refine_ls_extinction_method     none
_refine_ls_extinction_coef     .
loop_
    _atom_type_symbol
    _atom_type_description
    _atom_type_scat_dispersion_real
    _atom_type_scat_dispersion_imag
    _atom_type_scat_source
    'C' 'C' 0.0181 0.0091
                         'International Tables Vol C Tables 4.2.6.8 and 6.1.1.4'
    'H' 'H' 0.0000 0.0000
                         'International Tables Vol C Tables 4.2.6.8 and 6.1.1.4'
    'Cl' 'Cl' 0.3639 0.7018
                         'International Tables Vol C Tables 4.2.6.8 and 6.1.1.4'
    'F' 'F' 0.0727 0.0534
                         'International Tables Vol C Tables 4.2.6.8 and 6.1.1.4'
    'N' 'N' 0.0311 0.0180
                         'International Tables Vol C Tables 4.2.6.8 and 6.1.1.4'
    'O' 'O' 0.0492 0.0322
                         'International Tables Vol C Tables 4.2.6.8 and 6.1.1.4'
_computing_data_collection
                  'CrysAlisPro system (CCD 43.143a 64-bit (release 25-10-2024))'
_computing_cell_refinement
;
CrysAlisPro 1.171.43.143a (Rigaku OD, 2024)
;
_computing_data_reduction
;
CrysAlisPro 1.171.43.143a (Rigaku OD, 2024)
;
_computing_structure_solution
;
<i>SHELXT2014/5</i> (Sheldrick, 2015a)
;
_computing_structure_refinement
;
<i>SHELXL2018/3</i> (Sheldrick, 2015b)
;
_computing_molecular_graphics
;
Olex2 1.3 (Dolomanov et al., 2009)
;
_computing_publication_material
;
Olex2 1.3 (Dolomanov et al., 2009)
;
loop_
    _atom_site_type_symbol
    _atom_site_label
    _atom_site_fract_x
    _atom_site_fract_y
    _atom_site_fract_z
    _atom_site_U_iso_or_equiv
    _atom_site_adp_type
    _atom_site_calc_flag
    _atom_site_occupancy
    _atom_site_disorder_assembly
    _atom_site_disorder_group
    Cl Cl1 0.75812(2) 0.64065(5) 0.20981(3) 0.02166(11) Uani d 1 . .
    Cl Cl2 0.71108(2) 0.90786(5) 0.38664(3) 0.02237(11) Uani d 1 . .
    F F1 0.45932(7) 0.18867(16) 0.44559(10) 0.0321(2) Uani d 1 . .
    O O2 0.91429(7) 1.16468(16) 0.49959(11) 0.0231(2) Uani d 1 . .
    O O4 0.93636(8) 0.66517(16) 0.38219(11) 0.0216(2) Uani d 1 . .
    H H4 0.9848(18) 0.692(4) 0.417(2) 0.038(7) Uiso d 1 . .
    O O6 0.83823(7) 0.53628(16) 0.55147(10) 0.0220(2) Uani d 1 . .
    N N1 0.91321(10) 1.2742(2) 0.30188(16) 0.0279(3) Uani d 1 . .
    H H1A 0.9206(17) 1.389(4) 0.334(2) 0.040(7) Uiso d 1 . .
    H H1B 0.9071(15) 1.259(4) 0.221(2) 0.032(6) Uiso d 1 . .
    N N3 0.88523(9) 0.96745(19) 0.32966(13) 0.0222(3) Uani d 1 . .
    H H3 0.8796(15) 0.958(4) 0.248(2) 0.035(6) Uiso d 1 . .
    C C2 0.90498(10) 1.1385(2) 0.38332(16) 0.0204(3) Uani d 1 . .
    C C4 0.87990(10) 0.8058(2) 0.40405(14) 0.0195(3) Uani d 1 . .
    H H4A 0.896975 0.839528 0.496915 0.023 Uiso calc 1 . .
    C C5 0.78496(10) 0.7248(2) 0.37028(13) 0.0185(3) Uani d 1 . .
    C C6 0.77450(10) 0.5688(2) 0.46381(14) 0.0178(3) Uani d 1 . .
    C C7 0.68898(10) 0.4691(2) 0.45000(14) 0.0187(3) Uani d 1 . .
    C C8 0.61114(10) 0.5077(2) 0.35608(15) 0.0220(3) Uani d 1 . .
    H H8 0.611405 0.600113 0.293538 0.026 Uiso calc 1 . .
    C C9 0.53355(11) 0.4121(2) 0.35358(16) 0.0239(3) Uani d 1 . .
    H H9 0.480694 0.437166 0.289650 0.029 Uiso calc 1 . .
    C C10 0.53522(11) 0.2797(2) 0.44634(16) 0.0238(3) Uani d 1 . .
    C C11 0.61052(11) 0.2368(2) 0.54016(16) 0.0261(3) Uani d 1 . .
    H H11 0.609462 0.144287 0.602320 0.031 Uiso calc 1 . .
    C C12 0.68768(11) 0.3321(2) 0.54142(15) 0.0228(3) Uani d 1 . .
    H H12 0.740343 0.304306 0.605008 0.027 Uiso calc 1 . .
loop_
    _atom_site_aniso_label
    _atom_site_aniso_U_11
    _atom_site_aniso_U_22
    _atom_site_aniso_U_33
    _atom_site_aniso_U_12
    _atom_site_aniso_U_13
    _atom_site_aniso_U_23
    Cl1 0.02614(19) 0.0226(2) 0.01572(18) -0.00771(14) 0.00426(13) -0.00293(12)
    Cl2 0.02389(19) 0.01773(19) 0.0245(2) 0.00268(13) 0.00429(14) 0.00032(13)
    F1 0.0255(5) 0.0325(6) 0.0395(6) -0.0097(4) 0.0100(4) 0.0007(5)
    O2 0.0221(5) 0.0199(6) 0.0272(6) -0.0036(4) 0.0059(4) -0.0061(4)
    O4 0.0204(5) 0.0172(5) 0.0271(6) -0.0031(4) 0.0057(4) -0.0057(4)
    O6 0.0226(5) 0.0229(6) 0.0188(5) 0.0006(4) 0.0023(4) 0.0011(4)
    N1 0.0359(8) 0.0167(7) 0.0321(8) -0.0040(6) 0.0103(6) -0.0020(6)
    N3 0.0285(7) 0.0174(7) 0.0200(6) -0.0056(5) 0.0046(5) -0.0023(5)
    C2 0.0147(6) 0.0177(7) 0.0281(8) -0.0015(5) 0.0041(6) -0.0038(6)
    C4 0.0219(7) 0.0151(7) 0.0210(7) -0.0024(6) 0.0043(5) -0.0024(6)
    C5 0.0214(7) 0.0158(7) 0.0171(6) -0.0011(6) 0.0029(5) -0.0017(5)
    C6 0.0215(7) 0.0160(7) 0.0164(7) 0.0001(5) 0.0057(5) -0.0024(5)
    C7 0.0218(7) 0.0165(7) 0.0186(7) -0.0008(6) 0.0063(5) -0.0019(5)
    C8 0.0239(7) 0.0211(7) 0.0204(7) -0.0011(6) 0.0045(6) 0.0014(6)
    C9 0.0219(7) 0.0254(8) 0.0237(7) -0.0007(6) 0.0042(6) -0.0014(6)
    C10 0.0236(7) 0.0207(8) 0.0285(8) -0.0058(6) 0.0093(6) -0.0045(6)
    C11 0.0297(8) 0.0227(8) 0.0269(8) -0.0032(7) 0.0088(6) 0.0052(6)
    C12 0.0233(7) 0.0210(8) 0.0231(7) -0.0001(6) 0.0040(6) 0.0028(6)
_geom_special_details
;
 All esds (except the esd in the dihedral angle between two l.s. planes)
 are estimated using the full covariance matrix.  The cell esds are taken
 into account individually in the estimation of esds in distances, angles
 and torsion angles; correlations between esds in cell parameters are only
 used when they are defined by crystal symmetry.  An approximate (isotropic)
 treatment of cell esds is used for estimating esds involving l.s. planes.
;
loop_
    _geom_bond_atom_site_label_1
    _geom_bond_atom_site_label_2
    _geom_bond_site_symmetry_2
    _geom_bond_distance
    _geom_bond_publ_flag
    Cl1 C5 . 1.7826(14) ?
    Cl2 C5 . 1.7923(16) ?
    F1 C10 . 1.3534(18) ?
    O2 C2 . 1.241(2) ?
    O4 H4 . 0.78(3) ?
    O4 C4 . 1.4032(19) ?
    O6 C6 . 1.2103(19) ?
    N1 H1A . 0.90(3) ?
    N1 H1B . 0.86(2) ?
    N1 C2 . 1.344(2) ?
    N3 H3 . 0.87(2) ?
    N3 C2 . 1.366(2) ?
    N3 C4 . 1.431(2) ?
    C4 H4A . 1.0000 ?
    C4 C5 . 1.549(2) ?
    C5 C6 . 1.549(2) ?
    C6 C7 . 1.491(2) ?
    C7 C8 . 1.400(2) ?
    C7 C12 . 1.401(2) ?
    C8 H8 . 0.9500 ?
    C8 C9 . 1.389(2) ?
    C9 H9 . 0.9500 ?
    C9 C10 . 1.380(2) ?
    C10 C11 . 1.379(2) ?
    C11 H11 . 0.9500 ?
    C11 C12 . 1.385(2) ?
    C12 H12 . 0.9500 ?
loop_
    _geom_angle_atom_site_label_1
    _geom_angle_atom_site_label_2
    _geom_angle_atom_site_label_3
    _geom_angle_site_symmetry_1
    _geom_angle_site_symmetry_3
    _geom_angle
    _geom_angle_publ_flag
    C4 O4 H4 . . 108.1(19) ?
    H1A N1 H1B . . 119(2) ?
    C2 N1 H1A . . 116.4(17) ?
    C2 N1 H1B . . 124.6(17) ?
    C2 N3 H3 . . 117.2(17) ?
    C2 N3 C4 . . 122.60(14) ?
    C4 N3 H3 . . 120.1(17) ?
    O2 C2 N1 . . 122.99(15) n
    O2 C2 N3 . . 121.50(15) n
    N1 C2 N3 . . 115.50(15) ?
    O4 C4 N3 . . 111.59(13) n
    O4 C4 H4A . . 109.0 ?
    O4 C4 C5 . . 106.95(12) ?
    N3 C4 H4A . . 109.0 ?
    N3 C4 C5 . . 111.33(13) n
    C5 C4 H4A . . 109.0 ?
    Cl1 C5 Cl2 . . 110.35(8) n
    C4 C5 Cl1 . . 109.49(10) ?
    C4 C5 Cl2 . . 107.43(10) ?
    C6 C5 Cl1 . . 110.36(10) ?
    C6 C5 Cl2 . . 107.22(10) ?
    C6 C5 C4 . . 111.93(12) n
    O6 C6 C5 . . 116.71(13) ?
    O6 C6 C7 . . 121.55(14) ?
    C7 C6 C5 . . 121.69(13) ?
    C8 C7 C6 . . 124.60(14) ?
    C8 C7 C12 . . 119.10(14) ?
    C12 C7 C6 . . 116.26(14) ?
    C7 C8 H8 . . 119.7 ?
    C9 C8 C7 . . 120.56(15) ?
    C9 C8 H8 . . 119.7 ?
    C8 C9 H9 . . 120.9 ?
    C10 C9 C8 . . 118.28(15) ?
    C10 C9 H9 . . 120.9 ?
    F1 C10 C9 . . 118.43(15) ?
    F1 C10 C11 . . 118.56(15) ?
    C11 C10 C9 . . 123.01(15) ?
    C10 C11 H11 . . 120.9 ?
    C10 C11 C12 . . 118.29(15) ?
    C12 C11 H11 . . 120.9 ?
    C7 C12 H12 . . 119.6 ?
    C11 C12 C7 . . 120.75(15) ?
    C11 C12 H12 . . 119.6 ?
loop_
    _geom_torsion_atom_site_label_1
    _geom_torsion_atom_site_label_2
    _geom_torsion_atom_site_label_3
    _geom_torsion_atom_site_label_4
    _geom_torsion_site_symmetry_1
    _geom_torsion_site_symmetry_2
    _geom_torsion_site_symmetry_3
    _geom_torsion_site_symmetry_4
    _geom_torsion
    _geom_torsion_publ_flag
    Cl1 C5 C6 O6 . . . . 125.15(13) ?
    Cl1 C5 C6 C7 . . . . -57.44(16) ?
    Cl2 C5 C6 O6 . . . . -114.62(13) ?
    Cl2 C5 C6 C7 . . . . 62.78(15) ?
    F1 C10 C11 C12 . . . . -179.17(15) ?
    O4 C4 C5 Cl1 . . . . -56.04(14) ?
    O4 C4 C5 Cl2 . . . . -175.90(10) ?
    O4 C4 C5 C6 . . . . 66.65(15) ?
    O6 C6 C7 C8 . . . . 175.69(15) ?
    O6 C6 C7 C12 . . . . -2.1(2) ?
    N3 C4 C5 Cl1 . . . . 66.10(14) ?
    N3 C4 C5 Cl2 . . . . -53.75(14) ?
    N3 C4 C5 C6 . . . . -171.20(12) ?
    C2 N3 C4 O4 . . . . -124.46(15) ?
    C2 N3 C4 C5 . . . . 116.12(15) ?
    C4 N3 C2 O2 . . . . -4.3(2) ?
    C4 N3 C2 N1 . . . . 175.81(14) ?
    C4 C5 C6 O6 . . . . 2.95(19) ?
    C4 C5 C6 C7 . . . . -179.65(13) ?
    C5 C6 C7 C8 . . . . -1.6(2) ?
    C5 C6 C7 C12 . . . . -179.34(13) ?
    C6 C7 C8 C9 . . . . -177.53(15) ?
    C6 C7 C12 C11 . . . . 177.33(15) ?
    C7 C8 C9 C10 . . . . 0.5(2) ?
    C8 C7 C12 C11 . . . . -0.5(2) ?
    C8 C9 C10 F1 . . . . 178.80(15) ?
    C8 C9 C10 C11 . . . . -0.8(3) ?
    C9 C10 C11 C12 . . . . 0.4(3) ?
    C10 C11 C12 C7 . . . . 0.3(3) ?
    C12 C7 C8 C9 . . . . 0.2(2) ?
loop_
    _geom_hbond_atom_site_label_D
    _geom_hbond_atom_site_label_H
    _geom_hbond_atom_site_label_A
    _geom_hbond_site_symmetry_A
    _geom_hbond_distance_DH
    _geom_hbond_distance_HA
    _geom_hbond_distance_DA
    _geom_hbond_angle_DHA
    _geom_hbond_publ_flag
    N1 H1A O4 1_565 0.90(3) 2.06(3) 2.9488(19) 172(2) yes
    N1 H1B O2 4_585 0.86(2) 2.48(2) 3.297(2) 158(2) yes
    N3 H3 O6 4_575 0.87(2) 2.06(2) 2.9055(18) 167(2) yes
    O4 H4 O2 3_776 0.78(3) 1.91(3) 2.6596(16) 161(3) yes
_shelx_space_group_comment
;
The symmetry employed for this shelxl refinement is uniquely defined
by the following loop, which should always be used as a source of
symmetry information in preference to the above space-group names.
They are only intended as comments.
;
_shelx_estimated_absorpt_T_min     0.290
_shelx_estimated_absorpt_T_max     0.783
_shelx_hkl_file
;
   0   0   1    1.08    0.46
   0   0   2 3491.75  101.52
   0   0   3    1.76    1.05
   0   0   3    1.57    1.02
   0   0   4  849.15   32.57
   0   0   4  901.64   34.17
   0   0   5    1.87    1.32
   0   0   5    0.75    1.37
   0   0   6   13.10    2.10
   0   0   6   12.44    3.51
   0   0   6   12.04    1.99
   0   0   6   19.34    4.81
   0   0   7    2.43    2.22
   0   0   7    0.61    0.96
   0   0   7    1.52    0.97
   0   0  -7    1.08    1.14
   0   0   8    0.36    0.93
   0   0   8    1.45    2.17
   0   0   8    1.44    1.07
   0   0   9    1.16    0.91
   0   0   9   -0.33    1.10
   0   0   9    0.57    0.96
   0   0   9    1.21    1.11
   0   0   9   -0.36    1.07
   0   0   9    0.40    1.10
   0   0   9   -0.40    1.12
   0   0   9    1.81    1.11
   0   0   9    1.63    2.43
   0   0   9    0.40    1.19
   0   0   9    0.40    1.25
   0   0   9    1.56    1.37
   0   0   9    0.40    1.05
   0   0   9    0.40    1.28
   0   0  10   56.22    5.36
   0   0  10   44.49    4.92
   0   0  10   44.79    4.93
   0   0  10   42.49    4.82
   0   0  10   42.66    4.20
   0   0  10   49.33    4.87
   0   0  10   46.29    5.11
   0   0  10   40.17    4.43
   0   0  10   42.03    4.14
   0   0  10   52.51    5.32
   0   0  10   46.91    5.05
   0   0  10   44.15    4.80
   0   0  10   49.97    4.68
   0   0  11    0.35    1.18
   0   0  11   -0.68    1.14
   0   0  11    1.01    1.51
   0   0  11   -0.29    1.01
   0   0  11   -0.35    0.99
   0   0  11    0.27    0.99
   0   0  11    0.64    1.26
   0   0  11   -1.36    1.48
   0   0  11    0.25    0.83
   0   0  11    1.02    1.24
   0   0  12 1434.03   44.25
   0   0  12 1429.42   44.17
   0   0  12 1409.44   43.81
   0   0  12 1388.00   44.59
   0   0  12 1440.65   44.49
   0   0  12 1469.99   44.56
   0   0  12 1412.61   44.64
   0   0  13    0.15    0.64
   0  -1   0    0.15    0.47
   0  -1   1  111.25    4.71
   0   1   1   92.45    4.47
   0  -1  -1  102.12    4.86
   0  -1   1   94.86    4.61
   0   1   1   98.79    4.65
   0  -1  -2  407.66   13.49
   0  -1   2  400.50   15.39
   0   1   2  442.02   15.77
   0  -1  -2  418.00   15.51
   0   1   2  392.37   15.75
   0  -1   2  409.80   15.82
   0  -1   3 1335.02   42.23
   0  -1   3 1338.07   44.14
   0   1   3 1323.46   44.08
   0  -1  -3 1409.21   44.56
   0   1   3 1332.41   44.92
   0  -1   3 1403.38   45.25
   0  -1   4 1268.09   39.83
   0  -1   4 1272.44   43.97
   0   1   4 1206.20   43.63
   0  -1   4 1257.56   44.97
   0   1   4 1268.98   45.22
   0  -1  -4 1265.88   43.78
   0   1   5   21.22    4.11
   0  -1   5   28.82    4.81
   0  -1  -5   23.90    4.29
   0  -1   5   19.74    2.42
   0  -1   5   18.85    4.40
   0   1   5   22.00    4.64
   0   1   6 2942.91   86.93
   0  -1   6 2973.98   86.92
   0  -1  -6 2950.98   96.38
   0  -1   6 2986.90   86.94
   0   1   6 2885.66   86.78
   0   1   6 3017.45  100.70
   0  -1   6 2992.08  100.58
   0  -1   6 3067.29   97.45
   0   1   6 3013.08   97.11
   0   1   7   26.94    3.28
   0  -1   7   22.72    3.07
   0   1   7   23.18    5.95
   0  -1   7   28.22    6.65
   0   1   7   25.82    3.19
   0  -1   7   26.29    3.27
   0  -1   8   69.45    5.77
   0  -1   8   56.42    5.25
   0   1   8   55.28    5.20
   0  -1   8   59.80    5.50
   0   1   8   63.90    5.52
   0  -1   8   65.27    5.11
   0   1   8   57.84   10.17
   0   1   8   64.58    5.69
   0  -1   8   61.06    5.52
   0  -1   8   62.93   10.74
   0   1   8   60.39    5.44
   0   1   8   70.96    5.67
   0  -1   8   68.31    5.85
   0  -1   8   69.38    5.80
   0   1   8   61.90    5.40
   0  -1   8   74.23    5.89
   0   1   8   65.51    5.41
   0  -1   8   67.55    4.97
   0   1   8   56.36    4.93
   0  -1   8   62.79    5.17
   0   1   8   54.89    4.54
   0   1   8   62.46    5.25
   0  -1   8   65.76    5.07
   0   1   8   63.37    5.58
   0   1   9 1137.34   39.72
   0   1   9 1191.51   38.87
   0  -1   9 1227.65   41.25
   0   1   9 1246.85   41.09
   0  -1   9 1272.72   41.35
   0   1   9 1170.23   39.70
   0   1   9 1191.72   38.98
   0  -1   9 1225.20   40.01
   0  -1   9 1206.88   39.04
   0   1   9 1181.80   40.94
   0  -1   9 1218.43   41.22
   0   1   9 1189.67   40.81
   0   1   9 1182.02   40.69
   0   1   9 1224.27   41.17
   0  -1   9 1194.45   41.40
   0  -1   9 1280.76   41.57
   0   1   9 1260.26   40.79
   0   1   9 1216.61   40.93
   0  -1   9 1230.72   41.03
   0   1   9 1225.78   40.19
   0   1   9 1209.01   40.55
   0   1   9 1162.22   39.18
   0  -1   9 1212.14   39.37
   0   1   9 1212.04   41.09
   0   1   9 1169.73   58.00
   0  -1   9 1301.28   41.56
   0   1   9 1249.99   41.18
   0  -1   9 1180.15   58.24
   0   1  10   62.33    5.33
   0  -1  10   67.69    5.98
   0   1  10   70.91    5.23
   0  -1  10   74.50    5.61
   0  -1  10   74.12    6.23
   0   1  10   68.46    6.05
   0   1  10   79.12    6.44
   0  -1  10   73.74    6.20
   0   1  10   64.51    5.77
   0  -1  10   72.28    6.17
   0   1  10   77.58    6.35
   0  -1  10   67.99    6.12
   0  -1  10   63.54    5.73
   0  -1  10   73.61    6.40
   0   1  10   65.25    5.83
   0   1  10   73.09    5.95
   0  -1  10   71.19    5.56
   0   1  10   66.05    5.81
   0  -1  10   86.90    5.73
   0   1  10   78.42    6.35
   0   1  10   67.90    5.71
   0   1  10   64.38    5.26
   0  -1  10   63.95    5.81
   0   1  10   72.67    6.20
   0   1  11  277.44   12.80
   0   1  11  251.59   12.34
   0  -1  11  284.00   12.22
   0  -1  11  284.20   13.44
   0  -1  11  262.56   12.58
   0  -1  11  284.72   12.11
   0   1  11  283.13   13.02
   0   1  11  266.24   12.94
   0  -1  11  283.96   13.17
   0  -1  11  284.33   13.05
   0  -1  11  298.79   13.72
   0   1  11  293.20   13.16
   0   1  11  291.58   12.97
   0  -1  11  293.11   13.34
   0   1  11  287.83   13.32
   0  -1  12  136.47    7.62
   0   1  12  155.10    7.95
   0  -1  12  159.33    7.84
   0  -1  12  143.79    7.67
   0  -1  12  145.90    7.63
   0   1  12  151.96    7.64
   0  -1  12  144.09    7.63
   0   1  12  146.84    7.63
   0  -1  12  156.46    8.17
   0   1  12  161.07    8.02
   0  -1  12  145.14    7.77
   0  -1  13   13.11    1.43
   0  -2   0  772.06   27.25
   0  -2  -1  207.07    9.98
   0   2   1  213.62    7.42
   0  -2   1  196.06    7.31
   0  -2  -2  170.74    8.86
   0  -2  -2  188.81    9.46
   0   2   2  172.08    8.16
   0  -2   2  167.56    8.01
   0  -2   2  172.35    8.63
   0   2   2  183.60    8.77
   0  -2  -3  722.89   25.33
   0  -2  -3  692.86   23.87
   0  -2   3  709.27   27.39
   0  -2   3  650.49   25.11
   0   2   3  723.54   25.80
   0  -2   3  720.92   26.61
   0   2   3  663.84   26.25
   0  -2  -4  281.65   13.98
   0  -2   4  279.10   14.82
   0  -2   4  257.98   14.24
   0   2   4  287.12   14.81
   0  -2   4  289.67   15.80
   0   2   4  278.01   15.68
   0  -2  -5  618.14   25.68
   0   2   5  645.39   27.57
   0   2   5  636.17   29.70
   0  -2   5  631.52   29.22
   0  -2   5  586.48   25.18
   0  -2   6   61.00    4.52
   0   2   6   61.51    4.60
   0   2   6   52.39    8.06
   0   2   6   59.10    4.51
   0  -2   6   60.68    4.56
   0   2   7  241.94   11.52
   0  -2   7  224.08   19.03
   0  -2   7  242.49   11.51
   0   2   7  259.42   20.33
   0   2   7  245.48   11.54
   0  -2   7  254.37   11.64
   0  -2   8    4.53    1.65
   0   2   8    4.14    1.55
   0  -2   8    5.86    1.69
   0   2   8    6.57    1.56
   0  -2   8    5.57    1.50
   0  -2   8    4.30    1.61
   0  -2   8    3.91    1.39
   0   2   8    4.75    1.73
   0   2   8    2.82    1.49
   0  -2   8    6.26    2.06
   0  -2   8    5.40    1.62
   0  -2   8    5.30    1.76
   0  -2   8    8.01    1.80
   0   2   8    4.60    1.68
   0  -2   8    7.31    1.95
   0   2   8    2.20    1.11
   0  -2   8    4.43    1.61
   0   2   8    5.81    1.74
   0   2   8    8.42    4.20
   0  -2   8    5.67    3.35
   0   2   8    5.12    1.69
   0   2   8    6.34    1.83
   0  -2   8    5.60    1.70
   0   2   8    7.41    1.85
   0   2   8    7.57    1.93
   0  -2   8    3.46    1.47
   0   2   8    2.94    1.21
   0  -2   8    3.07    1.31
   0  -2   8    6.23    2.14
   0  -2   9   30.15    3.72
   0   2   9   37.86    4.35
   0  -2   9   41.23    4.48
   0   2   9   42.29    4.48
   0  -2   9   37.67    4.31
   0  -2   9   46.31    4.44
   0  -2   9   29.97    3.92
   0   2   9   38.43    4.37
   0  -2   9   42.90    4.80
   0   2   9   37.26    4.05
   0  -2   9   37.71    4.27
   0   2   9   39.03    4.31
   0   2   9   43.44    9.02
   0   2   9   35.88    4.22
   0  -2   9   42.67    9.03
   0  -2   9   45.44    4.69
   0   2   9   38.14    4.26
   0  -2   9   36.75    4.26
   0   2   9   36.35    4.22
   0  -2   9   35.06    3.62
   0   2   9   39.14    4.10
   0  -2   9   38.88    4.28
   0   2   9   32.55    4.05
   0  -2   9   44.82    5.00
   0   2   9   34.48    3.73
   0   2  10  141.39    8.73
   0  -2  10  135.61    8.58
   0  -2  10  162.32    9.58
   0   2  10  137.67    8.53
   0  -2  10  140.55    8.73
   0  -2  10  150.20    7.76
   0  -2  10  149.80    8.41
   0  -2  10  156.05    9.44
   0   2  10  146.92    8.87
   0  -2  10  144.47    8.77
   0  -2  10  149.03    8.33
   0  -2  10  159.13    8.96
   0   2  10  138.34    8.43
   0   2  10  146.77    8.48
   0   2  10  141.50    8.59
   0   2  11  115.98    7.11
   0  -2  11  114.15    7.44
   0  -2  11  121.01    7.27
   0  -2  11  127.06    7.39
   0  -2  11  126.18    6.80
   0  -2  11  125.62    7.95
   0  -2  11  125.59    7.17
   0   2  11  111.92    6.88
   0   2  11  122.87    7.29
   0  -2  11  109.86    6.94
   0  -2  11  119.55    7.49
   0  -2  11  121.41    6.82
   0   2  11  113.71    7.14
   0   2  12   23.00    2.33
   0  -2  12   24.96    2.85
   0  -2  12   21.69    2.51
   0  -2  12   24.33    2.77
   0  -3   0    1.72    1.60
   0  -3  -1 2202.79   70.75
   0  -3   1 2059.58   71.18
   0  -3  -1 2247.80   69.62
   0  -3   2  109.65    9.65
   0  -3  -2  105.69    8.59
   0  -3  -2  110.04    8.16
   0  -3   3  282.74   16.77
   0  -3  -3  254.96   13.63
   0  -3  -3  273.96   13.94
   0   3   3  252.46   12.34
   0  -3   3  253.02   12.62
   0  -3   4   50.28    6.76
   0  -3  -4   60.05    5.94
   0   3   4   48.44    4.11
   0   3   4   41.44    5.31
   0  -3   4   45.09    5.48
   0   3   5  290.62   12.95
   0  -3   5  294.74   18.25
   0   3   5  321.38   18.63
   0  -3   5  286.65   17.59
   0   3   6  157.71    7.89
   0   3   6  169.23   14.29
   0   3   6  158.19    7.88
   0  -3   6  151.32   13.61
   0  -3   7  298.10   12.98
   0   3   7  287.90   13.07
   0  -3   7  278.28   12.92
   0  -3   7  314.85   13.90
   0   3   7  285.39   13.02
   0  -3   7  275.89   12.27
   0   3   7  279.17   12.34
   0  -3   7  248.22   19.67
   0   3   7  304.32   21.35
   0  -3   7  267.12   12.18
   0   3   7  276.84   12.30
   0  -3   7  305.75   13.82
   0  -3   7  291.19   13.17
   0  -3   7  281.76   14.61
   0   3   7  298.09   13.84
   0  -3   8    4.94    1.95
   0   3   8    1.73    1.22
   0  -3   8    3.84    1.40
   0  -3   8    3.78    1.60
   0  -3   8    1.82    1.12
   0  -3   8    3.49    1.34
   0  -3   8    4.02    1.55
   0  -3   8    4.89    1.78
   0  -3   8    2.09    1.54
   0  -3   8    4.44    1.43
   0   3   8    4.74    1.54
   0  -3   8    1.12    1.12
   0   3   8    5.26    1.76
   0  -3   8    2.41    1.19
   0   3   8    4.18    1.71
   0   3   9  140.77    8.73
   0  -3   9  149.41    8.39
   0   3   9  132.91    8.13
   0  -3   9  143.59    8.99
   0  -3   9  149.84    9.07
   0  -3   9  136.27    8.12
   0   3   9  143.99    8.32
   0  -3   9  147.74    9.05
   0  -3   9  149.48    9.53
   0  -3   9  150.55    8.53
   0   3   9  151.69    9.01
   0   3   9  150.57    9.42
   0  -3   9  144.65    8.14
   0   3   9  158.65    8.45
   0  -3   9  155.86    8.75
   0  -3  10    1.65    1.16
   0   3  10    0.78    0.91
   0   3  10    1.71    0.93
   0  -3  10    1.85    0.83
   0  -3  10    2.54    1.30
   0  -3  10    1.58    0.96
   0  -3  10    0.74    1.10
   0   3  10    2.08    1.13
   0  -3  10    1.58    1.15
   0  -3  11   41.99    4.01
   0  -3  11   40.44    3.41
   0   3  11   37.78    3.05
   0  -3  11   43.99    4.17
   0  -3  11   40.41    3.63
   0  -3  11   39.68    3.18
   0  -3  12  174.99    7.43
   0  -3  12  185.86    7.80
   0  -3  12  164.67    7.54
   0  -3  12  170.68    7.40
   0  -4   0  353.38   20.93
   0  -4   1 1946.68   68.10
   0  -4  -1 1787.77   65.59
   0   4   2  229.60   10.65
   0  -4  -2  205.33   14.82
   0  -4  -3  970.18   37.50
   0   4   3  958.67   32.42
   0  -4   3  945.96   42.60
   0  -4  -3  968.39   38.43
   0  -4   4   36.30    6.83
   0  -4   5   20.29    5.32
   0   4   5   20.01    3.19
   0  -4   6   61.30    8.88
   0  -4   6   61.37    5.31
   0  -4   6   57.29    4.98
   0  -4   6   64.90    5.61
   0   4   6   54.38    5.28
   0  -4   7   16.46    3.39
   0  -4   7   29.59    3.84
   0  -4   7   27.13    3.60
   0   4   7   23.12    3.48
   0   4   7   27.74    3.88
   0  -4   7   22.04    3.22
   0  -4   7   19.73    3.00
   0  -4   7   17.40    2.64
   0  -4   8  292.06   13.88
   0  -4   8  315.06   13.93
   0  -4   8  307.60   14.39
   0  -4   8  311.83   15.34
   0  -4   8  317.23   16.33
   0   4   8  337.02   15.57
   0  -4   8  326.89   13.72
   0  -4   9   35.24    3.43
   0  -4   9   31.73    3.82
   0  -4   9   42.19    4.23
   0  -4   9   32.12    3.38
   0  -4   9   28.89    4.18
   0  -4   9   26.30    3.27
   0  -4  10  733.29   23.98
   0  -4  10  719.86   24.94
   0  -4  10  731.60   23.92
   0  -4  11   66.88    4.56
   0   4  11   65.82    4.71
   0  -4  11   68.04    4.16
   0  -4  11   64.80    3.28
   0  -4  12   68.78    3.15
   0   5   0    0.31    0.73
   0  -5   0   -1.14    1.21
   0   5   1  248.48   12.20
   0  -5  -1  238.23   19.04
   0  -5   1  278.30   21.12
   0   5   2  128.18    8.39
   0  -5  -2  128.58   12.80
   0   5   3  525.20   21.25
   0  -5  -3  486.42   26.93
   0  -5   3  517.41   31.27
   0  -5   4  496.61   19.75
   0  -5   4  486.69   30.52
   0  -5   4  474.66   18.33
   0  -5   4  465.83   19.13
   0   5   4  441.48   19.81
   0  -5   5  238.24   11.76
   0  -5   5  252.02   21.09
   0  -5   5  251.01   12.54
   0  -5   5  235.36   13.16
   0  -5   5  234.07   12.40
   0   5   5  258.06   12.44
   0   5   6   21.36    3.28
   0  -5   6   23.46    3.24
   0  -5   6   24.06    3.35
   0  -5   6   26.18    3.30
   0  -5   6   18.15    3.17
   0  -5   6   23.91    3.51
   0   5   7    1.92    1.35
   0  -5   7    2.71    1.43
   0  -5   7    2.30    1.46
   0  -5   7    0.92    1.03
   0  -5   7    4.75    1.77
   0  -5   7    0.99    1.48
   0  -5   8  126.44    7.49
   0   5   8  124.84    8.16
   0  -5   8  133.43    8.42
   0  -5   8  123.68    7.84
   0  -5   8  115.20    6.86
   0  -5   8   97.99    8.13
   0  -5   9  254.78   12.00
   0  -5   9  256.77    9.84
   0  -5   9  247.46   10.19
   0  -5   9  263.37   11.11
   0  -5   9  248.43   12.54
   0  -5  10  103.47    5.29
   0  -5  10  105.80    6.09
   0   5  11   81.64    3.97
   0   6   0   57.46    5.18
   0  -6   0   61.60    5.62
   0  -6   0   49.08    9.16
   0   6   0   62.58    5.48
   0   6   1  450.22   19.23
   0   6   1  456.35   18.50
   0  -6   1  469.91   18.47
   0  -6   1  463.38   19.51
   0  -6  -1  443.28   18.95
   0  -6   1  439.86   30.12
   0  -6  -1  457.09   29.47
   0  -6  -2    6.23    3.23
   0   6   2    1.75    1.39
   0   6   2    3.54    1.50
   0  -6   2    1.23    1.23
   0  -6  -2    4.02    1.55
   0  -6   2    1.41    1.12
   0  -6   2    3.50    1.79
   0   6   3   71.14    6.59
   0  -6   3   54.47   10.03
   0  -6  -3   72.37    5.80
   0  -6   3   60.99    6.15
   0  -6   3   66.69    5.83
   0   6   4  224.07   13.10
   0  -6   4  259.53   13.15
   0  -6   4  243.62   12.43
   0  -6   5  165.22    9.72
   0  -6   5  167.27   10.06
   0  -6   6   27.90    3.54
   0  -6   6   19.69    2.67
   0  -6   6   24.27    3.01
   0  -6   6   19.46    3.03
   0  -6   6   24.01    3.52
   0  -6   7  124.55    6.82
   0  -6   7  114.57    6.35
   0  -6   7  116.75    7.36
   0   6  -7  116.09    6.66
   0  -6   7  116.72    8.23
   0  -6   7  108.40    7.35
   0  -6   8   71.50    5.08
   0  -6   8   71.42    5.21
   0   6  -8   67.31    4.16
   0  -6   8   65.43    5.47
   0  -6   8   58.72    4.06
   0  -6   9  175.10    7.92
   0  -6   9  187.48    7.93
   0  -6   9  159.57    6.55
   0  -6  10    5.88    0.91
   0   6  10    8.32    1.12
   0  -7   0    2.57    1.86
   0  -7   0    0.39    1.25
   0   7   0    1.07    1.13
   0  -7   1    4.38    1.97
   0  -7  -1    3.78    1.65
   0  -7   1    4.43    1.81
   0   7   1    3.88    1.63
   0   7  -1    4.30    1.56
   0  -7   2   31.42    4.21
   0  -7  -2   31.06    3.73
   0   7  -2   28.81    3.71
   0   7   2   24.13    3.31
   0  -7   2   33.76    4.42
   0  -7   2   30.69    3.51
   0  -7   3   43.56    4.27
   0  -7   3   42.52    4.97
   0  -7   3   53.48    5.23
   0  -7  -3   49.26    4.51
   0  -7   4  267.69   11.94
   0  -7   4  280.30   12.52
   0   7  -4  266.78   12.54
   0  -7   5  714.66   24.76
   0  -7   5  715.43   26.03
   0   7  -5  726.05   25.15
   0  -7   6    1.73    1.14
   0   7  -6    2.05    1.05
   0  -7   6    0.66    1.16
   0  -7   6    2.06    0.97
   0  -7   7  119.11    6.80
   0   7  -7  108.68    5.53
   0  -7   7  109.39    5.73
   0  -7   7  107.77    5.98
   0  -7   8    0.39    0.50
   0   7   8    0.96    0.60
   0  -7   8    0.47    0.58
   0  -8   0   -0.29    0.81
   0   8   0    0.27    0.90
   0  -8   1  469.25   18.33
   0  -8  -1  462.11   17.82
   0  -8  -1  484.52   18.82
   0  -8   1  494.91   19.08
   0   8  -1  475.86   18.08
   0  -8   2  278.64   12.44
   0  -8  -2  276.52   11.59
   0  -8  -2  288.78   12.70
   0  -8   2  280.90   12.83
   0   8  -2  276.79   12.17
   0  -8   3   50.44    4.38
   0  -8  -3   55.00    4.46
   0   8  -4    3.26    1.15
   0  -8  -4    2.65    1.12
   0  -8   5   18.02    1.82
   0   8  -5   24.47    2.37
   0  -8  -5   18.43    2.04
   0  -8   5   21.20    2.40
   0  -8   6    3.10    0.97
   0   8  -6    2.11    0.67
   0  -9   0    0.27    0.33
   0  -9  -1    7.95    1.16
   0  -9   1    7.11    1.03
   0  -9  -2  194.83    7.27
   0  -9   2  215.16    7.58
   0  -9   3   17.42    1.44
  -1   0  13    0.15    0.65
  -1   0  12  362.51   14.54
  -1   0  12  367.65   14.70
  -1   0  12  373.38   14.92
  -1   0  12  380.42   14.81
  -1   0  12  385.43   15.01
  -1   0  12  361.09   14.82
  -1   0  12  373.15   14.46
  -1   0  11    0.34    1.09
  -1   0  11    0.88    1.28
  -1   0  11    2.40    1.54
  -1   0  11   -0.32    0.96
  -1   0  11    0.77    0.90
  -1   0  11   -0.65    1.15
  -1   0  11    1.37    1.25
  -1   0  11    0.33    1.25
  -1   0  11    2.14    1.64
  -1   0  10  784.97   30.15
  -1   0  10  861.32   29.63
  -1   0  10  888.77   31.12
  -1   0  10  891.10   31.40
  -1   0  10  898.38   31.44
  -1   0  10  879.00   31.34
  -1   0  10  871.12   29.94
  -1   0  10  899.38   31.83
  -1   0  10  885.69   30.94
  -1   0  10  880.42   30.55
  -1   0  10  854.68   29.48
  -1   0  10  869.62   31.26
  -1   0   9    3.79    1.55
  -1   0   9   -0.38    1.05
  -1   0   9    1.11    1.11
  -1   0   9    1.53    1.08
  -1   0   9    0.38    0.99
  -1   0   9    1.12    1.25
  -1   0   9    2.29    1.34
  -1   0   9   -1.54    2.30
  -1   0   9    0.95    0.95
  -1   0   9   -0.36    1.00
  -1   0   9    0.75    0.89
  -1   0   9    2.09    1.09
  -1   0   9    1.38    1.21
  -1   0   8  503.36   19.71
  -1   0   8  482.32   19.51
  -1   0   8  512.22   31.74
  -1   0   7    0.28    0.73
  -1   0   7    1.14    1.20
  -1   0   7    1.13    0.90
  -1   0   7   -0.96    1.02
  -1   0   6 3692.72  106.98
  -1   0   6 3711.93  107.01
  -1   0   6 4025.58  121.02
  -1   0   6 3720.83  118.07
  -1   0   6 3638.47  106.61
  -1   0   5    1.28    1.35
  -1   0   5    1.40    1.48
  -1   0   4  143.20   10.16
  -1   0   4  142.94    9.89
  -1   0   3   -0.37    0.96
  -1   0   2 2660.24   76.05
  -1   0   2 2545.46   72.56
  -1   0   1    0.93    0.49
  -1   0   1    0.18    0.26
  -1   0   1   -0.12    0.34
  -1   0   0  279.49    9.46
  -1   0  -1    0.09    0.24
   1   0   1    0.16    0.37
  -1   0  -2 9336.50  263.14
   1   0   2 9999.00  267.65
   1   0   3    1.29    1.11
   1   0   3   -0.35    0.65
   1   0   4  176.93   11.09
   1   0   4  167.48   12.02
   1   0   5    0.81    1.48
   1   0   6 6273.05  179.91
   1   0   6 6524.45  195.92
   1   0   6 6304.03  180.01
   1   0   7    1.31    1.04
   1   0   7    2.61    2.39
  -1   0  -7    3.57    2.51
   1   0   7    0.99    1.16
  -1   0  -8   10.59    4.21
   1   0   8   15.37    2.89
   1   0   8   15.57    5.71
   1   0   8   12.00    2.55
   1   0   8   14.82    2.79
   1   0   8   15.32    2.90
   1   0   8   12.73    2.28
   1   0   8   17.00    2.51
   1   0   8   10.84    2.30
   1   0   8   16.23    2.88
   1   0   8   12.29    2.12
   1   0   8   13.70    2.36
   1   0   8   10.21    2.32
   1   0   9   -0.41    1.31
   1   0   9    0.82    1.37
   1   0   9    1.49    1.05
   1   0   9    0.85    1.35
   1   0   9    1.28    1.19
   1   0   9   -0.29    0.92
   1   0   9    0.72    0.85
   1   0   9    1.27    1.18
   1   0   9    1.26    1.60
   1   0   9   -0.42    1.09
   1   0   9    3.45    3.16
   1   0   9    0.31    0.88
   1   0   9    1.16    1.41
   1   0  10  265.93   13.90
   1   0  10  266.46   13.03
   1   0  10  277.86   12.64
   1   0  10  291.07   14.24
   1   0  10  287.22   12.49
   1   0  10  254.90   12.89
   1   0  10  275.84   13.85
   1   0  10  266.09   13.65
   1   0  10  278.45   14.00
   1   0  10  280.84   14.12
   1   0  10  282.88   14.13
   1   0  11    1.09    1.33
   1   0  11    0.92    1.07
   1   0  11   -0.55    0.92
   1   0  11   -0.34    1.09
   1   0  11   -0.35    1.04
   1   0  11    0.33    1.20
   1   0  11    2.17    1.48
   1   0  11   -0.35    1.12
   1   0  12   51.31    3.88
   1   0  12   44.60    3.89
   1   0  12   49.63    3.87
   1   0  12   43.51    3.98
   1   0  12   48.95    4.28
   1   0  12   47.11    4.19
   1   0  13   -0.56    0.50
  -1   1  12   85.09    5.38
  -1  -1  12   71.03    4.97
  -1   1  12   69.85    4.90
  -1  -1  12   83.60    4.97
  -1  -1  12   74.82    4.84
  -1   1  12   72.41    4.97
  -1  -1  12   85.98    5.51
  -1  -1  12   70.87    5.24
  -1   1  11   -0.31    1.03
  -1  -1  11    1.34    1.02
  -1  -1  11    0.32    1.08
  -1   1  11    2.31    1.48
  -1  -1  11    1.33    1.16
  -1  -1  11    1.99    1.12
  -1  -1  11    0.38    1.32
  -1  -1  11    0.96    1.17
  -1   1  11    0.62    0.99
  -1   1  11    0.97    1.37
  -1  -1  11    3.91    1.58
  -1   1  11    1.56    1.40
  -1  -1  11    0.31    1.05
  -1   1  11    0.93    1.19
  -1  -1  11    0.86    1.05
  -1  -1  11    1.32    1.16
  -1   1  11    0.33    1.21
  -1   1  10  367.88   16.07
  -1  -1  10  403.54   16.70
  -1  -1  10  401.84   17.77
  -1   1  10  384.87   15.74
  -1  -1  10  413.87   17.13
  -1  -1  10  402.44   16.07
  -1   1  10  405.39   16.14
  -1   1  10  406.35   17.35
  -1  -1  10  433.20   17.67
  -1   1  10  419.55   17.32
  -1   1  10  386.62   16.75
  -1   1  10  379.86   16.99
  -1  -1  10  411.75   17.66
  -1  -1  10  399.12   17.48
  -1   1  10  426.34   17.77
  -1  -1  10  404.92   17.38
  -1  -1  10  411.57   16.53
  -1   1  10  389.23   17.41
  -1   1  10  405.22   17.36
  -1   1  10  405.23   17.10
  -1  -1  10  428.02   17.77
  -1   1  10  436.68   17.86
  -1   1  10  413.01   17.51
  -1  -1  10  420.75   17.55
  -1   1   9    0.33    0.85
  -1  -1   9    0.79    1.11
  -1  -1   9    0.31    0.81
  -1   1   9    0.71    1.24
  -1  -1   9    1.10    1.23
  -1   1   9    1.09    1.33
  -1   1   9    1.07    1.19
  -1   1   9    0.28    0.65
  -1  -1   9    0.66    0.93
  -1   1   9    0.76    1.27
  -1  -1   9    0.38    1.15
  -1  -1   9    1.15    1.28
  -1  -1   9    1.58    1.30
  -1  -1   9    1.27    1.06
  -1   1   9    2.36    1.44
  -1   1   9    0.35    1.05
  -1  -1   9    2.21    1.46
  -1   1   9    0.32    1.01
  -1  -1   9    0.76    1.20
  -1   1   9    0.75    0.98
  -1  -1   9    1.40    1.23
  -1   1   9    0.34    1.02
  -1   1   9    1.17    0.98
  -1  -1   9    1.17    1.02
  -1  -1   9    0.74    1.04
  -1   1   9    1.10    1.03
  -1   1   9    1.85    1.35
  -1  -1   9    0.75    1.05
  -1  -1   9    1.53    1.62
  -1   1   9   -1.51    1.60
  -1   1   8   21.42    3.06
  -1  -1   8   16.11    2.70
  -1   1   8   20.42    5.78
  -1  -1   8   17.80    5.63
  -1  -1   8   16.91    2.86
  -1   1   8   15.79    2.68
  -1   1   7   20.14    5.11
  -1  -1   7   30.02    6.00
  -1  -1   7   25.10    5.94
  -1   1   7   33.15    6.97
  -1  -1   7   21.90    2.89
  -1   1   7   25.91    3.09
  -1   1   7   26.50    3.15
  -1  -1   7   19.56    2.73
  -1   1   6   95.37   10.51
  -1  -1   6   90.11   10.03
  -1  -1   6   79.30    5.10
  -1   1   6   74.52    5.01
   1  -1  -6   69.54    7.59
  -1   1   6   84.43    9.34
  -1  -1   6   65.23    8.29
  -1   1   6   75.74    5.03
  -1  -1   6   78.85    5.07
  -1  -1   6   68.98    4.72
  -1   1   6   73.79    4.80
   1  -1  -5    3.59    1.63
  -1  -1   5    1.81    0.87
  -1   1   5    3.55    2.12
  -1  -1   5    2.81    2.10
  -1   1   5    1.28    1.66
  -1  -1   5    1.94    1.67
   1  -1  -4 3183.22   92.04
  -1  -1   4 2998.79   86.54
  -1  -1   4 3065.59   89.43
  -1  -1   4 3111.08   94.62
  -1   1   4 3042.67   94.56
  -1   1   4 3069.75   93.96
  -1  -1   4 2927.14   94.08
   1  -1  -3  382.31   14.50
  -1  -1   3  362.45   14.40
  -1   1   3  352.52   16.07
  -1  -1   3  362.98   16.20
  -1   1   3  363.94   16.06
  -1  -1   3  371.52   16.17
   1  -1  -2 3763.06  105.25
  -1  -1   2 3779.12  108.03
  -1   1   2 3770.75  107.90
  -1  -1   2 3761.31  107.56
  -1   1   2 3630.37  107.87
  -1  -1   2 3616.41  107.66
  -1  -1   1   75.88    4.16
   1  -1  -1   86.14    3.69
  -1  -1   1   86.00    4.28
  -1   1   1   85.09    4.27
  -1   1   1   73.87    4.08
  -1  -1   0 2512.43   74.29
  -1  -1   0 2598.89   74.27
  -1  -1  -1  324.06   13.06
   1  -1   1  336.46   12.26
   1   1   1  345.91   12.30
  -1  -1  -1  339.71   12.21
  -1  -1  -2   89.48    6.49
   1  -1   2   90.07    6.08
   1   1   2   99.28    6.40
  -1  -1  -2   91.56    4.57
   1  -1   3 3086.03   95.20
   1   1   3 3204.68   95.35
   1   1   3 3249.25   97.16
   1  -1   3 3295.45   97.35
  -1  -1  -3 3145.15   97.15
   1  -1   4    8.22    1.71
  -1  -1  -4    9.00    1.34
  -1  -1  -4    6.24    2.33
   1  -1   4    5.55    2.27
   1   1   4    9.26    2.78
   1   1   4   10.54    2.49
   1  -1   5  873.01   37.85
   1   1   5  860.78   37.33
  -1  -1  -5  835.85   35.44
   1   1   6  376.19   15.22
   1  -1   6  371.44   15.22
   1   1   6  382.50   24.30
   1  -1   6  395.14   24.79
   1   1   6  387.36   15.39
   1  -1   6  392.46   15.45
  -1  -1  -6  357.89   21.65
   1  -1   7 1062.78   50.58
   1   1   7 1068.62   36.21
   1  -1   7 1092.46   36.28
   1   1   7 1044.87   50.45
  -1  -1  -7 1055.82   46.25
   1   1   7 1068.46   36.16
   1  -1   7 1109.02   36.40
   1   1   8   62.02    4.72
   1  -1   8   62.26    5.06
   1  -1   8   62.39    4.77
   1  -1   8   56.72    5.51
   1   1   8   56.18    5.43
  -1   1  -8   68.54   10.91
   1  -1   8   65.75    5.84
   1   1   8   69.59    5.94
   1   1   8   65.20    5.31
   1   1   8   59.72    5.20
   1  -1   8   58.09    5.00
   1   1   8   59.00    5.39
   1   1   8   64.68    5.76
   1  -1   8   68.52    6.00
   1   1   8   64.03    5.44
   1  -1   8   69.81    5.90
   1   1   8   61.89    5.58
   1   1   8   69.58   11.68
   1  -1   8   55.28    5.39
   1   1   8   69.35    5.99
   1  -1   8   70.54   11.61
   1   1   8   71.02    5.67
   1   1   8   60.17    4.69
   1  -1   8   62.53    5.57
   1   1   8   74.93    5.77
   1  -1   8   66.28    4.95
   1   1   8   55.36    4.69
   1   1   8   58.24    4.99
   1  -1   8   63.67    5.42
   1   1   9   36.34    3.69
   1  -1   9   39.37    4.58
   1   1   9   34.40    4.05
   1   1   9   35.31    4.44
   1  -1   9   41.84    4.82
   1   1   9   39.09    4.59
   1  -1   9   38.23    4.52
   1   1   9   30.39    3.81
   1   1   9   38.21    4.05
   1   1   9   37.60    4.47
   1  -1   9   35.90    4.49
   1   1   9   35.44    4.19
   1   1   9   35.55    8.64
   1  -1   9   37.72    8.93
   1   1   9   33.79    4.34
   1  -1   9   36.74    4.52
   1  -1   9   33.02    3.73
   1  -1   9   37.14    3.80
   1   1   9   35.79    3.95
   1   1   9   34.35    4.10
   1  -1   9   31.51    3.99
   1  -1   9   41.35    4.78
   1   1   9   36.93    4.33
   1   1   9   38.48    4.68
   1   1  10  152.93    8.78
   1  -1  10  154.61    9.34
   1  -1  10  180.49   10.31
   1   1  10  151.88    9.58
   1  -1  10  149.44    9.45
   1   1  10  158.84    9.68
   1  -1  10  158.56    9.74
   1   1  10  154.40    9.63
   1  -1  10  167.32   10.35
   1  -1  10  161.12    9.73
   1   1  10  164.58    9.77
   1   1  10  159.89    9.28
   1   1  10  139.70    9.31
   1  -1  10  161.19    9.77
   1  -1  10  156.21    8.56
   1   1  10  149.23    9.28
   1  -1  10  152.18    9.07
   1   1  10  141.05    8.91
   1  -1  10  162.58    8.26
   1  -1  11    2.76    1.37
   1   1  11    5.17    1.71
   1  -1  11    3.62    1.52
   1   1  11    4.69    1.52
   1   1  11    5.26    1.90
   1  -1  11    3.62    1.67
   1   1  11    2.06    1.36
   1  -1  11    4.12    1.67
   1  -1  11    3.42    1.28
   1  -1  11    3.78    1.34
   1   1  11    4.75    1.74
   1   1  11    4.08    1.60
   1  -1  12  319.80   13.66
   1   1  12  343.49   13.84
   1  -1  12  333.72   13.81
   1   1  12  353.49   13.97
   1   1  12  360.43   13.57
   1  -1  12  352.47   13.80
   1   1  12  376.53   13.98
   1  -1  12  356.61   13.81
   1  -1  12  349.70   13.78
  -1  -2  13   88.14    4.17
  -1  -2  12    1.74    0.86
  -1  -2  12    1.26    0.96
  -1   2  12    0.18    0.75
  -1  -2  12    2.80    1.23
  -1  -2  11   18.26    2.66
  -1   2  11   20.14    2.81
  -1   2  11   20.90    2.81
  -1  -2  11   26.16    3.36
  -1  -2  11   22.59    2.83
  -1   2  11   16.82    2.57
  -1  -2  11   17.36    2.60
  -1  -2  11   20.92    2.74
  -1  -2  11   23.04    2.54
  -1   2  11   15.13    2.51
  -1  -2  11   18.21    2.90
  -1  -2  11   18.73    2.59
  -1  -2  10   98.65    6.74
  -1  -2  10  106.28    7.65
  -1  -2  10   95.34    6.82
  -1   2  10  101.94    7.03
  -1   2  10   95.29    6.89
  -1  -2  10   97.92    6.90
  -1  -2  10   96.55    7.04
  -1  -2  10  104.96    6.94
  -1   2  10   99.18    6.82
  -1  -2  10  109.12    7.66
  -1   2  10  104.35    6.97
  -1  -2  10   91.63    6.68
  -1   2  10  103.43    7.15
  -1  -2  10   91.69    6.17
  -1   2  10  115.08    7.40
  -1  -2   9  739.85   26.94
  -1  -2   9  730.25   27.94
  -1  -2   9  749.95   27.21
  -1   2   9  764.49   27.31
  -1  -2   9  747.56   27.18
  -1  -2   9  775.25   25.91
  -1   2   9  706.45   25.52
  -1   2   9  740.36   27.20
  -1  -2   9  771.04   26.45
  -1  -2   9  758.26   27.70
  -1   2   9  719.64   26.71
  -1   2   9  710.01   26.80
  -1  -2   9  737.14   26.83
  -1  -2   9  726.36   26.06
  -1  -2   9  744.82   27.20
  -1  -2   9  748.26   27.38
  -1   2   9  740.97   27.15
  -1  -2   9  781.83   27.27
  -1   2   9  748.04   27.12
  -1   2   9  738.69   27.13
  -1   2   9  731.83   26.28
  -1  -2   9  771.02   27.23
  -1   2   9  768.86   27.14
  -1   2   9  747.64   26.83
  -1   2   8  187.22    9.91
  -1  -2   8  193.59    9.85
  -1   2   8  174.37    9.44
  -1   2   8  164.20    9.67
  -1  -2   8  186.39   17.64
  -1   2   8  177.05   17.35
  -1  -2   8  180.41    9.74
  -1   2   8  178.40    9.70
  -1  -2   8  188.80    9.91
  -1   2   8  162.03    9.42
  -1  -2   8  171.11   10.72
  -1  -2   8  172.53    9.20
  -1  -2   8  182.45   10.04
  -1   2   8  178.62    9.81
  -1  -2   8  169.11    9.54
  -1  -2   8  179.22   10.37
  -1  -2   8  187.61    9.98
  -1  -2   8  178.85    9.40
  -1  -2   8  181.28    9.65
  -1   2   8  187.99    9.71
  -1   2   8  178.45    9.67
  -1  -2   8  187.48    9.84
  -1   2   8  170.42    9.60
  -1   2   8  186.81    9.28
  -1   2   8  170.46    9.67
  -1  -2   8  184.37    9.42
  -1  -2   8  172.27    9.94
  -1   2   8  176.91    9.64
  -1  -2   8  170.42    8.78
  -1  -2   8  178.87    9.82
  -1   2   8  180.90    8.98
  -1   2   7 1738.07   53.75
  -1  -2   7 1722.68   53.64
  -1   2   7 1724.70   53.77
  -1   2   7 1709.95   68.12
  -1  -2   7 1765.66   53.82
  -1  -2   7 1873.95   69.17
  -1  -2   6    4.52    2.53
  -1   2   6    6.42    2.91
  -1  -2   6    4.32    1.21
  -1   2   6    3.22    1.09
  -1   2   6    3.00    1.06
  -1   2   6    5.29    1.36
  -1  -2   6    2.93    1.02
  -1   2   6    7.13    2.65
  -1  -2   6   11.02    3.43
  -1   2   5  242.99   15.50
  -1  -2   5  252.04   15.58
  -1  -2   5  264.89   14.34
  -1  -2   5  269.19   16.69
  -1   2   5  289.79   17.43
  -1   2   4  588.14   24.84
  -1  -2   4  575.66   24.47
  -1  -2   4  609.64   24.58
   1  -2  -4  589.31   21.52
  -1  -2   4  598.49   25.46
  -1   2   4  612.74   25.65
  -1   2   3  886.51   30.21
  -1  -2   3  832.76   29.61
  -1  -2   3  842.47   31.13
   1  -2  -3  832.20   27.52
  -1  -2   3  862.34   30.11
  -1   2   3  777.02   29.46
  -1  -2   2 2269.89   67.12
  -1   2   2 2275.14   67.39
  -1  -2   2 2255.45   70.69
   1  -2  -2 2282.91   67.14
  -1   2   2 2283.60   67.26
  -1  -2   2 2237.17   67.02
  -1  -2   1 1715.33   49.25
  -1   2   1 1708.56   49.61
  -1  -2   0   58.66    5.14
  -1  -2   0   47.74    2.19
  -1  -2  -1   69.57    5.59
  -1  -2  -1   84.95    6.13
   1   2   1   80.28    4.35
   1  -2   1   77.15    4.31
  -1  -2  -2  132.61    7.59
  -1  -2  -2  114.31    7.72
   1  -2   2  124.47    7.34
   1   2   2  110.15    7.00
  -1  -2  -3 3036.39   90.96
  -1  -2  -3 3217.91   94.78
   1   2   3 3173.06   95.00
   1  -2   3 3067.95   94.80
   1  -2   4  341.97   17.24
  -1  -2  -4  346.00   17.50
   1   2   4  334.42   18.30
   1  -2   4  340.23   18.46
   1  -2   5  726.23   28.96
   1  -2   5  756.38   33.81
   1   2   5  692.17   32.92
  -1  -2  -5  705.01   30.39
   1  -2   6  219.82   10.36
   1   2   6  258.84   18.96
   1   2   6  213.87   10.28
   1  -2   6  208.76   17.32
   1   2   6  217.00   10.36
   1  -2   6  231.82   10.56
  -1  -2  -6  222.68   15.26
   1  -2   7   27.80    3.45
   1   2   7   27.40    6.52
   1   2   7   33.97    3.73
   1  -2   7   23.71    6.12
   1   2   7   32.19    3.72
   1  -2   7   30.85    3.67
   1  -2   8  720.16   25.82
   1   2   8  686.88   24.94
   1  -2   8  718.75   26.59
   1   2   8  703.47   26.15
   1  -2   8  711.43   26.23
   1  -2   8  705.95   25.13
   1  -2   8  716.57   24.28
   1   2   8  692.89   25.63
   1   2   8  677.59   25.68
   1  -2   8  716.86   25.89
   1  -2   8  698.93   27.17
   1  -2   8  709.73   25.18
   1   2   8  679.94   25.72
   1  -2   8  719.72   27.11
   1  -2   8  687.90   26.12
   1   2   8  707.80   26.20
   1  -2   8  691.45   25.94
   1   2   8  682.65   25.04
   1   2   8  704.08   26.04
   1   2   8  683.25   25.82
   1   2   8  690.08   25.69
   1   2   8  665.60   26.08
   1  -2   8  674.68   39.98
   1   2   8  682.15   39.82
   1  -2   8  711.90   26.23
   1   2   8  701.25   26.19
   1   2   8  706.86   26.07
   1  -2   8  725.53   26.32
   1  -2   9  183.19    9.79
   1   2   9  202.54   11.04
   1  -2   9  193.66   10.81
   1  -2   9  192.64   10.80
   1   2   9  184.39   10.62
   1  -2   9  195.98   10.49
   1   2   9  190.95   10.79
   1   2   9  187.61   10.38
   1   2   9  179.37   10.51
   1   2   9  192.64   10.85
   1  -2   9  188.22   10.68
   1  -2   9  195.76   11.50
   1   2   9  192.69   10.68
   1   2   9  189.05   10.09
   1  -2   9  205.64   10.93
   1   2   9  205.07   11.01
   1  -2   9  204.47   11.07
   1  -2   9  192.44   10.56
   1  -2   9  184.44    9.15
   1   2   9  200.07   10.77
   1  -2   9  199.67   10.13
   1   2   9  184.01    9.77
   1  -2   9  188.19   10.92
   1  -2  10  310.51   13.39
   1  -2  10  304.92   14.59
   1   2  10  319.50   14.49
   1  -2  10  306.45   14.31
   1  -2  10  334.03   14.75
   1   2  10  317.07   14.46
   1  -2  10  324.18   15.37
   1  -2  10  303.07   14.08
   1   2  10  311.45   13.54
   1   2  10  321.05   14.35
   1   2  10  306.90   14.25
   1  -2  10  322.50   14.19
   1   2  10  317.10   14.20
   1  -2  10  298.28   12.34
   1   2  10  288.76   13.99
   1  -2  10  330.52   14.58
   1  -2  10  317.06   13.25
   1  -2  11  118.40    6.94
   1  -2  11  114.35    6.02
   1  -2  11  118.55    7.09
   1   2  11  106.66    6.76
   1  -2  11   94.71    7.01
   1   2  11  112.42    6.78
   1  -2  11  110.74    6.73
   1  -2  11  116.89    7.01
   1   2  11  110.72    6.88
   1  -2  11  118.35    6.45
   1  -2  11  110.71    6.93
   1  -2  12   11.12    1.67
   1   2  12    9.97    1.47
   1  -2  12    9.08    1.51
  -1  -3  12  194.24    8.13
  -1  -3  12  178.75    7.06
  -1  -3  12  174.61    8.19
  -1  -3  12  172.98    7.69
  -1  -3  12  193.86    7.61
  -1  -3  11   16.31    2.45
  -1   3  11   11.83    1.70
  -1  -3  11   11.16    1.90
  -1  -3  11   13.33    2.21
  -1  -3  11   13.07    2.44
  -1  -3  11   12.21    1.97
  -1   3  11   13.89    2.46
  -1  -3  10  164.07    9.05
  -1   3  10  146.65    8.21
  -1  -3  10  166.78    9.52
  -1  -3  10  169.50    8.13
  -1  -3  10  179.10    9.55
  -1  -3  10  178.40    9.29
  -1   3  10  178.56    8.79
  -1   3  10  181.73    8.65
  -1  -3  10  175.81    9.10
  -1  -3  10  176.04   10.20
  -1  -3   9  416.34   19.65
  -1  -3   9  453.61   17.91
  -1   3   9  396.99   16.88
  -1  -3   9  407.52   16.91
  -1  -3   9  460.87   18.18
  -1  -3   9  471.95   17.07
  -1  -3   9  439.64   18.61
  -1   3   9  438.59   18.58
  -1  -3   9  447.24   18.20
  -1  -3   9  425.58   17.05
  -1   3   9  422.33   17.10
  -1   3   9  426.58   16.92
  -1  -3   9  435.74   16.93
  -1  -3   9  448.62   18.45
  -1  -3   9  437.85   19.17
  -1  -3   8   80.28    7.39
  -1  -3   8   82.70    6.21
  -1  -3   8   83.23    6.27
  -1  -3   8   92.16    6.12
  -1  -3   8   93.34    6.98
  -1  -3   8   84.18    5.82
  -1   3   8   77.37    6.28
  -1   3   8   84.61    6.75
  -1  -3   8   82.86    5.86
  -1  -3   8   81.22    5.68
  -1  -3   8   70.66    6.00
  -1   3   8   81.68    5.27
  -1  -3   8   84.42    6.34
  -1  -3   8   99.10    7.05
  -1  -3   7   47.09    4.65
  -1  -3   7   58.53    5.26
  -1  -3   7   52.42    4.77
  -1   3   7   51.73    4.27
  -1  -3   7   53.90    4.29
  -1   3   6  118.52    7.46
  -1   3   6  106.26   10.70
  -1   3   6  119.40    6.27
  -1  -3   6  113.07   11.20
  -1   3   6  106.19    6.01
  -1  -3   6  102.62   10.13
  -1  -3   5   23.14    4.56
  -1   3   5   16.26    2.54
  -1  -3   5   20.94    4.06
  -1   3   5   16.29    3.61
  -1   3   4  600.62   24.33
  -1  -3   4  610.94   28.17
  -1   3   3 3125.80   92.06
  -1  -3   3 3127.93   99.01
   1  -3  -3 3114.96   95.82
   1  -3  -3 3098.64   93.34
  -1  -3   2   15.01    3.40
  -1  -3   1 1024.49   38.78
  -1  -3   0 3693.08  114.87
  -1  -3   0 3810.39  114.78
  -1  -3  -1  632.85   26.44
  -1  -3  -1  654.18   26.80
  -1  -3  -2   78.63    6.96
  -1  -3  -2   84.00    7.48
   1   3   2   68.59    4.67
   1  -3   2   70.41    4.86
  -1  -3  -3    3.80    1.82
   1  -3   3    5.15    2.33
  -1  -3  -3    1.35    1.07
   1   3   3    7.35    1.93
   1  -3   3    7.49    1.92
   1  -3   4  457.80   23.18
  -1  -3  -4  413.62   19.94
   1   3   4  349.72   14.97
   1   3   4  405.44   19.95
   1  -3   4  363.28   19.24
   1  -3   5  119.84   11.18
   1  -3   5  125.00   11.48
   1   3   5  124.21   11.43
   1   3   6    1.01    0.80
   1  -3   6    1.00    1.50
   1   3   6    1.01    1.06
   1   3   6    2.51    1.06
   1  -3   7   81.79    6.99
   1   3   7   74.17    5.81
   1  -3   7   81.34    5.73
   1  -3   7   77.20    5.63
   1   3   7   76.01   10.55
   1   3   7   65.47    5.23
   1  -3   7   68.06   10.46
   1   3   7   72.23    6.15
   1   3   7   68.35    5.12
   1  -3   7   75.18    6.03
   1   3   7   76.33    5.86
   1  -3   7   89.64    6.36
   1  -3   7   71.60    5.61
   1   3   7   70.99    5.42
   1  -3   7   78.65    5.67
   1   3   8   59.22    5.01
   1  -3   8   54.67    4.87
   1  -3   8   56.84    5.41
   1  -3   8   55.34    4.88
   1   3   8   53.53    4.78
   1  -3   8   60.67    5.00
   1  -3   8   56.08    6.02
   1   3   8   56.18    5.20
   1  -3   8   61.39    5.05
   1  -3   8   60.19    5.13
   1  -3   8   52.51    5.03
   1  -3   8   58.97    5.04
   1   3   8   49.63    4.39
   1  -3   8   56.96    4.90
   1   3   8   49.95    5.20
   1   3   8   57.92    5.74
   1   3   9   40.25    4.43
   1  -3   9   39.19    4.29
   1   3   9   37.57    4.55
   1  -3   9   40.40    3.91
   1   3   9   29.88    3.75
   1  -3   9   43.04    4.83
   1  -3   9   39.82    4.04
   1   3   9   35.99    3.90
   1  -3   9   32.11    3.88
   1   3   9   40.92    4.07
   1  -3   9   34.84    3.82
   1   3   9   38.62    3.95
   1  -3   9   39.06    3.97
   1  -3   9   45.95    4.16
   1  -3   9   36.72    3.86
   1   3   9   38.97    3.92
   1   3  10   64.38    5.33
   1  -3  10   63.89    5.55
   1   3  10   63.26    4.83
   1  -3  10   66.13    5.19
   1   3  10   59.34    4.68
   1  -3  10   70.63    4.94
   1  -3  10   63.82    5.49
   1   3  10   75.72    5.99
   1  -3  10   72.02    4.76
   1   3  10   69.40    4.89
   1  -3  11  138.42    6.15
   1  -3  11  150.65    7.37
   1  -3  11  143.69    6.81
   1  -3  11  137.68    7.59
   1   3  11  137.59    6.36
   1  -3  11  147.92    8.34
   1  -3  11  135.22    7.53
   1  -3  12  156.08    6.50
   1  -3  12  171.97    6.58
  -1  -4  12   31.74    2.05
  -1  -4  12   24.19    1.92
  -1  -4  11   30.25    2.48
  -1  -4  11   25.33    2.89
  -1  -4  11   28.10    2.76
  -1  -4  11   25.64    2.25
  -1   4  11   25.93    2.94
  -1  -4  10   10.71    1.82
  -1  -4  10    7.58    1.84
  -1  -4  10   11.60    2.38
  -1  -4  10    9.68    1.94
  -1  -4  10    6.49    1.83
  -1  -4  10   10.52    1.89
  -1  -4   9   92.47    6.39
  -1  -4   9   91.09    6.65
  -1  -4   9   82.05    6.86
  -1  -4   9   83.12    5.75
  -1  -4   9   95.87    6.84
  -1  -4   9   81.13    7.32
  -1  -4   8  126.00    7.57
  -1  -4   8  118.90    7.33
  -1  -4   8  125.53    8.04
  -1  -4   8  124.08    8.28
  -1  -4   8  119.16    8.24
  -1   4   8  116.01    8.23
  -1  -4   8  105.26    8.87
  -1  -4   7  540.96   21.83
  -1  -4   7  527.84   23.44
  -1  -4   7  549.08   21.91
  -1  -4   7  563.96   22.05
  -1   4   7  537.89   21.99
  -1  -4   7  550.11   21.53
  -1  -4   7  565.09   20.89
  -1  -4   7  543.51   21.58
  -1  -4   6  772.89   37.88
  -1  -4   6  794.85   28.55
  -1  -4   6  811.36   28.58
  -1   4   6  732.22   28.97
  -1   4   5  192.24   10.65
  -1  -4   5  204.17   16.62
  -1  -4   4 1049.53   45.62
  -1   4   3  151.32    8.61
   1  -4  -3  144.46   11.90
  -1  -4   3  161.32   13.91
  -1   4   2  283.69   12.47
   1  -4  -2  271.81   17.70
  -1  -4   1   22.17    4.81
   1  -4  -1   21.74    4.72
   1  -4   0   68.06    8.66
  -1  -4   0   69.29    8.52
   1  -4   1    0.91    1.36
  -1  -4  -1    3.09    2.00
   1   4   2  408.85   16.36
  -1  -4  -2  440.58   22.67
  -1  -4  -2  408.04   21.80
   1  -4   2  432.36   25.02
   1   4   3  350.61   15.17
  -1  -4  -3  370.78   19.83
   1  -4   3  379.16   23.60
  -1  -4  -3  389.07   20.76
   1  -4   4  713.91   35.94
   1  -4   5  711.74   36.37
   1  -4   6  673.09   25.52
   1   4   6  682.84   26.11
   1  -4   6  726.82   25.40
   1  -4   6  676.92   25.00
   1  -4   6  695.63   25.85
   1  -4   6  673.22   25.40
   1  -4   7  420.68   19.29
   1   4   7  399.11   18.12
   1   4   7  432.07   18.67
   1  -4   7  411.01   17.31
   1  -4   7  428.34   18.03
   1  -4   7  396.45   16.50
   1  -4   7  398.75   17.81
   1  -4   7  424.17   16.38
   1  -4   8   -0.37    1.05
   1   4   8   -0.84    1.09
   1   4   8    1.62    1.35
   1  -4   8    1.00    1.00
   1  -4   8    1.87    1.02
   1  -4   8    2.04    1.36
   1  -4   8    0.28    0.84
   1  -4   8    0.48    1.35
   1  -4   9  184.94   10.04
   1  -4   9  185.73    8.84
   1  -4   9  194.81   10.66
   1  -4   9  201.13    9.15
   1  -4   9  193.71   10.17
   1  -4   9  186.48   11.09
   1  -4   9  200.33    9.91
   1  -4  10    1.95    0.88
   1  -4  10    1.03    0.70
   1  -4  10    2.44    1.10
   1  -4  11   15.49    2.06
   1  -4  11   15.79    1.78
  -1  -5  11    4.94    0.85
  -1   5  11    6.67    1.16
  -1  -5  11    4.92    1.01
  -1  -5  10   84.50    4.35
  -1  -5  10   85.60    4.94
  -1  -5  10   84.78    5.24
  -1  -5  10   76.82    3.98
  -1  -5   9   11.12    1.97
  -1  -5   9    9.38    1.99
  -1  -5   9   12.06    1.74
  -1  -5   9   11.21    2.44
  -1  -5   8   75.32    5.86
  -1  -5   8   72.43    5.58
  -1  -5   8   77.67    7.07
  -1  -5   8   78.95    5.11
  -1  -5   8   74.96    6.14
  -1   5   7  417.96   17.85
  -1  -5   7  435.67   17.88
  -1  -5   7  409.71   17.33
  -1  -5   7  431.61   17.68
  -1  -5   7  415.29   18.12
  -1  -5   7  393.06   19.33
  -1  -5   6   30.87    6.98
  -1   5   6   29.90    4.23
  -1   5   6   31.19    3.87
  -1  -5   6   29.93    3.93
  -1  -5   6   34.28    4.01
  -1  -5   6   29.15    3.92
  -1  -5   6   23.81    3.35
  -1  -5   5  125.63    8.48
  -1  -5   5  143.17   15.38
  -1  -5   5  121.38    7.90
  -1  -5   5  123.73    8.37
  -1  -5   5  141.38    9.66
  -1   5   5  139.64    8.33
  -1  -5   4   49.10    4.93
  -1  -5   4   53.19    5.05
  -1  -5   4   55.60    5.65
  -1   5   4   57.32    5.72
  -1  -5   4   54.61    9.33
  -1   5   3  345.50   16.07
  -1  -5   3  355.67   24.74
   1  -5  -3  347.35   21.96
  -1   5   2  829.40   29.52
   1  -5  -2  779.64   38.61
  -1   5   1  114.69    7.60
  -1  -5   1  108.42   12.62
   1  -5  -1   96.35   11.70
  -1  -5   0    3.33    2.35
  -1   5   0    3.52    1.31
   1   5   0    0.61    0.85
   1   5   1  132.16    8.22
  -1  -5  -1  156.75   14.51
   1  -5   1  160.13   15.78
   1   5   2  494.26   20.19
  -1  -5  -2  531.91   28.51
   1   5   3  462.89   19.86
   1  -5   3  524.78   31.58
   1   5   4  355.64   15.34
   1   5   4  326.97   14.55
   1  -5   4  326.33   15.20
   1  -5   4  358.13   25.81
   1  -5   4  320.48   13.94
   1  -5   4  344.71   15.08
   1  -5   4  348.34   15.98
   1   5   4  320.24   15.84
   1  -5   5  293.38   14.11
   1  -5   5  302.57   14.53
   1  -5   5  329.50   24.56
   1   5   5  307.13   14.58
   1   5   5  315.19   14.51
   1  -5   5  299.03   13.56
   1  -5   6    7.55    2.06
   1  -5   6   11.37    2.24
   1   5   6    9.08    2.34
   1  -5   6   13.70    2.67
   1  -5   6   13.12    2.63
   1  -5   7  166.74    9.96
   1  -5   7  190.07    9.69
   1   5   7  179.85   10.45
   1  -5   7  196.38   11.64
   1  -5   7  171.51   10.19
   1  -5   8  220.41   10.30
   1  -5   8  219.95   12.27
   1   5   8  223.33   11.57
   1  -5   8  221.15   11.22
   1  -5   8  221.58   11.41
   1  -5   9   67.68    5.04
   1  -5   9   71.69    4.58
   1  -5   9   65.76    5.09
   1  -5  10  158.11    6.62
   1  -5  10  172.91    7.78
   1  -5  11   78.45    3.53
   1  -5  11   88.97    3.66
  -1   6  10   40.19    2.70
  -1  -6  10   45.48    2.84
  -1  -6   9   41.81    2.98
  -1  -6   9   40.58    3.42
  -1  -6   9   45.57    3.71
  -1  -6   9   43.21    2.58
  -1  -6   8  354.61   13.79
  -1  -6   8  356.87   13.40
  -1  -6   8  345.97   15.58
  -1  -6   8  358.32   14.66
  -1  -6   8  361.52   15.14
   1   6  -8  370.29   13.60
  -1  -6   7   70.19    5.05
  -1  -6   7   58.93    5.31
  -1  -6   7   68.77    6.37
  -1  -6   7   60.84    4.89
  -1  -6   7   70.29    5.67
  -1  -6   6    1.58    1.11
  -1  -6   6    4.05    1.61
  -1  -6   6    6.12    1.74
  -1  -6   6    3.50    1.65
  -1  -6   5   19.31    3.30
  -1  -6   5   22.08    3.35
  -1  -6   5   21.74    2.99
  -1   6   5   20.92    3.64
  -1  -6   4   45.36    4.99
  -1  -6   4   49.77    5.56
  -1  -6   4   38.72    4.58
  -1  -6   4   47.52    4.29
  -1   6   4   40.71    5.08
  -1   6   3    8.67    2.08
  -1  -6   3    8.45    2.31
  -1   6   3    7.93    2.38
  -1  -6   3   10.41    4.72
  -1   6   2  181.75   11.03
  -1  -6   2  189.24   10.94
   1  -6  -2  185.71   10.19
   1  -6  -2  159.30   16.34
  -1  -6   2  201.48   19.25
  -1  -6   2  177.44   10.19
  -1   6   2  184.05   10.25
  -1   6   1  376.40   17.21
   1  -6  -1  386.75   16.84
  -1  -6   1  404.95   17.65
   1  -6  -1  376.83   26.96
  -1  -6   1  416.37   28.32
  -1  -6   1  381.09   16.57
  -1   6   1  384.13   16.55
  -1  -6   0  242.86   12.87
   1  -6   0  262.77   12.99
   1  -6   0  241.52   21.50
  -1  -6   0  261.72   21.74
   1   6   0  232.33   11.88
  -1   6   0  273.58   12.70
   1   6   0  242.49   12.32
  -1   6   0  273.34   13.07
  -1  -6  -1   41.81    4.59
   1  -6   1   32.50    4.13
  -1   6  -1   38.57    4.22
   1   6   1   40.25    4.25
   1  -6   1   36.46    4.43
   1  -6   1   52.45    9.95
   1   6   1   33.56    4.18
  -1  -6  -1   48.50    8.93
   1  -6   2  768.37   27.89
  -1  -6  -2  740.13   27.35
   1   6   2  688.12   27.59
   1  -6   2  753.74   28.10
   1  -6   2  725.38   26.36
  -1  -6  -2  726.79   38.03
   1  -6   3  149.32    9.85
   1  -6   3  152.77    9.06
   1  -6   3  151.89    9.62
  -1  -6  -3  153.94    9.20
   1  -6   3  150.73   17.11
   1  -6   4   58.07    5.32
  -1  -6  -4   64.17    5.40
   1  -6   4   54.44    5.71
   1   6   5  130.40    7.86
   1  -6   5  123.87    8.03
   1  -6   5  126.45    8.13
   1  -6   5  124.73    8.48
   1  -6   6   22.65    3.22
  -1   6  -6   23.09    3.02
   1  -6   6   26.40    3.58
   1  -6   7   15.28    2.06
   1  -6   7   14.51    2.76
   1  -6   7   12.29    2.35
  -1   6  -7   14.56    2.09
   1  -6   7   12.78    2.39
   1  -6   7   15.48    2.52
   1  -6   8    3.73    1.31
   1  -6   8    6.41    1.61
   1  -6   8    3.89    1.65
   1  -6   8    6.67    1.17
   1  -6   9  223.00    9.09
   1   7  -8   32.43    2.22
  -1  -7   8   35.94    2.83
  -1   7   8   41.03    2.63
  -1  -7   8   35.75    2.69
  -1  -7   7  128.18    6.60
  -1  -7   7  142.94    7.26
   1   7  -7  127.63    6.40
  -1  -7   7  130.29    7.52
  -1  -7   6   19.81    2.22
  -1  -7   6   23.27    3.38
   1   7  -6   26.42    2.93
  -1  -7   6   21.51    2.68
  -1  -7   6   23.82    2.44
  -1  -7   6   15.17    2.56
  -1  -7   5   59.49    5.01
   1   7  -5   65.88    5.21
  -1  -7   5   55.35    4.67
  -1  -7   5   60.89    5.32
  -1  -7   5   52.88    4.35
  -1  -7   4   10.32    2.45
  -1  -7   4   14.50    2.94
  -1  -7   4   12.38    2.43
   1   7  -4   12.71    2.53
  -1  -7   3   22.38    3.12
   1  -7  -3   21.41    2.83
  -1  -7   2  233.29   11.45
   1  -7  -2  230.73   11.39
  -1  -7   2  228.90   12.51
  -1   7   2  230.82   11.79
   1   7  -2  235.40   11.80
  -1   7   2  223.32   12.33
  -1  -7   1   94.63    6.48
  -1  -7   1   83.30    7.29
  -1  -7   1   86.75    7.01
   1  -7  -1   91.49    6.67
   1   7  -1   88.74    6.61
  -1   7   1   93.59    6.81
  -1   7   1   81.01    6.68
  -1   7   0   51.45    4.99
   1   7   0   48.45    4.67
   1  -7   0   48.72    5.27
   1  -7   0   48.18    4.94
  -1  -7   0   53.76    5.38
  -1   7  -1  503.88   20.38
   1   7   1  487.95   19.85
   1  -7   1  542.61   21.22
  -1  -7  -1  528.25   21.11
   1  -7   1  505.85   21.37
   1  -7   2   68.49    6.08
  -1  -7  -2   88.35    6.63
   1  -7   2   81.68    6.84
   1  -7   2   73.85    5.42
  -1   7  -3   47.76    4.71
   1  -7   3   42.88    4.08
   1  -7   3   43.59    4.74
  -1  -7  -3   50.42    4.70
   1  -7   3   56.34    5.46
   1  -7   4   50.64    4.12
  -1   7  -4   44.71    4.35
   1  -7   4   54.15    5.18
  -1  -7  -4   51.61    4.37
  -1   7  -5    5.05    1.47
   1  -7   5    5.86    1.76
   1  -7   5    5.92    1.45
  -1   7  -6    6.80    1.49
   1  -7   6    7.67    1.84
   1  -7   6    8.63    1.72
   1  -7   6    8.01    1.52
   1  -7   7   48.52    3.52
  -1   7  -7   56.08    3.44
   1  -7   7   53.77    3.54
   1  -7   8  155.41    6.27
   1   7   8  183.75    6.76
  -1  -8   6   99.06    5.07
  -1  -8   6   88.68    4.22
   1   8  -6   99.06    4.67
   1  -8  -5  323.90   11.70
  -1  -8   5  334.91   12.75
   1   8  -5  323.43   12.30
  -1  -8   5  335.65   13.09
   1  -8  -4   22.99    2.51
   1  -8  -3   16.59    2.44
  -1  -8   3   19.90    2.68
   1   8  -3   17.96    2.52
  -1  -8   3   16.78    2.07
   1  -8  -2   34.87    3.75
  -1  -8   2   42.54    4.31
   1  -8  -2   37.49    3.28
  -1  -8   2   41.08    4.05
   1   8  -2   38.53    3.72
  -1  -8   2   39.39    3.15
  -1  -8   1   78.83    6.22
   1  -8  -1   76.76    5.75
  -1  -8   1   87.99    6.18
   1  -8  -1   87.18    5.66
   1   8  -1   89.89    5.82
  -1   8   0    1.67    1.15
   1  -8   0    1.85    1.39
  -1  -8   0    3.68    1.62
   1  -8   0    4.35    1.41
  -1  -8   0    5.09    1.61
  -1  -8  -1   19.67    3.01
   1  -8   1   24.02    3.16
  -1  -8  -1   22.46    2.90
  -1   8  -1   25.07    3.10
   1  -8   1   15.97    2.54
   1  -8   2    1.65    1.17
  -1   8  -2    5.97    1.65
   1  -8   2    4.15    1.54
  -1  -8  -2    2.10    1.23
  -1  -8  -2    2.93    1.21
   1  -8   3   35.10    3.56
  -1  -8  -3   37.81    3.10
   1  -8   4    3.18    1.16
  -1   8  -4    4.36    1.26
   1  -8   4    3.28    0.82
  -1   8  -5  357.28   12.86
   1  -8   5  365.61   13.58
  -1   8  -6   49.09    2.62
  -1  -9   3    0.26    0.30
  -1  -9   2   87.26    4.16
  -1  -9   1    0.12    0.39
  -1  -9   0   11.61    1.50
  -1  -9   0   13.12    1.34
  -1  -9  -1    1.79    0.70
   1  -9   1    1.07    0.44
  -1  -9  -2  333.29   11.05
   1  -9   2  336.18   11.15
   1  -9   2  314.88   10.73
  -1   9  -2  346.68   11.03
  -2   0  12 1339.25   42.23
  -2   0  12 1294.26   42.05
  -2   0  12 1382.22   42.16
  -2   0  12 1354.52   41.10
  -2   0  11    0.33    1.12
  -2   0  11    1.27    1.21
  -2   0  11   -0.26    0.83
  -2   0  11    0.95    1.21
  -2   0  11    0.53    0.79
  -2   0  11    2.39    1.18
  -2   0  11    2.99    1.53
  -2   0  11    0.56    1.02
  -2   0  11    0.36    1.08
  -2   0  11    0.33    1.22
  -2   0  10  388.04   17.03
  -2   0  10  408.52   16.56
  -2   0  10  402.98   17.29
  -2   0  10  384.83   16.93
  -2   0  10  421.75   17.76
  -2   0  10  402.56   17.37
  -2   0  10  415.91   17.02
  -2   0  10  405.65   18.11
  -2   0  10  413.35   17.49
  -2   0  10  431.58   16.86
  -2   0  10  455.76   18.15
  -2   0   9    0.36    1.19
  -2   0   9    1.56    1.19
  -2   0   9    1.44    1.26
  -2   0   9    1.47    1.10
  -2   0   9    2.11    1.23
  -2   0   9    0.31    0.81
  -2   0   9    1.10    1.29
  -2   0   9   -0.33    0.92
  -2   0   9   -1.46    2.18
  -2   0   9   -0.36    1.09
  -2   0   9    1.07    1.13
  -2   0   9    1.97    1.39
  -2   0   9    2.12    1.24
  -2   0   8    2.55    1.21
  -2   0   8    2.58    2.73
  -2   0   8    3.48    1.42
  -2   0   8    1.16    2.12
  -2   0   7    0.80    0.84
  -2   0   7    0.53    0.68
  -2   0   7    0.53    0.69
  -2   0   7   -1.07    1.60
  -2   0   7   -1.00    1.49
  -2   0   6  350.41   13.57
  -2   0   6  345.65   13.46
  -2   0   6  387.66   21.96
  -2   0   6  351.76   13.55
  -2   0   6  353.40   20.94
  -2   0   5    0.67    1.00
  -2   0   5    0.66    0.99
  -2   0   4   58.43    6.34
  -2   0   4   59.00    6.17
  -2   0   3    0.32    0.44
  -2   0   3    0.72    0.86
  -2   0   3    0.82    0.97
  -2   0   2 2972.91   88.77
  -2   0   2 3179.68   89.72
  -2   0   2 3002.45   87.49
  -2   0   1    1.32    0.63
  -2   0   1    0.10    0.30
  -2   0   0 1855.72   54.93
  -2   0  -1    0.72    0.57
  -2   0  -2   42.68    3.33
   2   0   2   45.52    4.54
  -2   0  -3    2.86    0.80
   2   0   3    0.49    1.15
   2   0   4    4.70    2.25
   2   0   5   -0.89    0.94
   2   0   6   95.60    6.41
   2   0   6  108.84   12.64
   2   0   6   93.06    6.36
  -2   0  -6  110.07   12.19
   2   0   7    0.36    0.85
  -2   0  -7    1.27    1.90
   2   0   7    0.36    0.93
   2   0   7    1.42    1.50
   2   0   8    7.20    1.81
   2   0   8    7.49    1.73
   2   0   8    6.71    1.85
  -2   0  -8   11.11    4.40
   2   0   8    8.25    1.84
   2   0   8    3.37    1.61
   2   0   8    4.62    1.84
   2   0   8    5.03    1.94
   2   0   8    7.09    2.12
   2   0   8    4.57    1.63
   2   0   8    4.48    1.78
   2   0   8    5.26    1.78
   2   0   8    8.75    2.38
   2   0   8    8.39    4.35
   2   0   9    1.79    1.18
   2   0   9    0.42    1.33
   2   0   9    0.44    1.14
   2   0   9    1.34    1.42
   2   0   9   -0.45    1.07
   2   0   9    0.45    1.16
   2   0   9    0.45    1.06
   2   0   9    1.06    1.12
   2   0   9    0.30    0.89
   2   0   9   -0.38    1.21
   2   0   9    0.90    1.26
   2   0   9   -1.85    1.95
   2   0  10  226.23   12.43
   2   0  10  211.24   11.72
   2   0  10  219.59   12.46
   2   0  10  236.06   12.61
   2   0  10  225.02   10.65
   2   0  10  237.78   11.89
   2   0  10  208.82   11.18
   2   0  10  219.86   12.55
   2   0  10  232.17   12.70
   2   0  10  244.29   12.87
   2   0  11    0.36    1.15
   2   0  11   -1.12    1.24
   2   0  11    1.87    1.43
   2   0  11    0.71    1.25
   2   0  11    0.85    1.08
   2   0  11    0.25    0.85
   2   0  11    0.28    1.18
   2   0  12  230.27   10.74
   2   0  12  221.78   10.59
   2   0  12  258.01   10.21
   2   0  12  228.65   10.58
   2   0  12  244.59    9.55
  -2  -1  12   10.72    2.01
  -2  -1  12    8.15    1.93
  -2  -1  12   13.38    2.24
  -2  -1  12   12.71    1.94
  -2   1  12   13.92    2.07
  -2  -1  12   11.16    2.10
  -2   1  12   14.83    2.21
  -2  -1  12   15.12    2.20
  -2  -1  11  273.12   12.33
  -2   1  11  261.77   12.09
  -2  -1  11  278.62   12.66
  -2   1  11  247.03   12.01
  -2   1  11  260.75   12.23
  -2  -1  11  255.74   11.61
  -2   1  11  250.38   12.18
  -2  -1  11  263.58   13.16
  -2  -1  11  268.12   12.61
  -2  -1  11  255.68   12.17
  -2   1  11  251.85   12.19
  -2  -1  11  263.65   12.37
  -2  -1  11  266.02   12.43
  -2   1  11  266.79   12.34
  -2  -1  11  261.83   11.87
  -2   1  11  255.47   11.89
  -2  -1  11  262.31   11.78
  -2  -1  11  248.87   12.15
  -2   1  11  257.54   11.00
  -2   1  10  123.98    7.99
  -2   1  10  123.32    8.02
  -2  -1  10  137.11    8.33
  -2  -1  10  142.70    8.73
  -2  -1  10  127.27    8.17
  -2   1  10  121.52    8.13
  -2  -1  10  125.83    8.19
  -2   1  10  119.91    8.06
  -2  -1  10  133.51    8.47
  -2   1  10  118.42    7.92
  -2   1  10  122.50    7.58
  -2  -1  10  129.71    7.92
  -2   1  10  119.36    7.41
  -2  -1  10  123.02    8.06
  -2  -1  10  131.92    7.64
  -2   1  10  135.12    8.44
  -2  -1  10  130.94    8.31
  -2  -1  10  133.07    8.64
  -2   1  10  114.07    7.01
  -2  -1  10  131.93    7.96
  -2   1  10  120.90    7.84
  -2   1  10  119.77    7.79
  -2   1   9  624.27   22.98
  -2  -1   9  638.39   24.85
  -2  -1   9  672.60   23.77
  -2   1   9  647.20   23.65
  -2  -1   9  691.11   24.97
  -2  -1   9  659.76   24.29
  -2   1   9  634.70   23.95
  -2   1   9  627.21   23.81
  -2  -1   9  656.26   24.16
  -2   1   9  642.72   24.47
  -2  -1   9  663.82   24.55
  -2  -1   9  653.91   24.63
  -2  -1   9  688.03   24.66
  -2   1   9  651.10   24.42
  -2   1   9  633.51   23.50
  -2   1   9  662.26   24.28
  -2   1   9  640.89   24.23
  -2  -1   9  669.78   24.77
  -2  -1   9  680.98   24.59
  -2   1   9  646.39   23.79
  -2  -1   9  662.00   24.23
  -2   1   9  617.48   23.97
  -2   1   9  621.86   24.38
  -2  -1   9  692.88   25.10
  -2   1   9  663.82   24.05
  -2   1   9  650.51   24.48
  -2  -1   9  641.10   23.88
  -2  -1   9  658.37   24.66
  -2   1   8  190.42   10.26
  -2  -1   8  210.36   10.50
  -2  -1   8  213.41   18.75
  -2  -1   8  210.30   10.53
  -2   1   8  204.35   10.54
  -2   1   8  204.66   18.77
  -2   1   8  232.66   18.49
  -2  -1   8  201.20   17.34
  -2  -1   7  428.83   16.71
  -2   1   7  448.52   26.64
  -2  -1   7  441.00   26.34
  -2   1   7  427.58   16.78
  -2   1   7  419.01   16.63
  -2  -1   7  462.68   16.95
  -2  -1   7  426.00   16.65
  -2   1   7  436.97   16.68
  -2   1   7  404.96   25.13
  -2  -1   7  471.15   26.54
  -2   1   6  632.58   21.64
  -2  -1   6  665.98   31.02
  -2   1   6  639.56   30.83
  -2  -1   6  617.69   21.41
  -2   1   6  604.45   30.10
  -2  -1   6  678.86   31.54
  -2   1   6  632.58   21.52
  -2  -1   6  657.01   21.60
  -2   1   6  619.39   21.46
  -2  -1   6  604.04   21.44
  -2  -1   5  127.41    7.69
  -2  -1   5  154.39   11.57
  -2   1   5  115.33   10.51
   2  -1  -5  120.35    8.15
  -2  -1   5  134.69   10.86
  -2   1   5  135.41   10.96
  -2  -1   4  925.01   29.39
  -2  -1   4  925.18   30.62
   2  -1  -4  906.22   29.55
  -2  -1   4  843.31   33.54
  -2   1   4  849.52   33.87
  -2   1   4  842.22   33.73
  -2  -1   4  905.31   34.19
   2  -1  -3 7753.42  215.85
  -2  -1   3 7839.42  221.84
  -2   1   3 7685.06  221.64
  -2   1   3 7774.28  221.31
  -2  -1   3 7722.17  220.99
  -2  -1   3 7648.77  219.45
  -2   1   2 3781.01  109.54
  -2  -1   2 3752.49  109.45
  -2   1   2 3630.67  109.21
  -2  -1   2 3863.55  109.42
  -2  -1   2 3758.68  109.00
  -2  -1   1  996.88   30.96
  -2   1   1  995.16   30.84
  -2  -1   0  274.36   11.23
  -2  -1  -1  493.26   19.04
  -2  -1  -1  475.38   17.06
  -2  -1  -2  329.05   16.01
   2  -1   2  332.32   14.96
   2   1   2  324.11   14.85
  -2  -1  -3 2323.54   73.98
   2   1   3 2174.57   72.77
   2  -1   3 2356.97   73.33
  -2  -1  -4 2438.22   78.96
   2   1   4 2322.06   78.71
   2  -1   4 2347.01   79.01
  -2  -1  -4 2394.90   70.30
   2  -1   5   25.61    5.49
   2   1   5   15.37    4.30
  -2  -1  -5   13.58    3.90
   2   1   6   31.19    6.87
   2  -1   6   43.30    7.89
   2  -1   6   35.77    3.78
   2   1   6   38.52    3.89
   2  -1   6   37.68    3.87
   2   1   6   34.81    3.70
  -2  -1  -6   31.51    6.22
   2  -1   7  272.07   13.03
   2  -1   7  288.19   23.46
   2   1   7  223.55   20.74
   2   1   7  270.10   12.95
  -2  -1  -7  278.97   20.33
   2  -1   7  258.42   12.82
   2   1   7  244.07   12.55
   2  -1   8  523.32   19.68
   2  -1   8  524.65   21.65
   2   1   8  487.72   21.16
  -2   1  -8  494.12   33.12
   2  -1   8  519.24   21.44
   2   1   8  561.27   21.13
   2   1   8  556.45   21.73
   2  -1   8  563.80   22.70
   2  -1   8  543.27   21.81
   2   1   8  538.33   21.75
   2   1   8  542.96   21.27
   2   1   8  520.36   21.56
   2  -1   8  555.02   22.05
   2   1   8  517.69   20.71
   2   1   8  494.49   20.23
   2   1   8  507.67   20.67
   2  -1   8  510.87   19.70
   2  -1   8  529.13   21.23
   2   1   8  484.37   20.26
   2   1   8  498.33   19.27
   2  -1   8  485.38   34.11
   2  -1   8  548.96   21.90
   2   1   8  536.57   21.72
   2   1   8  544.75   35.79
   2  -1   8  533.25   20.54
   2   1   8  519.40   20.68
   2   1   8  538.20   21.13
   2   1   8  532.52   20.01
   2  -1   8  500.62   19.05
   2  -1   9 1027.01   35.97
   2   1   9  988.28   35.74
   2   1   9  992.36   34.56
   2   1   9  911.41   33.53
   2   1   9  964.27   34.33
   2  -1   9 1023.38   36.86
   2   1   9  992.45   35.18
   2  -1   9 1019.00   36.07
   2   1   9 1053.39   36.25
   2  -1   9 1035.01   36.01
   2   1   9 1023.59   36.00
   2   1   9 1016.26   35.00
   2  -1   9  997.62   32.78
   2   1   9 1035.96   35.24
   2  -1   9 1012.81   34.60
   2   1   9  987.52   34.35
   2  -1   9  956.94   33.35
   2  -1   9 1015.86   35.24
   2  -1   9  988.93   35.86
   2   1   9  994.05   35.77
   2  -1   9 1021.93   33.37
   2   1   9 1026.08   34.84
   2  -1   9 1042.91   36.00
   2   1   9  976.35   35.48
   2  -1  10  109.73    8.08
   2   1  10  121.07    8.38
   2  -1  10  115.19    8.57
   2  -1  10   98.69    7.72
   2   1  10  106.14    7.88
   2   1  10  109.28    8.08
   2  -1  10  122.13    8.40
   2   1  10  111.18    7.75
   2   1  10  111.86    8.10
   2  -1  10  116.75    8.25
   2  -1  10  108.74    7.35
   2   1  10  106.88    7.27
   2  -1  10  113.16    6.66
   2  -1  10   98.96    7.64
   2  -1  10  108.41    8.08
   2   1  10  120.96    8.27
   2   1  10  116.41    7.46
   2  -1  10   94.04    7.14
   2   1  10  105.43    6.97
   2  -1  11  140.76    7.74
   2  -1  11  142.40    7.82
   2  -1  11  123.26    7.33
   2   1  11  123.74    6.88
   2   1  11  129.19    7.09
   2   1  11  136.43    8.26
   2  -1  11  137.84    8.26
   2  -1  11  140.58    8.22
   2   1  11  130.89    8.21
   2  -1  11  120.85    7.97
   2   1  11  130.73    8.21
   2  -1  11  138.24    8.47
   2  -1  11  136.07    8.39
   2  -1  11  120.42    8.14
   2   1  11  128.03    8.14
   2  -1  12   21.34    2.33
   2  -1  12   19.00    2.46
   2   1  12   23.15    2.61
   2   1  12   18.48    2.45
   2  -1  12   19.89    2.59
   2  -1  12   18.92    2.19
   2   1  12   22.62    2.62
   2  -1  12   20.30    2.14
   2  -1  12   18.78    2.30
   2  -1  12   17.44    2.48
  -2  -2  13  345.97   11.99
  -2  -2  12   41.99    3.44
  -2  -2  12   40.93    3.85
  -2  -2  12   37.82    3.55
  -2   2  12   37.67    3.12
  -2  -2  12   33.99    2.97
  -2  -2  12   41.80    3.51
  -2   2  11   14.26    2.49
  -2  -2  11   18.02    2.96
  -2  -2  11   15.98    2.29
  -2  -2  11   18.54    2.89
  -2  -2  11   23.51    3.10
  -2   2  11   14.08    2.50
  -2   2  11   17.46    2.68
  -2  -2  11   16.73    2.45
  -2  -2  11   17.74    2.73
  -2   2  11   20.46    2.72
  -2   2  10   44.03    4.40
  -2  -2  10   50.78    4.57
  -2   2  10   37.66    4.03
  -2  -2  10   39.95    4.40
  -2   2  10   37.46    4.12
  -2  -2  10   48.56    4.64
  -2  -2  10   46.55    4.48
  -2  -2  10   43.14    4.15
  -2   2  10   45.51    4.48
  -2  -2  10   45.57    4.98
  -2  -2  10   35.54    3.99
  -2   2  10   46.69    4.54
  -2  -2  10   49.20    4.13
  -2  -2  10   49.32    4.84
  -2   2  10   43.21    3.93
  -2  -2  10   42.68    4.27
  -2   2  10   45.31    4.71
  -2   2  10   40.93    4.23
  -2  -2  10   39.60    4.24
  -2  -2   9    2.41    1.31
  -2   2   9    1.71    1.44
  -2  -2   9    1.57    1.20
  -2  -2   9    3.39    1.44
  -2  -2   9    1.69    1.33
  -2   2   9    3.74    1.69
  -2   2   9    1.39    1.22
  -2  -2   9    2.52    1.66
  -2  -2   9    2.41    1.41
  -2  -2   9    1.86    1.23
  -2   2   9    1.79    1.14
  -2  -2   9    1.63    1.29
  -2   2   9    4.06    1.60
  -2   2   9    2.33    1.36
  -2  -2   9    0.84    0.98
  -2   2   9    2.07    1.41
  -2  -2   9    3.80    1.61
  -2   2   9    3.68    1.34
  -2   2   9    3.97    1.68
  -2  -2   9    2.82    1.58
  -2  -2   9    1.29    1.33
  -2   2   9    1.95    1.19
  -2   2   9    2.29    1.69
  -2   2   8   33.75    3.81
  -2  -2   8   31.10    3.59
  -2  -2   8   30.22    3.66
  -2  -2   8   32.96    4.12
  -2   2   8   33.15    3.63
  -2  -2   8   37.35    3.62
  -2   2   8   28.87    3.27
  -2  -2   8   36.70    4.14
  -2  -2   8   38.26    4.12
  -2   2   8   35.95    3.85
  -2  -2   8   31.00    3.63
  -2  -2   8   29.42    3.48
  -2   2   8   29.63    3.57
  -2  -2   8   33.17    3.63
  -2   2   8   31.95    3.59
  -2   2   8   43.35    4.14
  -2   2   8   30.64    3.42
  -2  -2   8   29.56    3.38
  -2   2   8   28.57    3.49
  -2  -2   8   33.24    3.65
  -2   2   8   36.06    3.94
  -2   2   8   30.88    3.59
  -2  -2   8   34.77    3.78
  -2   2   8   32.36    3.46
  -2  -2   8   31.23    3.57
  -2  -2   8   33.96    3.76
  -2   2   8   31.68    3.67
  -2  -2   7 1538.63   61.10
  -2   2   7 1614.31   61.48
  -2  -2   7 1592.68   49.29
  -2   2   7 1591.89   49.40
  -2   2   7 1603.66   49.44
  -2   2   7 1564.79   62.66
  -2  -2   7 1613.61   62.79
  -2  -2   7 1606.56   49.36
  -2   2   6   52.01    3.98
  -2  -2   6   55.14    4.13
  -2  -2   6   64.34    6.56
  -2   2   6   47.14    7.04
  -2  -2   6   51.79    7.27
  -2   2   6   55.53    4.08
  -2  -2   6   50.17    3.85
  -2  -2   6   60.90    4.19
  -2   2   6   53.08    4.00
  -2  -2   6   59.37    7.96
  -2   2   6   48.89    7.35
  -2  -2   5   23.01    3.84
  -2  -2   5   22.79    3.26
  -2  -2   5   21.97    4.27
  -2   2   5   27.52    4.80
  -2   2   5   16.02    3.91
  -2  -2   5   23.95    4.38
  -2  -2   4 1513.95   50.20
  -2   2   4 1437.07   50.25
  -2  -2   4 1425.59   49.91
  -2   2   4 1502.67   50.99
  -2  -2   4 1507.73   50.73
  -2  -2   3 1502.92   49.58
  -2  -2   3 1502.52   48.39
  -2   2   3 1516.44   48.69
   2  -2  -3 1450.35   43.31
  -2  -2   2 9564.45  270.23
  -2  -2   2 9330.45  266.94
  -2   2   2 9716.77  267.27
  -2  -2   2 9299.83  267.42
  -2  -2   1 5439.95  143.15
  -2  -2   1 4825.40  138.02
  -2   2   1 4483.11  137.54
  -2  -2   1 5490.02  143.88
  -2  -2   0 2344.03   72.73
  -2  -2   0 2364.35   72.20
   2  -2   1 1294.35   40.85
  -2  -2  -1 1350.80   43.08
  -2  -2  -1 1374.71   44.36
   2   2   1 1277.96   40.69
  -2  -2  -2  125.01    7.88
  -2  -2  -2  137.26    9.42
   2  -2   2  136.03    8.41
   2   2   2  139.21    8.48
  -2  -2  -3 4142.02  124.54
  -2  -2  -3 4009.79  119.37
   2  -2   3 4115.57  123.85
   2   2   3 4237.22  124.09
   2   2   4  401.52   21.23
   2  -2   4  361.04   20.52
  -2  -2  -4  396.27   20.62
   2   2   5  853.07   37.74
   2  -2   5  846.97   37.80
   2  -2   5  750.96   31.83
  -2  -2  -5  854.78   35.76
   2  -2   6  255.28   11.89
   2   2   6  260.59   11.92
   2  -2   6  258.02   20.10
   2   2   6  250.38   19.82
   2   2   6  263.27   11.93
   2  -2   6  253.05   11.81
  -2  -2  -6  247.57   17.58
   2  -2   7  240.17   12.12
   2   2   7  233.36   11.92
   2   2   7  264.87   21.98
   2  -2   7  253.21   21.55
   2  -2   7  246.52   12.18
   2   2   7  232.97   11.92
   2  -2   8   73.40    5.42
   2  -2   8   64.77    5.98
   2   2   8   75.45    6.38
   2  -2   8   61.87   11.07
   2   2   8   62.45   11.15
   2  -2   8   69.81    6.19
   2   2   8   70.51    6.14
   2  -2   8   66.76    5.71
   2   2   8   77.47    6.57
   2   2   8   69.92    6.06
   2   2   8   74.13    6.24
   2   2   8   73.40    6.15
   2  -2   8   76.98    6.46
   2   2   8   81.09    6.54
   2   2   8   71.35    5.61
   2   2   8   78.97    6.35
   2  -2   8   77.81    6.34
   2   2   8   72.43    6.20
   2  -2   8   83.77    6.61
   2  -2   8   78.42    5.16
   2  -2   8   73.27    5.84
   2   2   8   72.61    5.93
   2   2   8   64.90    5.41
   2  -2   8   70.90    5.50
   2  -2   9  218.72   10.59
   2  -2   9  238.70   12.36
   2   2   9  234.53   12.35
   2  -2   9  223.71   12.16
   2   2   9  226.82   12.16
   2   2   9  230.32   12.31
   2   2   9  226.69   11.82
   2   2   9  218.78   11.74
   2   2   9  228.48   11.94
   2  -2   9  232.89   13.32
   2   2   9  248.42   12.61
   2  -2   9  228.89   12.21
   2  -2   9  247.85   12.46
   2   2   9  235.30   12.26
   2   2   9  214.72   10.84
   2   2   9  222.96   12.10
   2  -2   9  232.74   12.28
   2  -2   9  229.47   11.57
   2  -2   9  226.23   10.05
   2  -2   9  224.40   10.93
   2   2   9  233.31   11.27
   2  -2  10  161.34    8.08
   2  -2  10  159.02    9.46
   2   2  10  166.27    9.70
   2   2  10  157.98    9.23
   2   2  10  177.16    9.87
   2  -2  10  174.65    9.87
   2  -2  10  155.49   10.18
   2  -2  10  158.02    9.33
   2   2  10  182.53    9.85
   2   2  10  171.45    8.60
   2   2  10  161.16    9.57
   2  -2  10  160.42    9.60
   2   2  10  158.78    9.41
   2  -2  10  169.46    9.12
   2   2  10  158.50    9.43
   2  -2  10  193.68   10.20
   2  -2  10  168.71    9.58
   2  -2  10  173.37    8.78
   2   2  11   77.06    5.29
   2  -2  11   73.42    5.27
   2  -2  11   89.42    5.56
   2  -2  11   80.97    5.64
   2  -2  11   76.87    5.57
   2   2  11   86.50    5.71
   2  -2  11   76.72    6.06
   2  -2  11   72.50    5.25
   2   2  11   77.99    5.43
   2  -2  11   76.30    5.89
   2   2  11   78.32    5.52
   2  -2  11   66.40    5.18
   2  -2  12    4.33    1.02
   2   2  12    4.34    0.93
   2  -2  12    5.78    1.26
   2  -2  12    5.76    1.20
   2  -2  12    3.61    1.06
  -2  -3  12  199.59    7.99
  -2  -3  12  196.94    8.00
  -2  -3  11   42.88    3.73
  -2  -3  11   36.87    4.03
  -2  -3  11   44.01    4.17
  -2  -3  11   41.65    3.16
  -2  -3  11   42.25    3.85
  -2   3  11   32.67    3.73
  -2   3  11   38.18    3.08
  -2  -3  11   45.67    3.86
  -2  -3  10    0.55    0.93
  -2   3  10    0.94    0.86
  -2  -3  10    0.32    1.12
  -2  -3  10    0.34    0.87
  -2  -3  10    1.23    1.50
  -2  -3  10    0.74    0.91
  -2  -3  10    1.46    1.45
  -2  -3  10    1.02    1.25
  -2  -3  10    2.42    1.36
  -2   3   9  282.25   11.84
  -2  -3   9  295.62   11.87
  -2  -3   9  297.31   14.11
  -2   3   9  269.28   12.35
  -2  -3   9  263.86   12.19
  -2  -3   9  281.13   15.05
  -2  -3   9  267.79   12.10
  -2   3   9  263.02   12.28
  -2  -3   9  260.84   12.16
  -2  -3   9  303.06   13.12
  -2  -3   9  297.84   12.41
  -2   3   9  280.27   12.25
  -2  -3   9  306.40   14.90
  -2  -3   9  285.49   13.23
  -2  -3   9  270.94   13.51
  -2  -3   9  279.95   12.59
  -2  -3   9  335.47   14.92
  -2   3   9  290.85   13.77
  -2  -3   9  293.08   13.43
  -2   3   9  278.90   13.16
  -2  -3   8  181.85   11.94
  -2   3   8  214.22   10.78
  -2  -3   8  208.97   10.90
  -2  -3   8  206.54   10.01
  -2  -3   8  199.38   10.28
  -2  -3   8  190.26    9.52
  -2  -3   8  217.29   11.65
  -2  -3   8  214.10   10.46
  -2  -3   8  220.61   11.60
  -2   3   8  193.69   10.20
  -2   3   8  210.98    9.60
  -2  -3   8  228.80   11.26
  -2  -3   8  210.08   11.31
  -2  -3   8  192.78    9.77
  -2   3   8  203.12   11.15
  -2   3   7   86.67    6.47
  -2   3   6  532.20   26.59
  -2   3   6  529.64   20.31
  -2  -3   6  532.33   26.48
  -2  -3   5   41.50    5.42
  -2   3   5   30.16    4.82
  -2   3   5   28.83    3.33
  -2  -3   5   30.96    5.48
   2  -3  -4  718.37   28.35
  -2  -3   4  754.37   32.27
  -2  -3   4  709.84   28.04
  -2   3   4  770.36   29.17
  -2  -3   3  638.66   28.80
  -2  -3   3  647.71   23.77
  -2   3   3  672.34   24.43
  -2   3   2    4.69    1.13
  -2  -3   1  836.24   33.30
  -2  -3   0    1.11    1.18
  -2  -3   0    1.20    1.41
  -2  -3  -1  465.48   21.41
  -2  -3  -1  497.91   21.23
  -2  -3  -2  500.82   23.21
   2   3   2  506.47   19.08
   2  -3   2  450.32   18.71
  -2  -3  -2  475.55   21.37
  -2  -3  -3  897.35   33.24
   2   3   3  864.85   33.29
   2  -3   3  850.82   33.16
   2  -3   4   98.99   10.48
  -2  -3  -4  117.92   10.49
   2  -3   4  103.44    9.65
   2   3   4   96.93    9.40
   2  -3   5  296.27   19.43
  -2  -3  -5  337.48   19.88
   2   3   5  313.67   20.10
   2  -3   5  300.11   19.82
   2   3   6 1528.54   48.57
   2   3   6 1531.54   62.19
   2  -3   6 1510.84   61.79
   2   3   6 1622.49   48.84
   2   3   7  842.93   29.91
   2  -3   7  884.99   30.04
   2  -3   7  878.37   29.16
   2  -3   7  860.88   30.94
   2   3   7  830.53   42.50
   2   3   7  823.87   29.38
   2  -3   7  882.57   29.84
   2   3   7  880.16   30.87
   2   3   7  887.85   31.42
   2  -3   7  847.73   31.81
   2   3   7  827.77   29.43
   2  -3   7  825.27   29.50
   2   3   8  316.18   14.17
   2  -3   8  316.03   14.27
   2   3   8  313.83   15.55
   2   3   8  332.19   15.67
   2  -3   8  308.48   13.30
   2   3   8  310.86   14.21
   2  -3   8  322.95   14.34
   2  -3   8  317.29   15.91
   2   3   8  296.47   14.20
   2  -3   8  325.34   14.39
   2   3   8  320.95   14.35
   2  -3   8  315.31   14.15
   2   3   8  305.04   14.06
   2  -3   8  310.32   14.74
   2  -3   8  335.80   13.93
   2  -3   8  323.87   15.27
   2  -3   8  338.78   14.58
   2  -3   8  331.26   14.47
   2   3   8  317.83   14.16
   2  -3   9   32.83    3.24
   2  -3   9   30.52    3.53
   2   3   9   36.21    3.83
   2   3   9   28.67    3.43
   2  -3   9   36.18    3.88
   2   3   9   27.22    3.62
   2  -3   9   24.47    3.26
   2   3   9   32.47    3.69
   2  -3   9   27.28    4.00
   2  -3   9   31.18    3.58
   2   3   9   34.27    3.67
   2  -3   9   30.09    3.56
   2   3   9   22.34    3.55
   2   3   9   33.08    4.18
   2  -3   9   31.56    3.63
   2  -3   9   32.94    3.45
   2  -3   9   36.22    4.27
   2  -3  10  145.62    8.92
   2   3  10  122.74    7.22
   2  -3  10  143.67    7.68
   2  -3  10  129.74    6.40
   2   3  10  137.95    7.39
   2  -3  10  129.62    7.03
   2   3  10  137.35    7.24
   2   3  10  137.60    8.51
   2   3  11    9.02    1.33
   2  -3  11   11.46    2.03
   2  -3  11   12.55    1.79
   2  -3  12   44.35    2.57
   2  -3  12   39.66    2.44
  -2  -4  12   38.37    2.56
  -2  -4  11  155.95    7.02
  -2  -4  11  146.05    7.99
  -2  -4  11  161.51    7.26
  -2  -4  11  151.17    7.70
  -2   4  11  163.25    8.15
  -2  -4  10  226.70   11.03
  -2  -4  10  225.07   10.18
  -2  -4  10  225.00   11.69
  -2  -4  10  230.19   10.82
  -2  -4  10  234.95   11.28
  -2  -4   9   73.67    6.15
  -2  -4   9   75.43    6.62
  -2  -4   9   77.76    6.20
  -2  -4   9   70.70    6.84
  -2  -4   9   67.73    5.30
  -2  -4   9   74.87    6.05
  -2  -4   8  158.37    8.89
  -2  -4   8  155.14    9.70
  -2   4   8  154.06    9.48
  -2  -4   8  155.44    9.53
  -2   4   8  142.22    8.15
  -2  -4   8  148.08   10.75
  -2  -4   7    5.89    2.13
  -2  -4   7    5.88    1.99
  -2   4   7    9.45    1.93
  -2   4   7    4.16    1.56
  -2   4   7    7.08    1.98
  -2  -4   7    9.23    2.21
  -2  -4   7    7.24    2.05
  -2  -4   7    6.18    1.79
  -2  -4   7    5.90    1.71
  -2  -4   6    8.43    3.35
  -2   4   6    9.29    2.28
  -2   4   6   11.42    2.36
  -2  -4   6    9.61    2.20
  -2  -4   6   15.63    2.65
  -2  -4   5   79.80   10.09
  -2   4   5   78.30    6.36
  -2  -4   4   39.47    6.93
  -2  -4   3   22.33    4.94
   2  -4  -3   14.22    3.77
  -2   4   3   17.03    2.62
  -2   4   3   22.52    3.03
  -2   4   2  351.23   14.36
  -2  -4   1  234.71   16.52
  -2  -4   0  771.74   34.66
  -2  -4  -1  166.53   13.63
  -2  -4  -1  154.29   12.70
   2   4   1  157.56    8.22
  -2  -4  -2  473.52   24.93
  -2  -4  -2  493.21   24.24
   2   4   2  450.78   17.84
   2  -4   3    1.10    1.64
  -2  -4  -3    1.38    1.46
   2   4   3    0.32    0.83
   2  -4   4  480.05   29.17
  -2  -4  -4  503.07   26.63
   2  -4   5   74.44   10.43
   2  -4   6   96.48    6.93
   2  -4   6   76.16    5.91
   2  -4   6   85.25    6.76
   2   4   6   96.61    7.45
   2   4   6   82.44    6.87
   2  -4   6   93.01    7.24
   2   4   7  287.49   14.60
   2  -4   7  284.69   14.16
   2  -4   7  288.47   13.91
   2  -4   7  283.84   12.22
   2  -4   7  302.00   13.42
   2  -4   8    7.58    2.16
   2  -4   8   10.05    2.42
   2  -4   8    6.40    1.46
   2  -4   8    5.88    2.09
   2   4   8    7.03    2.10
   2   4   8    7.32    2.24
   2  -4   8    5.20    1.53
   2  -4   9   15.43    2.79
   2  -4   9   21.78    2.73
   2  -4   9   23.80    3.25
   2  -4   9   19.81    2.36
   2  -4  10  217.00    9.34
   2  -4  10  236.79   10.54
   2  -4  11   81.33    3.95
   2  -4  11   86.73    4.80
   2  -4  11   83.56    4.55
  -2   5  11   19.05    2.02
  -2  -5  11   22.30    1.92
  -2  -5  11   22.16    2.13
  -2  -5  10   22.72    2.35
  -2  -5  10   21.40    2.59
  -2  -5  10   19.84    2.70
  -2  -5  10   17.12    1.85
  -2   5  10   19.33    2.59
  -2  -5  10   22.73    2.66
  -2  -5   9  139.32    9.10
  -2  -5   9  148.06    8.08
  -2  -5   9  154.49    7.37
  -2  -5   9  153.30    8.69
  -2  -5   9  156.57    8.53
  -2  -5   8  365.32   14.10
  -2  -5   8  352.82   15.34
  -2  -5   8  311.64   16.57
  -2  -5   8  336.37   14.94
  -2  -5   8  350.48   15.51
  -2  -5   7    1.57    1.10
  -2  -5   7    1.44    1.21
  -2  -5   7    0.39    1.09
  -2  -5   7    1.21    1.21
  -2  -5   7    2.77    1.21
  -2   5   7    1.29    0.95
  -2   5   6  117.67    7.11
  -2  -5   6  128.54   14.49
  -2   5   6  122.93    8.99
  -2  -5   6  140.24    9.05
  -2  -5   6  142.77    8.67
  -2  -5   5   21.12    5.79
  -2  -5   5   22.13    3.38
  -2  -5   5   30.80    3.99
  -2  -5   5   25.10    4.05
  -2  -5   5   23.98    3.36
  -2   5   4  154.80   10.01
  -2  -5   4  167.30   10.54
  -2  -5   4  156.11    9.52
  -2  -5   4  169.72    9.86
  -2  -5   4  182.61   17.19
   2  -5  -3   75.09    9.76
  -2  -5   3   67.92   10.15
  -2   5   3   76.10    6.48
   2  -5  -2 1421.76   59.38
  -2   5   2 1483.29   48.12
   2  -5  -1 1406.23   58.53
  -2  -5   1 1293.49   56.71
  -2   5   1 1429.67   45.80
  -2  -5   0  294.84   21.26
   2   5   0  293.82   13.14
   2  -5   1  160.74   16.32
  -2  -5  -1  190.54   15.95
   2   5   1  158.28    9.18
   2   5   2    0.37    0.97
  -2  -5  -2   -0.99    1.05
   2  -5   3  885.97   31.50
   2  -5   3  898.87   45.89
   2  -5   3  882.99   31.24
  -2  -5  -4  797.41   27.77
   2  -5   4  717.88   28.04
   2  -5   4  751.44   27.34
   2  -5   4  742.95   41.18
   2   5   4  781.16   27.61
   2   5   4  753.53   27.75
   2  -5   5  209.88   11.40
   2  -5   5  181.85   18.23
   2   5   5  202.06   11.37
   2  -5   5  191.77   10.63
   2   5   5  187.35   10.84
   2  -5   5  215.15   11.14
   2  -5   5  195.08   10.72
   2  -5   6    1.37    1.45
   2   5   6    2.03    1.22
   2   5   6    0.42    1.09
   2  -5   6    0.89    0.83
   2  -5   6    0.37    0.88
   2  -5   6    0.40    1.04
   2   5   7    2.38    1.33
   2  -5   7    0.71    0.99
   2  -5   7    4.44    1.75
   2  -5   7    2.20    1.05
   2  -5   8  141.40    8.10
   2   5   8  138.44    8.58
   2  -5   8  129.26    6.99
   2  -5   8  133.72    8.08
   2  -5   9   89.81    4.91
   2  -5   9   96.06    5.95
   2  -5  10  286.05   10.05
   2  -5  10  388.07   12.20
  -2  -6  10   28.31    1.90
  -2   6  10   40.65    2.64
  -2   6   9    1.45    0.98
  -2  -6   9    1.40    0.83
  -2  -6   9    1.61    0.86
  -2  -6   9    0.65    0.88
  -2  -6   9    1.44    0.92
   2   6  -9    0.13    0.41
  -2  -6   8  154.56    9.37
  -2  -6   8  163.77    8.12
  -2  -6   8  159.41    8.69
  -2  -6   8  167.33    8.34
  -2  -6   7  207.19   10.27
  -2  -6   7  191.21   10.45
  -2  -6   7  209.17   10.25
  -2  -6   7  172.92   11.01
  -2  -6   7  188.25   10.36
  -2  -6   7  212.75   10.87
  -2  -6   6  313.87   14.10
  -2  -6   6  313.69   14.45
  -2  -6   6  280.00   14.04
  -2  -6   6  287.48   13.18
  -2  -6   5   70.55    6.29
  -2  -6   5   77.16    6.40
  -2  -6   5   76.31    7.14
  -2   6   5   67.82    6.55
  -2  -6   5   76.12    5.77
  -2  -6   4  216.98   12.07
  -2  -6   4  216.08   10.56
  -2  -6   4  214.09   12.72
  -2  -6   4  215.02   11.75
  -2   6   4  189.96   12.14
  -2  -6   3  754.00   28.73
  -2   6   3  796.01   29.72
  -2  -6   3  758.63   42.02
  -2  -6   3  740.74   29.54
  -2  -6   3  754.42   28.29
  -2   6   3  759.85   28.05
   2  -6  -2  829.77   29.02
  -2   6   2  807.42   30.81
  -2  -6   2  780.79   43.10
   2  -6  -2  765.88   41.53
  -2  -6   2  851.15   31.46
  -2  -6   2  823.70   29.91
  -2   6   2  840.22   29.89
  -2   6   1   44.43    4.70
  -2   6   1   54.58    5.49
  -2  -6   1   59.50   10.03
  -2  -6   1   48.64    4.99
   2  -6  -1   58.14    5.18
  -2  -6   1   56.98    5.66
   2  -6   0  160.57    9.49
  -2  -6   0  162.73    9.96
  -2   6   0  155.05    9.44
   2  -6   0  161.24   17.46
  -2  -6   0  139.47   15.68
  -2  -6   0  146.25    8.93
  -2   6   0  154.01    9.12
   2   6   1   38.10    4.01
   2  -6   1   44.90    4.75
   2  -6   1   36.75    4.32
  -2  -6  -1   31.61    4.08
   2  -6   1   32.81    7.81
  -2  -6  -1   36.36    7.46
   2  -6   2    9.41    2.08
   2  -6   2   11.98    2.75
  -2  -6  -2   18.22    3.14
   2  -6   2   14.50    2.88
  -2   6  -2   19.98    3.08
  -2  -6  -3    6.31    2.05
   2  -6   3    5.31    1.89
   2  -6   3    8.03    4.49
   2  -6   3    9.07    2.11
   2  -6   3    6.76    2.15
  -2   6  -3    5.51    1.72
   2  -6   4  630.83   23.29
  -2   6  -4  616.69   23.29
   2  -6   4  640.96   23.70
   2  -6   4  605.96   24.34
  -2  -6  -4  640.24   23.97
   2  -6   5  232.99   11.11
  -2   6  -5  200.77   10.27
   2   6   5  198.57   10.42
  -2  -6  -5  198.31   10.36
   2  -6   6   38.15    4.23
   2  -6   6   39.12    3.99
  -2   6  -6   32.37    3.37
   2  -6   6   30.12    4.05
   2   6   6   37.93    4.03
   2  -6   7    5.31    1.51
   2  -6   7    5.91    1.59
  -2   6  -7    5.07    1.26
   2  -6   8  615.19   21.02
   2  -6   9  186.68    7.54
   2   7  -8    0.37    0.50
  -2  -7   8    0.39    0.35
  -2   7   8    1.13    0.63
  -2  -7   8    1.09    0.61
  -2  -7   8    0.53    0.68
  -2   7   7   46.16    3.31
  -2  -7   7   45.23    3.26
  -2  -7   7   55.16    4.06
  -2  -7   7   48.72    3.37
   2   7  -7   56.82    3.88
  -2  -7   7   48.89    4.30
  -2  -7   6   67.16    4.61
  -2  -7   6   77.79    5.02
  -2  -7   6   81.61    5.49
  -2  -7   6   68.48    5.38
   2   7  -6   64.42    4.87
  -2  -7   6   62.55    5.04
  -2  -7   5  653.67   24.59
  -2  -7   5  666.89   24.18
  -2  -7   4  144.96    9.15
  -2   7   4  144.75    9.59
  -2  -7   4  153.10    8.85
  -2  -7   4  136.37    9.38
  -2   7   3   35.21    4.04
  -2   7   3   31.21    4.19
  -2  -7   3   30.31    3.78
  -2  -7   3   23.89    3.94
  -2   7   2  334.95   16.30
   2   7  -2  358.96   15.53
  -2   7   2  371.03   15.94
  -2  -7   2  351.71   16.44
   2  -7  -2  347.84   14.82
  -2  -7   2  347.91   15.41
  -2   7   1   71.72    6.24
  -2   7   1   75.87    6.10
   2   7  -1   68.49    5.63
   2  -7  -1   69.05    5.65
  -2  -7   1   81.23    6.74
  -2  -7   1   64.26    5.50
   2  -7  -1   70.35    6.12
  -2   7   0  272.83   13.12
   2  -7   0  270.67   13.06
  -2  -7   0  252.47   13.49
  -2   7   0  266.38   13.12
   2   7   0  269.65   12.73
   2  -7   0  287.08   13.78
  -2  -7   0  263.25   12.40
  -2   7  -1   18.62    3.20
   2   7   1   18.29    2.78
   2  -7   1   21.04    3.27
  -2  -7  -1   26.03    3.78
   2  -7   1   14.80    2.88
   2  -7   2  249.45   12.64
  -2  -7  -2  250.78   12.80
   2  -7   2  255.12   13.06
  -2   7  -3   27.45    3.45
   2  -7   3   23.10    3.44
   2  -7   3   24.80    3.53
  -2  -7  -3   17.49    2.84
   2  -7   4  110.35    7.40
  -2  -7  -4  117.45    7.00
  -2   7  -4   99.48    6.67
   2  -7   4  102.47    5.94
  -2   7  -5   41.27    3.80
   2  -7   5   45.11    3.58
   2  -7   5   45.25    4.51
  -2   7  -6  353.21   13.23
   2  -7   6  367.20   13.38
   2  -7   6  368.24   14.78
   2  -7   6  336.16   12.87
   2  -7   7  191.21    7.54
  -2   7  -7  182.09    6.99
   2   7   8   21.91    1.72
  -2  -8   6    0.77    0.59
  -2  -8   6    1.07    0.65
   2   8  -6    1.59    0.69
  -2  -8   5    8.88    1.14
   2  -8  -5    9.41    1.24
  -2  -8   5    9.11    1.23
  -2  -8   5   11.36    1.85
   2   8  -5   15.23    1.97
  -2  -8   5   11.98    1.99
   2  -8  -4   12.73    1.77
   2   8  -4   13.73    2.06
  -2  -8   4   14.72    2.27
  -2  -8   4   10.22    1.52
  -2  -8   3   46.67    3.61
   2  -8  -3   44.47    3.73
  -2  -8   3   42.79    4.25
   2   8  -3   46.40    3.95
   2  -8  -2   19.24    2.15
  -2  -8   2   22.39    3.03
   2  -8  -2   18.12    2.55
  -2  -8   2   16.59    2.16
   2   8  -2   19.58    2.54
  -2  -8   1  163.60    9.13
   2  -8  -1  175.51    8.35
   2  -8  -1  174.04    8.96
  -2   8   1  188.24    9.10
   2   8  -1  168.18    8.50
  -2  -8   0   54.56    4.77
   2  -8   0   47.11    4.09
   2  -8   0   61.74    4.84
  -2  -8   0   53.14    5.00
  -2   8   0   60.14    4.77
  -2  -8  -1    4.88    1.59
   2  -8   1    6.02    1.57
  -2   8  -1    6.73    1.71
   2  -8   1    5.97    1.63
  -2  -8  -1    7.41    1.99
   2  -8   2  176.17    8.88
  -2  -8  -2  177.38    8.80
  -2  -8  -2  184.67    9.50
   2  -8   3  272.42   11.68
  -2  -8  -3  271.31   10.98
  -2   8  -3  291.51   11.82
  -2   8  -4    1.73    0.89
   2  -8   4    1.26    0.91
   2  -8   4    1.77    0.97
   2  -8   5   47.99    3.48
  -2   8  -5   52.56    3.23
   2  -8   6    0.99    0.49
  -2  -9   3    2.87    0.60
  -2  -9   3    3.45    0.68
  -2  -9   2  221.92    8.15
  -2  -9   1  105.57    4.84
  -2  -9   0   44.60    2.67
  -2  -9   0   47.10    3.05
  -2  -9  -1   38.30    2.59
   2  -9   1   33.69    2.16
  -2  -9  -2  308.90   10.57
  -2   9  -2  331.74   10.53
  -3   0  12   60.55    4.79
  -3   0  12   61.65    4.79
  -3   0  12   68.67    4.83
  -3   0  12   63.58    4.35
  -3   0  11    1.08    1.07
  -3   0  11    0.27    0.85
  -3   0  11    0.88    1.20
  -3   0  11   -0.33    1.12
  -3   0  11    1.33    1.26
  -3   0  11   -0.32    1.18
  -3   0  11    1.67    1.27
  -3   0  11    0.28    0.88
  -3   0  11    1.94    1.28
  -3   0  11    1.84    1.21
  -3   0  11    1.91    1.26
  -3   0  10   82.44    6.32
  -3   0  10   87.55    6.58
  -3   0  10   86.57    6.71
  -3   0  10   73.58    5.96
  -3   0  10   84.86    6.14
  -3   0  10   88.95    6.64
  -3   0  10   90.36    6.51
  -3   0  10   82.13    6.35
  -3   0  10   84.70    6.52
  -3   0  10   78.04    6.09
  -3   0  10   85.28    6.09
  -3   0  10   82.22    6.04
  -3   0   9   -0.32    0.58
  -3   0   9    0.91    0.85
  -3   0   9    0.70    0.98
  -3   0   9    0.35    0.90
  -3   0   9    0.68    1.01
  -3   0   9    0.33    1.00
  -3   0   9   -0.33    0.84
  -3   0   9    0.34    0.89
  -3   0   9    0.71    1.07
  -3   0   9    1.32    1.98
  -3   0   8    2.10    1.10
  -3   0   8    3.49    1.38
  -3   0   7   -0.25    0.71
  -3   0   7    0.25    0.70
  -3   0   7    0.82    0.92
  -3   0   7    1.02    1.52
  -3   0   7    2.09    1.91
  -3   0   6  118.20    6.28
  -3   0   6  111.65    6.14
  -3   0   6  128.25   11.66
  -3   0   6  120.50   11.54
  -3   0   6  121.20    6.59
  -3   0   5    2.11    1.48
  -3   0   5   -0.65    1.18
  -3   0   4 9225.16  248.91
  -3   0   4 9013.61  250.04
  -3   0   3   -0.42    1.00
  -3   0   3   -0.89    1.33
  -3   0   3    1.08    0.80
  -3   0   2 2299.13   65.93
  -3   0   2 2089.92   62.31
  -3   0   2 2116.79   64.91
  -3   0   1    0.54    0.54
  -3   0   1    0.24    0.71
  -3   0   0  831.29   28.27
  -3   0   0  831.42   27.99
  -3   0  -1    0.81    0.94
  -3   0  -2 1539.52   48.21
   3   0   3   -0.58    1.38
  -3   0  -3    0.28    0.59
  -3   0  -4 2816.15   89.18
   3   0   4 2537.26   88.48
  -3   0  -5    0.95    1.74
   3   0   5    1.00    1.06
   3   0   5   -0.26    0.67
   3   0   5    1.32    0.88
  -3   0  -6  320.92   23.17
   3   0   6  345.59   14.78
   3   0   6  317.75   23.70
   3   0   6  330.42   14.67
  -3   0  -7    1.34    2.00
   3   0   7    1.20    1.12
   3   0   7   -1.58    2.36
   3   0   7   -0.40    0.94
   3   0   8 1183.72   41.59
  -3   0  -8 1232.53   56.50
   3   0   8 1229.62   41.69
   3   0   8 1191.07   41.78
   3   0   8 1233.57   41.87
   3   0   8 1238.82   42.29
   3   0   8 1153.61   40.44
   3   0   8 1189.35   60.98
   3   0   8 1208.12   41.88
   3   0   8 1220.56   39.99
   3   0   8 1184.03   38.64
   3   0   8 1175.41   40.29
   3   0   8 1191.44   38.84
   3   0   9    0.90    1.10
   3   0   9    2.00    1.34
   3   0   9   -0.47    1.50
   3   0   9    2.76    1.54
   3   0   9   -0.49    1.26
   3   0   9    2.42    1.70
   3   0   9    0.97    1.53
   3   0   9    0.39    1.10
   3   0   9    0.38    0.99
   3   0   9    0.36    0.93
   3   0   9    0.56    0.88
   3   0   9    0.74    1.18
   3   0   9   -0.48    1.35
   3   0  10   75.69    5.97
   3   0  10   81.11    6.97
   3   0  10   70.52    6.36
   3   0  10   78.07    6.99
   3   0  10   78.30    6.93
   3   0  10   82.15    6.21
   3   0  10   75.41    5.92
   3   0  10   71.90    6.81
   3   0  10   65.42    5.45
   3   0  10   75.23    6.86
   3   0  11    0.47    0.78
   3   0  11    0.36    1.15
   3   0  11    0.37    1.17
   3   0  11   -0.75    1.25
   3   0  11    0.24    1.02
   3   0  11    0.69    0.80
   3   0  11    0.38    1.26
   3   0  11    0.27    1.04
   3   0  12    0.22    0.89
   3   0  12    2.08    0.75
   3   0  12    0.21    0.78
   3   0  12    0.90    0.89
  -3  -1  12  365.11   14.17
  -3  -1  12  385.60   14.68
  -3   1  12  365.35   14.34
  -3  -1  12  394.48   14.54
  -3  -1  12  359.10   14.86
  -3  -1  12  367.07   14.89
  -3  -1  12  380.15   14.29
  -3  -1  11    3.14    1.41
  -3   1  11    1.24    1.13
  -3   1  11    0.79    0.84
  -3  -1  11    0.34    1.07
  -3  -1  11   -0.26    0.96
  -3   1  11    1.11    0.97
  -3  -1  11    2.93    1.32
  -3   1  11   -0.29    0.93
  -3  -1  11    1.12    1.31
  -3   1  11    0.94    1.04
  -3  -1  11   -0.34    1.09
  -3  -1  11    1.88    1.14
  -3   1  11    0.62    0.98
  -3  -1  11    0.62    1.09
  -3  -1  11    4.45    1.57
  -3   1  11    0.30    1.07
  -3   1  11    2.05    1.35
  -3  -1  11    1.47    1.03
  -3   1  11    1.63    1.15
  -3  -1  11    1.52    0.93
  -3   1  10  510.34   20.15
  -3  -1  10  567.50   21.14
  -3   1  10  536.48   20.84
  -3  -1  10  551.59   21.05
  -3   1  10  519.19   20.67
  -3  -1  10  534.50   20.85
  -3   1  10  526.43   20.78
  -3  -1  10  556.83   21.64
  -3   1  10  515.83   20.36
  -3  -1  10  524.56   21.41
  -3   1  10  516.33   19.54
  -3   1  10  516.33   20.73
  -3  -1  10  524.72   20.95
  -3   1  10  524.73   20.55
  -3  -1  10  516.44   20.44
  -3  -1  10  543.72   20.31
  -3   1  10  560.70   20.55
  -3  -1  10  523.48   21.41
  -3   1  10  505.19   20.91
  -3  -1  10  559.07   21.16
  -3  -1  10  569.45   21.04
  -3   1  10  526.38   20.60
  -3   1  10  543.52   20.93
  -3  -1  10  569.44   21.41
  -3   1  10  531.04   20.91
  -3  -1   9   25.83    3.34
  -3   1   9   18.13    2.90
  -3   1   9   12.84    2.22
  -3   1   9   14.45    2.49
  -3  -1   9   13.49    2.54
  -3  -1   9   19.90    2.92
  -3   1   9   17.00    2.69
  -3  -1   9   11.88    2.37
  -3   1   9   14.54    2.77
  -3  -1   9   14.60    2.75
  -3  -1   9   13.39    2.52
  -3   1   9   19.76    3.00
  -3  -1   9   11.87    2.27
  -3   1   9   12.53    2.37
  -3  -1   9   14.77    2.87
  -3  -1   9   11.08    2.21
  -3   1   9   15.08    2.59
  -3   1   9    9.23    2.22
  -3  -1   9   14.79    2.60
  -3   1   9   14.82    2.71
  -3   1   9   17.69    2.71
  -3   1   9   15.39    2.71
  -3  -1   9   16.79    2.94
  -3  -1   9   23.18    5.95
  -3   1   9   11.89    2.43
  -3   1   9   11.74    4.38
  -3  -1   9   15.37    2.74
  -3  -1   9   15.08    2.59
  -3   1   9   19.92    3.03
  -3   1   8   74.71   10.69
  -3  -1   8   71.59   10.13
  -3   1   8   58.01    4.97
  -3  -1   8   57.76    4.79
  -3  -1   8   51.78    4.77
  -3   1   8   54.96    4.79
  -3  -1   7  716.19   24.77
  -3   1   7  712.98   24.75
  -3  -1   7  707.44   24.33
  -3   1   7  692.90   24.38
  -3  -1   7  692.57   35.12
  -3   1   7  695.98   35.55
  -3  -1   7  712.96   24.38
  -3  -1   7  736.26   35.54
  -3   1   7  654.34   34.82
  -3   1   7  721.33   24.54
  -3  -1   6  923.07   31.09
  -3   1   6  953.74   31.15
  -3   1   6  968.75   30.84
  -3   1   6  964.20   41.23
  -3  -1   6 1018.71   41.09
  -3  -1   6  983.85   30.83
  -3  -1   6 1027.46   41.87
  -3   1   6  992.33   41.52
  -3  -1   6  959.05   30.67
  -3   1   6  972.46   30.85
  -3  -1   5   57.80    4.37
  -3   1   5   73.75    8.00
  -3  -1   5   65.66    7.65
  -3  -1   5   53.66    6.73
  -3   1   5   62.93    7.45
  -3  -1   4 2281.20   73.06
  -3   1   4 2216.26   72.67
  -3  -1   4 2210.27   69.01
  -3  -1   4 2252.91   68.53
  -3   1   3 1466.11   49.43
  -3  -1   3 1474.25   49.12
  -3  -1   3 1463.08   47.60
  -3  -1   3 1490.70   47.35
  -3   1   3 1467.57   49.40
  -3  -1   3 1549.54   49.83
  -3  -1   2  351.74   15.24
  -3  -1   2  379.84   15.55
  -3   1   2  352.53   15.35
  -3  -1   2  360.12   15.27
  -3  -1   1  177.37    8.66
  -3   1   1  183.30    8.61
  -3  -1   1  188.95    9.54
  -3  -1   0 6447.99  184.78
  -3   1   0 6529.61  185.81
  -3  -1  -1   22.55    2.82
  -3  -1  -1   23.68    3.70
   3   1   2 3381.56  103.12
   3  -1   2 3466.75  103.37
  -3  -1  -2 3383.89  104.34
  -3  -1  -3 1097.55   36.97
  -3  -1  -3 1148.33   42.40
   3  -1   3 1161.33   42.01
   3   1   3 1094.03   41.29
  -3  -1  -4   21.18    2.84
   3  -1   4   26.79    5.03
   3   1   4   20.21    4.47
  -3  -1  -4   21.64    4.50
   3   1   5 1141.44   36.95
   3  -1   5 1166.90   37.04
   3   1   5 1133.65   48.27
   3  -1   5 1223.86   49.65
   3  -1   5 1158.25   36.89
   3   1   5 1102.94   36.62
  -3  -1  -5 1160.24   47.46
   3  -1   6    0.34    0.87
   3   1   6   -0.33    0.99
   3   1   6    1.31    1.15
   3  -1   6    3.32    1.40
   3   1   6   -1.29    1.92
   3  -1   6    1.30    2.38
  -3  -1  -6    3.16    2.49
   3  -1   7  284.26   13.77
   3   1   7  261.58   13.30
  -3   1  -7  301.55   24.01
  -3  -1  -7  276.52   21.11
   3  -1   7  257.11   23.48
   3  -1   7  260.36   13.40
   3   1   7  251.68   13.13
   3   1   7  245.21   22.62
   3  -1   8    1.87    1.13
   3   1   8    1.83    1.60
   3  -1   8   -0.34    1.23
   3  -1   8    1.21    0.99
  -3   1  -8    1.58    2.90
   3  -1   8    0.29    0.76
   3   1   8    0.88    1.23
   3   1   8   -0.35    1.17
   3  -1   8    2.64    1.47
   3   1   8    1.59    1.11
   3  -1   8    5.90    1.98
   3   1   8    1.36    1.35
   3  -1   8    1.48    1.48
   3  -1   8    1.37    1.18
   3   1   8    0.45    0.96
   3   1   8    1.21    1.21
   3   1   8    2.70    1.43
   3  -1   8    3.60    1.72
   3  -1   8   -1.83    2.74
   3   1   8   -1.82    1.92
   3  -1   8    0.45    1.17
   3   1   8    0.45    1.34
   3   1   8   -0.35    1.24
   3  -1   9  272.15   11.95
   3   1   9  274.39   14.56
   3  -1   9  293.57   14.87
   3  -1   9  279.67   14.47
   3   1   9  275.44   14.45
   3   1   9  275.04   13.03
   3   1   9  267.72   14.46
   3  -1   9  271.24   14.99
   3  -1   9  287.02   14.78
   3   1   9  263.51   13.60
   3  -1   9  299.59   14.94
   3   1   9  297.69   14.93
   3   1   9  273.52   13.69
   3   1   9  273.44   13.62
   3   1   9  280.84   13.39
   3  -1   9  252.67   13.14
   3   1   9  288.13   13.88
   3  -1   9  295.45   14.91
   3   1   9  263.54   14.30
   3   1   9  295.62   13.72
   3  -1   9  279.58   13.23
   3   1   9  249.16   12.76
   3  -1   9  275.85   12.58
   3  -1   9  271.90   13.65
   3   1  10   88.40    7.23
   3  -1  10   82.67    7.01
   3   1  10   89.08    6.05
   3  -1  10   81.21    6.67
   3  -1  10   87.29    7.16
   3   1  10   95.62    7.50
   3  -1  10   87.29    7.44
   3  -1  10   96.97    7.54
   3   1  10   97.23    7.49
   3  -1  10   87.13    7.24
   3   1  10  100.07    7.64
   3   1  10   81.28    6.27
   3   1  10   82.36    6.38
   3  -1  10   87.67    7.22
   3   1  10   91.90    7.44
   3  -1  10   95.89    6.63
   3   1  10   97.07    6.41
   3   1  10   87.13    6.35
   3  -1  10   94.76    6.51
   3  -1  10   88.90    5.52
   3  -1  10   92.42    6.59
   3   1  11   14.03    2.60
   3  -1  11   12.14    2.49
   3  -1  11   17.63    2.92
   3   1  11   12.26    2.48
   3  -1  11   15.40    2.76
   3  -1  11   17.83    2.43
   3   1  11   19.16    2.56
   3   1  11   18.69    2.22
   3  -1  11   15.92    2.44
   3  -1  11   20.50    3.01
   3   1  11   18.35    2.87
   3   1  11   13.23    2.51
   3  -1  11   19.73    3.03
   3   1  11   19.05    2.54
   3  -1  11   16.17    2.34
   3  -1  11   14.64    2.33
   3   1  12  193.05    8.57
   3  -1  12  170.63    8.35
   3  -1  12  224.74    8.28
   3   1  12  198.60    8.64
   3  -1  12  164.50    8.29
   3  -1  12  231.93    8.13
   3  -1  12  214.70    8.47
   3   1  12  219.49    8.36
   3  -1  12  212.52    8.08
   3  -1  12  184.82    8.37
   3   1  12  202.58    8.55
  -3  -2  13   96.60    4.84
  -3  -2  12  167.94    8.12
  -3  -2  12  149.56    7.34
  -3  -2  12  155.03    7.15
  -3  -2  12  148.59    7.99
  -3  -2  11   69.44    5.98
  -3  -2  11   77.01    5.41
  -3  -2  11   77.27    6.11
  -3  -2  11   73.38    5.82
  -3  -2  11   83.21    5.51
  -3   2  11   84.66    5.60
  -3  -2  11   76.51    5.55
  -3   2  11   81.21    5.93
  -3  -2  10    0.95    0.95
  -3  -2  10    3.10    1.35
  -3   2  10    1.27    1.11
  -3  -2  10    1.90    1.25
  -3   2  10    3.49    1.42
  -3  -2  10    1.62    1.14
  -3  -2  10    5.81    1.91
  -3  -2  10    1.99    1.33
  -3   2  10    3.91    1.39
  -3  -2  10    3.26    1.46
  -3  -2  10    4.90    1.50
  -3   2  10    3.03    1.17
  -3  -2  10    3.13    1.49
  -3   2  10    4.59    1.55
  -3   2  10    3.25    1.58
  -3   2  10    0.95    1.26
  -3  -2  10    0.99    1.05
  -3  -2  10    1.50    1.23
  -3   2  10    4.19    1.48
  -3  -2   9 1437.14   45.89
  -3  -2   9 1452.98   45.78
  -3   2   9 1405.57   45.69
  -3  -2   9 1423.59   45.48
  -3  -2   9 1435.69   46.16
  -3   2   9 1350.30   45.16
  -3   2   9 1322.77   45.67
  -3  -2   9 1468.48   47.43
  -3   2   9 1364.44   45.25
  -3   2   9 1453.54   45.40
  -3  -2   9 1414.80   47.41
  -3  -2   9 1415.65   45.96
  -3  -2   9 1411.88   45.46
  -3  -2   9 1469.38   45.61
  -3   2   9 1410.30   45.80
  -3   2   9 1389.30   45.38
  -3  -2   9 1402.08   45.59
  -3   2   9 1444.20   45.16
  -3  -2   9 1455.72   45.23
  -3  -2   9 1478.43   47.50
  -3  -2   9 1436.13   46.59
  -3   2   9 1414.98   45.47
  -3  -2   9 1429.83   45.42
  -3  -2   9 1469.87   46.06
  -3   2   9 1441.08   45.58
  -3   2   9 1418.71   45.68
  -3   2   8  605.04   22.12
  -3   2   8  564.73   32.55
  -3  -2   8  657.16   34.18
  -3  -2   8  637.67   23.33
  -3  -2   8  609.72   22.65
  -3   2   8  590.87   22.09
  -3   2   8  588.71   22.29
  -3  -2   8  617.64   22.33
  -3  -2   8  614.60   22.30
  -3  -2   8  617.59   22.41
  -3   2   8  603.99   22.31
  -3   2   8  593.83   22.25
  -3  -2   8  580.52   22.36
  -3   2   8  606.14   22.26
  -3  -2   8  611.66   22.05
  -3   2   8  611.92   22.09
  -3   2   8  605.40   22.53
  -3  -2   8  633.92   23.89
  -3   2   8  627.89   22.18
  -3  -2   8  626.19   22.98
  -3   2   8  594.74   22.57
  -3  -2   8  606.70   23.65
  -3  -2   8  606.53   22.00
  -3   2   8  584.46   21.95
  -3   2   8  616.75   22.71
  -3   2   7  291.39   12.49
  -3  -2   7  287.69   12.52
  -3  -2   7  295.94   20.59
  -3   2   7  298.64   20.75
  -3   2   6  325.08   20.01
  -3  -2   6  328.54   20.17
  -3  -2   6  313.15   12.55
  -3   2   6  299.71   12.30
  -3   2   6  269.48   12.04
  -3  -2   6  313.17   16.88
  -3  -2   6  321.74   12.07
  -3   2   5   15.03    3.65
  -3  -2   5   12.01    3.37
  -3  -2   5   17.61    3.47
  -3  -2   5   15.94    3.04
  -3  -2   4  501.87   22.89
  -3   2   4  500.79   22.86
  -3  -2   4  487.27   22.06
  -3  -2   3  425.48   18.63
  -3   2   3  419.24   18.77
  -3  -2   3  407.13   18.90
  -3  -2   3  409.49   19.17
  -3   2   2   26.65    3.39
  -3  -2   2   25.72    3.35
  -3   2   2   22.46    3.12
  -3  -2   2   29.81    3.49
  -3  -2   2   18.96    3.34
  -3  -2   1 1681.86   54.56
  -3   2   1 1588.22   49.73
  -3  -2   1 1621.79   50.15
  -3  -2   1 1697.32   53.68
  -3  -2   0  114.61    8.04
  -3  -2   0  110.80    8.44
  -3  -2  -1  995.78   35.08
  -3  -2  -1 1021.96   37.16
  -3  -2  -2  159.58    9.54
   3  -2   2  150.36   10.05
   3   2   2  165.26   10.29
  -3  -2  -2  142.13   10.78
   3  -2   3  910.19   35.64
   3   2   3  884.36   35.23
  -3  -2  -3  902.74   36.73
   3   2   4   66.16    8.11
   3  -2   4   62.22    8.04
  -3  -2  -4   66.94    8.14
   3  -2   5   23.93    2.92
   3   2   5   27.00    3.06
   3  -2   5   34.86    6.74
   3   2   5   26.03    5.97
   3  -2   5   31.88    3.32
   3   2   5   27.11    3.12
  -3  -2  -5   37.64    6.40
   3   2   6    8.52    1.97
   3  -2   6    5.25    3.11
   3   2   6   10.35    4.11
   3  -2   6    6.33    1.77
  -3  -2  -6    7.07    3.38
   3  -2   6    6.39    1.75
   3   2   6   12.61    2.34
   3  -2   7   22.03    3.37
   3   2   7   14.71    2.85
   3   2   7   20.18    3.25
   3   2   7   14.31    2.76
   3   2   7   17.08    2.80
   3   2   7   14.45    2.79
   3  -2   7   19.16    3.16
   3   2   7   24.02    3.31
   3   2   7   31.17    3.62
   3  -2   7   16.79    2.66
   3  -2   7   23.26    3.39
   3  -2   7   24.61    3.52
   3   2   7   22.64    3.36
   3  -2   7   20.35    6.43
   3   2   7   10.79    4.64
   3  -2   7   18.18    3.01
   3   2   7   21.65    3.30
   3   2   7   14.70    2.59
   3  -2   7   19.04    2.59
   3  -2   7   17.95    2.87
   3  -2   7   23.12    3.29
   3   2   8  101.33    6.91
   3  -2   8   94.02    6.41
   3  -2   8  112.80    7.84
   3  -2   8   90.77   13.95
   3   2   8   68.78   12.36
   3  -2   8   99.68    7.58
   3   2   8  100.59    7.67
   3   2   8  102.14    7.70
   3   2   8   96.15    7.63
   3   2   8   85.52    7.07
   3   2   8  104.78    7.78
   3  -2   8   95.76    7.45
  -3   2  -8   76.99   12.78
   3   2   8  105.92    7.38
   3  -2   8  101.25    7.72
   3   2   8  103.25    7.78
   3   2   8   92.48    6.31
   3  -2   8   95.86    7.43
   3   2   8   97.41    7.47
   3  -2   8  104.31    6.99
   3   2   8   97.21    6.96
   3  -2   8  105.57    7.83
   3   2   8  103.08    7.75
   3  -2   9 1335.58   42.37
   3  -2   9 1355.04   45.65
   3   2   9 1460.45   46.27
   3   2   9 1299.03   44.39
   3  -2   9 1377.30   45.85
   3   2   9 1413.31   46.08
   3  -2   9 1324.73   45.32
   3   2   9 1393.89   45.74
   3   2   9 1355.56   43.10
   3   2   9 1357.56   45.93
   3   2   9 1395.15   45.47
   3   2   9 1327.06   45.25
   3   2   9 1322.93   45.48
   3  -2   9 1475.62   46.40
   3  -2   9 1439.16   46.23
   3   2   9 1368.11   45.73
   3  -2   9 1389.98   44.29
   3   2   9 1386.94   44.54
   3   2   9 1321.74   43.74
   3  -2   9 1330.30   43.33
   3   2  10   96.36    6.93
   3  -2  10   88.71    6.69
   3   2  10   91.14    6.37
   3  -2  10   89.14    6.73
   3   2  10   97.17    6.95
   3   2  10   85.51    5.29
   3  -2  10   93.67    6.77
   3   2  10   92.50    6.70
   3   2  10   81.01    6.50
   3  -2  10   85.92    6.02
   3  -2  10   81.80    4.92
   3  -2  10   98.87    7.10
   3   2  10   89.09    6.62
   3  -2  10   89.48    6.74
   3   2  10   75.10    6.14
   3   2  11  164.91    8.29
   3  -2  11  155.15    8.32
   3   2  11  150.81    7.90
   3  -2  11  155.74    7.74
   3  -2  11  161.76    7.93
   3   2  11  153.65    7.69
   3  -2  11  160.36    7.91
   3   2  11  169.94    8.39
   3  -2  12   34.32    2.32
   3  -2  12   33.96    2.44
   3  -2  12   36.35    2.47
   3   2  12   27.56    1.85
   3  -2  12   31.94    2.26
  -3  -3  12   20.56    2.19
  -3  -3  12   17.11    2.12
  -3  -3  11  154.25    8.76
  -3  -3  11  178.78    8.04
  -3   3  11  166.57    8.96
  -3  -3  11  183.98    8.81
  -3  -3  11  169.87    9.55
  -3  -3  11  165.33    8.11
  -3  -3  10  499.74   20.26
  -3  -3  10  469.72   18.32
  -3  -3  10  491.06   19.25
  -3   3  10  514.41   20.00
  -3  -3  10  476.20   18.58
  -3   3  10  479.17   17.78
  -3  -3  10  506.51   20.92
  -3  -3  10  517.19   19.78
  -3  -3   9   82.46    7.10
  -3  -3   9   89.18    6.10
  -3  -3   9   86.53    5.91
  -3   3   9   92.17    5.89
  -3  -3   9   77.80    5.47
  -3  -3   9   88.10    5.56
  -3   3   9   91.86    5.74
  -3  -3   9   96.29    7.40
  -3  -3   9   86.60    6.25
  -3  -3   9   94.26    7.04
  -3  -3   9   97.56    7.72
  -3  -3   9   85.61    6.43
  -3  -3   9   90.08    6.69
  -3  -3   8    1.08    0.85
  -3  -3   8    3.40    1.80
  -3   3   8    2.02    0.93
  -3  -3   8    1.50    1.30
  -3  -3   8    0.75    1.05
  -3  -3   8    1.81    1.15
  -3  -3   8    1.11    0.93
  -3  -3   8    1.81    0.95
  -3   3   8    2.91    1.15
  -3   3   8    2.01    1.12
  -3  -3   8    0.73    0.78
  -3   3   8    2.82    1.33
  -3  -3   8    0.36    1.15
  -3  -3   8    3.60    1.27
  -3   3   8    1.80    1.32
  -3  -3   8    1.32    0.99
  -3   3   7    6.27    1.74
  -3  -3   7    6.37    3.05
  -3   3   6 1424.91   52.90
  -3  -3   6 1439.96   52.48
  -3   3   6 1388.09   44.27
  -3  -3   6 1402.84   52.78
  -3  -3   6 1327.87   42.10
  -3   3   5   43.45    4.18
  -3   3   5   47.05    4.24
  -3   3   5   42.15    5.94
  -3  -3   5   50.87    6.37
  -3   3   4  546.86   24.06
  -3  -3   4  572.01   23.92
  -3   3   4  532.64   19.80
  -3  -3   4  585.98   27.20
  -3   3   3 1976.87   62.90
  -3  -3   3 2000.87   62.12
  -3  -3   3 1965.56   68.01
  -3   3   2  821.85   27.97
  -3  -3   2  799.12   27.11
  -3   3   1  105.82    5.71
  -3  -3   1  126.76   10.47
  -3  -3   1  121.07    9.75
   3  -3   0  451.56   15.89
   3   3   0  462.58   15.59
  -3  -3   0  477.94   22.99
  -3  -3   0  482.33   21.91
  -3  -3  -1  681.15   28.07
   3  -3   1  619.26   23.25
   3   3   1  660.31   23.31
   3   3   2  462.52   19.47
   3  -3   2  412.22   19.00
  -3  -3  -2  493.21   23.81
  -3  -3  -2  448.59   21.19
   3  -3   3  121.00    9.87
   3   3   3  107.17    9.35
  -3  -3  -3  124.22   11.22
  -3  -3  -3  137.68    9.84
  -3  -3  -4   89.32    9.80
   3   3   4   71.90    8.46
   3  -3   4   74.83    8.72
   3   3   5   52.86    4.25
   3  -3   5   49.77    7.63
  -3  -3  -5   54.94    8.01
   3   3   5   53.45    4.24
   3  -3   5   43.53    7.39
   3   3   5   38.09    6.93
   3  -3   6  131.58    8.27
   3  -3   6  134.27    8.12
   3   3   6  123.01    8.42
   3   3   6  122.53    7.55
   3  -3   6  126.77    7.73
   3  -3   6  144.98    9.06
   3  -3   6  130.50   14.16
   3  -3   6  121.19    7.56
   3   3   6  129.07    7.67
   3   3   6  135.52   14.39
   3  -3   7  315.94   14.27
   3   3   7  319.91   14.21
   3  -3   7  323.45   14.39
   3  -3   7  311.85   14.12
   3   3   7  323.62   15.63
   3   3   7  312.84   15.09
   3   3   7  301.70   23.79
   3  -3   7  320.34   14.40
   3   3   7  324.03   14.31
   3  -3   7  319.95   14.35
   3   3   7  301.05   14.01
   3  -3   7  318.10   13.99
   3  -3   7  303.71   13.23
   3  -3   7  329.75   15.09
   3   3   8  493.96   19.70
   3  -3   8  480.62   19.52
   3   3   8  484.83   19.46
   3   3   8  466.24   19.43
   3  -3   8  496.57   19.70
   3  -3   8  454.61   19.08
   3   3   8  487.66   19.50
   3   3   8  509.84   21.61
   3   3   8  495.59   21.08
   3   3   8  505.70   19.65
   3  -3   8  490.43   19.72
   3   3   8  490.78   19.50
   3  -3   8  510.19   19.86
   3  -3   8  503.21   19.26
   3  -3   8  478.22   18.41
   3  -3   8  499.68   20.34
   3   3   9   67.21    5.43
   3  -3   9   60.59    5.51
   3  -3   9   69.28    5.04
   3  -3   9   71.71    5.59
   3   3   9   77.62    5.77
   3  -3   9   61.11    6.28
   3   3   9   64.86    5.32
   3  -3   9   69.28    5.54
   3   3   9   71.13    6.11
   3   3   9   70.79    6.36
   3  -3   9   75.38    5.45
   3   3   9   71.49    5.47
   3  -3  10   11.00    1.94
   3  -3  10   12.89    2.29
   3   3  10   11.70    1.93
   3  -3  10   11.20    2.66
   3   3  10   15.22    2.09
   3   3  10   11.03    1.95
   3   3  10   13.28    2.50
   3  -3  11   59.60    4.38
   3  -3  11   50.88    4.21
   3  -3  11   63.71    3.75
   3  -3  11   58.93    3.97
  -3  -4  12   47.48    3.01
  -3  -4  12   41.58    2.50
  -3  -4  12   39.82    2.44
  -3  -4  11  113.21    6.23
  -3  -4  11  108.77    6.49
  -3  -4  11  122.47    7.05
  -3  -4  11  108.95    5.75
  -3   4  11  115.73    6.60
  -3  -4  10  199.21   10.26
  -3  -4  10  198.64   10.19
  -3  -4  10  196.34   10.90
  -3  -4  10  188.82    8.38
  -3  -4  10  198.03   10.42
  -3  -4  10  191.47    9.35
  -3  -4   9    4.69    2.05
  -3  -4   9    6.01    1.99
  -3  -4   9    3.08    1.53
  -3  -4   9    3.21    1.75
  -3  -4   9    3.71    1.51
  -3  -4   9    2.43    1.60
  -3  -4   9    2.55    1.08
  -3  -4   9    3.78    1.38
  -3  -4   8   44.65    5.69
  -3  -4   8   49.13    5.14
  -3   4   8   51.51    4.66
  -3  -4   8   50.70    5.41
  -3  -4   8   43.35    4.44
  -3  -4   8   40.99    4.92
  -3  -4   8   50.61    4.38
  -3  -4   7  336.19   17.94
  -3   4   7  374.40   15.77
  -3  -4   7  392.43   17.68
  -3   4   7  340.78   16.54
  -3  -4   7  391.26   16.81
  -3  -4   7  394.55   17.14
  -3  -4   7  369.19   15.98
  -3   4   6  166.10    9.20
  -3   4   6  150.39    9.61
  -3  -4   6  161.95   14.89
  -3  -4   6  164.30    9.65
  -3  -4   6  142.83    9.06
  -3  -4   5  582.91   31.11
  -3   4   5  558.62   22.29
  -3  -4   4  254.54   18.90
   3  -4  -4  269.97   17.47
  -3   4   4  302.10   13.70
  -3  -4   3   75.49    9.46
  -3   4   3   82.06    5.99
  -3   4   2  117.64    7.05
  -3  -4   1    0.86    1.28
  -3   4   1    1.56    0.95
  -3  -4   0  245.71   16.88
  -3  -4   0  231.31   17.39
  -3  -4  -1    7.46    2.98
   3   4   1   18.25    2.51
  -3  -4  -1    9.54    3.27
  -3  -4  -2    3.80    2.25
  -3  -4  -2    4.60    2.30
  -3  -4  -3  198.43   15.84
  -3  -4  -3  161.02   12.56
  -3  -4  -4   22.98    5.43
   3  -4   4   16.22    4.96
   3  -4   5  535.70   32.48
   3  -4   5  539.36   21.87
   3  -4   5  596.17   23.41
   3   4   5  566.71   22.60
   3  -4   5  567.43   21.63
   3  -4   6  529.03   20.49
   3  -4   6  479.19   19.00
   3  -4   6  493.76   20.58
   3  -4   6  499.06   21.32
   3  -4   6  540.67   22.35
   3   4   6  496.16   21.15
   3   4   6  498.44   21.27
   3  -4   7   25.82    3.60
   3  -4   7   17.79    2.42
   3  -4   7   20.87    3.29
   3  -4   7   24.21    3.91
   3   4   7   26.43    4.01
   3  -4   7   18.07    2.72
   3  -4   8  169.15    8.26
   3  -4   8  171.08    9.81
   3   4   8  173.58   10.49
   3   4   8  171.35   10.66
   3  -4   8  177.05    9.88
   3  -4   8  171.81    8.91
   3  -4   9    0.30    1.02
   3   4   9    0.70    0.98
   3  -4   9    1.53    1.40
   3  -4   9    0.22    0.74
   3  -4  10   53.63    4.44
   3  -4  10   44.08    3.77
   3  -4  10   54.60    3.49
   3  -4  11   58.13    3.21
   3  -4  11   54.30    3.05
   3  -4  11   60.99    3.41
  -3  -5  11    4.47    1.04
  -3  -5  11    2.50    0.71
  -3  -5  11    4.13    0.69
  -3  -5  11    5.77    1.15
  -3  -5  10  226.52   10.16
  -3  -5  10  218.65    9.74
  -3   5  10  251.00   10.53
  -3  -5  10  217.59    8.86
  -3  -5  10  237.76   10.91
  -3  -5  10  217.60   10.11
  -3  -5   9   20.72    3.09
  -3  -5   9   16.07    2.77
  -3  -5   9   23.83    3.56
  -3  -5   9   21.67    2.54
  -3  -5   9   21.99    3.08
  -3  -5   8   14.78    2.93
  -3  -5   8   12.63    2.47
  -3  -5   8   14.70    2.91
  -3  -5   8   12.99    2.67
  -3  -5   8   10.93    2.03
  -3   5   7  388.85   18.62
  -3  -5   7  441.58   17.21
  -3  -5   7  454.37   19.27
  -3   5   7  424.49   16.89
  -3  -5   7  418.48   18.50
  -3  -5   7  445.67   18.40
  -3  -5   7  423.05   18.59
  -3   5   6   70.94    5.48
  -3  -5   6   79.64    6.61
  -3   5   6   82.07    7.14
  -3  -5   6   73.83   10.73
  -3  -5   6   81.34    6.45
  -3  -5   5    2.64    2.42
  -3   5   5    0.46    1.09
  -3  -5   5    1.21    1.04
  -3  -5   5    2.55    1.53
  -3  -5   5    2.45    1.43
  -3  -5   5    3.31    1.50
  -3   5   4  144.41    9.54
  -3  -5   4  138.59    8.86
  -3  -5   4  138.24    9.67
  -3  -5   4  142.44    8.98
  -3  -5   4  114.84   13.88
  -3  -5   4  131.06    8.20
  -3  -5   3  350.22   25.28
   3  -5  -3  402.15   25.45
  -3   5   3  410.73   18.07
   3  -5  -2  232.15   18.99
  -3  -5   2  216.06   18.44
  -3   5   2  205.03   11.05
  -3  -5   1  530.49   30.30
   3  -5  -1  549.36   31.63
  -3   5   1  479.27   19.48
  -3  -5   0   36.81    7.03
   3  -5   0   27.73    6.61
   3  -5   1  418.38   28.73
  -3  -5  -1  435.77   26.12
   3  -5   2  491.67   31.84
  -3  -5  -2  456.00   26.70
  -3  -5  -2  470.58   28.87
   3  -5   3    4.48    3.53
  -3  -5  -3    3.62    2.55
   3  -5   3    5.20    1.80
   3   5   3    3.45    1.50
   3  -5   3    0.38    1.20
   3  -5   3    2.50    1.24
   3   5   4  318.04   14.78
   3  -5   4  293.00   14.42
   3   5   4  300.57   14.20
   3  -5   4  297.00   13.75
   3  -5   4  311.96   13.94
  -3   5  -4  306.23   13.38
   3  -5   4  320.74   25.31
   3  -5   4  298.69   14.49
   3  -5   5  692.35   27.15
   3  -5   5  735.76   26.74
  -3   5  -5  737.17   25.70
   3   5   5  735.65   27.83
   3  -5   5  720.77   27.55
   3   5   5  779.37   27.88
   3  -5   5  674.69   39.65
   3  -5   6   17.58    3.22
   3  -5   6   21.09    3.20
   3  -5   6   16.96    2.96
  -3   5  -6   18.00    2.52
   3  -5   6   15.18    2.87
   3   5   6   18.33    3.19
   3   5   6   14.14    2.92
   3  -5   6   19.07    3.23
   3  -5   7   89.18    7.20
   3   5   7  105.40    7.57
   3  -5   7  103.49    6.95
   3   5   7   92.00    7.20
   3  -5   7   81.39    6.38
   3   5   8   31.28    3.80
   3  -5   8   30.17    2.78
   3  -5   8   27.94    3.28
   3  -5   9   15.94    2.18
   3  -5  10   88.35    4.27
   3  -5  10   81.17    4.38
  -3  -6  10   30.08    2.46
  -3   6  10   31.77    2.36
  -3  -6  10   26.09    2.00
  -3  -6   9   61.03    4.19
  -3  -6   9   56.53    3.87
  -3   6   9   60.84    4.17
   3   6  -9   59.17    3.67
  -3  -6   8  127.84    7.29
  -3  -6   8  115.75    7.37
  -3  -6   8  130.00    7.42
  -3  -6   7  231.47   11.43
  -3  -6   7  231.85   11.48
  -3  -6   7  228.64   10.85
  -3  -6   7  207.38   12.11
  -3  -6   7  202.65   11.02
  -3   6   6    2.76    1.75
  -3  -6   6    3.19    1.40
  -3  -6   6    3.57    1.51
  -3  -6   6    3.25    1.34
  -3  -6   5   50.49    5.19
  -3  -6   5   44.11    5.43
  -3  -6   5   39.58    4.15
  -3   6   5   37.17    3.63
  -3  -6   5   41.62    4.82
  -3  -6   4   38.85    5.06
  -3  -6   4   39.40    4.69
  -3  -6   4   32.93    3.73
  -3   6   4   33.46    4.63
  -3   6   4   50.57    5.08
  -3  -6   4   42.02    4.84
  -3  -6   3  256.96   13.29
  -3  -6   3  241.87   13.96
  -3   6   3  256.55   13.98
  -3   6   3  245.03   12.82
  -3  -6   3  255.58   22.19
  -3  -6   3  267.02   13.80
  -3   6   2  842.21   31.62
  -3   6   2  826.60   30.21
   3  -6  -2  872.44   44.61
  -3  -6   2  758.97   43.01
  -3  -6   2  868.02   30.95
  -3  -6   1  815.95   30.14
  -3   6   1  888.75   31.44
  -3   6   1  813.01   29.75
  -3  -6   1  843.68   43.85
   3  -6  -1  789.84   43.89
  -3  -6   1  830.37   30.96
   3  -6  -1  835.98   29.41
   3  -6   0   25.30    7.11
  -3   6   0   26.08    3.65
  -3  -6   0   13.68    4.83
  -3  -6   0   18.56    3.31
  -3   6   0   19.34    3.06
   3  -6   0   24.51    3.40
   3  -6   0   16.71    2.89
  -3  -6   0   22.66    3.36
  -3  -6  -1  113.29    7.69
   3  -6   1  109.88    7.81
  -3  -6  -1   96.93   12.45
   3  -6   1  106.46   14.70
  -3  -6  -1  119.95    8.48
   3  -6   1  110.10    7.76
  -3   6  -1  109.94    7.50
  -3   6  -2  921.41   30.84
   3  -6   2  830.41   46.80
   3  -6   2  832.35   31.15
   3  -6   2  804.81   30.52
   3  -6   2  919.88   31.71
  -3  -6  -2  862.57   31.76
   3  -6   3  423.87   17.33
   3  -6   3  432.13   18.80
  -3  -6  -3  461.32   19.22
   3  -6   3  416.43   18.61
  -3   6  -3  437.50   17.89
  -3   6  -4   27.45    3.48
   3  -6   4   27.77    3.38
   3  -6   4   24.94    3.66
  -3  -6  -4   29.55    3.80
   3   6   5   59.80    5.09
   3  -6   5   54.72    4.76
  -3   6  -5   58.11    4.78
  -3  -6  -5   56.96    5.05
   3   6   6  216.39   10.63
   3  -6   6  203.75   10.18
   3  -6   6  214.18   10.24
   3  -6   6  214.66   11.42
  -3   6  -6  211.36    9.71
   3  -6   6  194.36   10.62
   3  -6   7   86.72    6.24
   3  -6   7   89.32    5.61
   3  -6   7   84.41    5.50
   3  -6   8   21.66    2.30
   3  -6   9  178.82    6.56
  -3  -7   9  131.18    5.11
   3   7  -8   11.64    1.46
  -3   7   8   11.06    1.22
  -3  -7   8   10.89    1.27
  -3  -7   8   11.43    1.78
  -3  -7   8   12.11    1.67
  -3  -7   8    9.82    1.27
  -3   7   7    7.61    1.28
  -3  -7   7    6.39    1.35
  -3  -7   7    7.60    1.63
   3   7  -7    8.71    1.59
  -3  -7   7    7.07    1.44
  -3  -7   6  206.33    9.70
  -3  -7   6  188.44    9.77
  -3  -7   6  206.81    9.41
  -3  -7   6  177.84    9.67
  -3  -7   5   48.57    4.86
  -3  -7   5   49.21    4.79
  -3  -7   4  459.07   19.01
  -3   7   4  429.53   19.24
  -3  -7   4  450.42   18.37
  -3  -7   4  425.87   19.26
  -3   7   3    4.33    1.79
  -3  -7   3    1.67    1.40
  -3  -7   3    2.95    1.41
  -3  -7   3    1.39    1.55
  -3   7   3    4.41    1.75
   3  -7  -2   67.94    5.61
  -3  -7   2   67.31    6.55
  -3  -7   2   67.12    5.77
  -3   7   2   69.31    6.33
  -3   7   2   68.02    5.89
  -3   7   1   23.35    3.45
   3   7  -1   20.32    2.99
   3  -7  -1   25.41    3.22
  -3   7   1   19.87    3.32
  -3  -7   1   17.68    3.24
  -3  -7   1   19.45    3.03
   3  -7  -1   18.81    3.11
  -3  -7   1   25.12    4.01
  -3   7   0  904.05   32.82
   3  -7   0  953.11   32.61
  -3  -7   0  966.05   34.25
  -3   7   0  919.52   33.03
   3   7   0  924.24   31.94
  -3  -7   0  961.24   32.67
   3  -7   0 1007.17   33.58
  -3  -7  -1 1108.20   39.03
   3  -7   1 1138.35   38.13
   3  -7   1 1144.66   38.54
   3  -7   2   71.69    5.93
  -3  -7  -2   68.82    6.03
  -3   7  -2   67.72    5.73
   3  -7   2   65.59    5.79
   3  -7   3  215.49   11.27
  -3  -7  -3  217.64   11.29
  -3   7  -3  210.26   10.72
   3  -7   4  155.84    7.68
   3  -7   4  148.79    8.75
  -3  -7  -4  157.20    8.57
  -3   7  -4  153.26    8.30
   3  -7   5    0.58    1.10
  -3   7  -5    2.31    1.03
   3  -7   5    1.22    0.74
   3  -7   5    0.98    0.72
   3  -7   5    0.30    0.91
  -3  -7  -5    1.94    0.94
  -3   7  -6    0.66    0.74
   3  -7   6    2.24    0.85
   3  -7   6    1.00    0.91
   3  -7   7    3.75    0.73
  -3   7  -7    5.64    1.02
   3  -7   7    3.93    1.05
  -3  -8   6   47.34    2.63
   3   8  -6   63.59    3.53
  -3  -8   5  256.80    9.74
  -3  -8   5  274.48   11.01
  -3  -8   5  287.56   11.41
  -3  -8   5  279.20   10.03
  -3  -8   4   47.22    3.57
  -3  -8   4   47.31    4.00
  -3  -8   4   48.86    3.25
   3   8  -4   54.65    3.96
  -3  -8   4   47.75    3.66
   3  -8  -4   44.47    3.05
  -3  -8   3  126.87    6.64
  -3  -8   3  134.86    7.83
   3  -8  -3  122.12    6.34
   3   8  -3  122.11    6.72
   3  -8  -2  115.02    6.36
  -3  -8   2  113.60    6.21
  -3  -8   2  115.04    7.36
   3   8  -2  105.25    6.22
  -3  -8   2  110.99    7.07
   3  -8  -1    3.96    1.34
  -3  -8   1    4.94    1.29
  -3  -8   1    5.57    1.70
   3  -8  -1    4.37    1.18
  -3   8   1    3.82    1.26
  -3   8   0   20.69    2.85
   3  -8   0   18.46    2.52
  -3  -8   0   18.55    2.79
   3  -8   0   18.13    2.37
  -3  -8  -1  254.77   12.28
  -3   8  -1  275.96   12.07
   3  -8   1  273.77   11.47
  -3  -8  -1  274.53   12.18
  -3  -8  -2    2.25    1.12
   3  -8   2    2.12    1.17
  -3   8  -2    0.76    1.07
  -3   8  -3   49.04    3.88
  -3  -8  -3   46.86    3.58
   3  -8   3   48.14    3.81
  -3   8  -4   30.83    2.67
   3  -8   4   28.18    2.70
  -3   8  -5   70.46    3.53
   3  -8   5   69.00    3.90
  -3  -9   2  157.59    6.17
  -3  -9   1    3.54    0.76
  -3  -9   0   12.64    1.29
  -3  -9  -1  177.57    6.63
  -3   9  -1  165.35    6.24
  -4   0  12  179.11    8.71
  -4   0  12  178.43    8.63
  -4   0  12  179.92    8.49
  -4   0  11    0.90    1.05
  -4   0  11    0.29    0.98
  -4   0  11    2.99    1.30
  -4   0  11    0.33    0.91
  -4   0  11    1.17    1.03
  -4   0  11    0.48    0.80
  -4   0  11    0.28    0.97
  -4   0  10  379.57   16.03
  -4   0  10  377.11   15.35
  -4   0  10  395.43   16.13
  -4   0  10  376.08   16.34
  -4   0  10  378.67   16.53
  -4   0  10  384.36   16.44
  -4   0  10  396.33   16.40
  -4   0  10  386.68   16.23
  -4   0  10  396.09   17.18
  -4   0  10  384.65   16.34
  -4   0  10  393.07   16.52
  -4   0  10  373.06   16.45
  -4   0   9    0.34    0.89
  -4   0   9    0.38    0.99
  -4   0   9    0.65    0.91
  -4   0   9    0.31    0.80
  -4   0   9    0.83    0.71
  -4   0   9    4.37    1.55
  -4   0   9    0.72    1.00
  -4   0   9    2.35    1.18
  -4   0   9    1.18    0.94
  -4   0   9    0.96    0.95
  -4   0   9    1.28    1.17
  -4   0   9    5.55    3.28
  -4   0   9    0.71    0.84
  -4   0   9    0.36    1.01
  -4   0   8  532.02   32.12
  -4   0   8  555.31   21.19
  -4   0   7    1.10    1.16
  -4   0   7    0.58    0.75
  -4   0   6  367.51   21.91
  -4   0   6  342.78   12.95
  -4   0   6  328.09   13.58
  -4   0   5    0.75    1.59
  -4   0   4  436.56   21.49
  -4   0   4  456.80   22.42
  -4   0   4  437.00   18.32
  -4   0   3    7.05    2.32
  -4   0   3    1.14    1.14
  -4   0   2 1964.34   61.33
  -4   0   2 1967.51   60.89
  -4   0   2 1898.07   57.59
  -4   0   1    2.61    1.15
  -4   0   0  132.34    8.38
  -4   0   0  128.24    8.13
  -4   0  -1    0.36    0.76
  -4   0  -2 6919.62  198.86
  -4   0  -3   -0.41    0.97
  -4   0  -3    0.71    1.06
   4   0   3    0.73    1.09
  -4   0  -4  205.54   15.63
   4   0   4  174.06   14.68
   4   0   5    1.23    0.98
  -4   0  -5   -1.06    1.12
   4   0   5    0.30    0.90
   4   0   5    1.17    1.23
   4   0   6  204.82   11.03
   4   0   6  186.55   10.59
   4   0   6  169.02   18.03
  -4   0  -6  206.92   18.27
   4   0   7    1.35    1.17
   4   0   7    0.44    0.93
   4   0   7    1.79    1.64
   4   0   7   -1.79    1.89
   4   0   7    0.45    1.26
   4   0   7    0.45    1.27
   4   0   7    0.95    0.94
  -4   0  -7   -1.41    2.57
  -4   0  -8  237.11   21.62
   4   0   8  254.87   14.34
   4   0   8  266.60   14.37
   4   0   8  281.39   15.08
   4   0   8  269.17   11.82
   4   0   8  280.93   13.27
   4   0   8  265.98   14.66
   4   0   8  277.56   15.09
   4   0   8  254.62   26.03
   4   0   8  287.30   15.09
   4   0   9    2.71    1.65
   4   0   9   -0.52    1.47
   4   0   9    0.53    1.47
   4   0   9    0.85    0.90
   4   0   9    1.56    1.35
   4   0   9    1.42    1.40
   4   0   9    1.43    1.36
   4   0   9    0.52    1.35
   4   0   9    1.45    1.38
   4   0   9   -1.02    1.42
   4   0   9    0.36    1.07
   4   0  10   12.95    2.98
   4   0  10   12.99    2.58
   4   0  10   13.28    3.19
   4   0  10   13.34    3.08
   4   0  10   13.15    2.32
   4   0  10   11.33    2.26
   4   0  10   16.66    3.32
   4   0  10   10.86    2.17
   4   0  10   18.52    3.41
   4   0  10   11.94    2.23
   4   0  11   -0.37    1.43
   4   0  11    0.74    1.30
   4   0  11   -1.47    1.34
   4   0  11    0.18    0.66
   4   0  11   -0.36    1.20
   4   0  11    0.23    0.93
   4   0  11    0.81    0.85
   4   0  11   -0.20    0.73
   4   0  12  713.44   23.53
   4   0  12  726.06   23.47
   4   0  12  688.87   23.45
  -4  -1  12    7.66    1.67
  -4  -1  12   11.16    2.05
  -4  -1  12    9.59    1.84
  -4  -1  12    9.88    1.80
  -4   1  12    9.53    1.82
  -4  -1  12    9.84    1.82
  -4  -1  12   10.77    2.18
  -4   1  11    5.73    1.66
  -4  -1  11   12.58    2.43
  -4  -1  11    5.33    1.70
  -4  -1  11    5.64    1.69
  -4   1  11    4.16    1.38
  -4   1  11    6.58    1.94
  -4  -1  11    8.84    1.83
  -4   1  11    6.14    1.62
  -4  -1  11    7.36    1.92
  -4   1  11    3.99    1.46
  -4   1  11    4.21    1.29
  -4  -1  11    6.03    1.72
  -4  -1  11    6.01    1.61
  -4   1  11    4.23    1.50
  -4  -1  10    2.90    1.32
  -4  -1  10    3.83    1.62
  -4   1  10    2.85    1.26
  -4   1  10    3.36    1.51
  -4  -1  10    4.72    1.71
  -4  -1  10    3.23    1.42
  -4   1  10    0.67    1.13
  -4   1  10    5.30    1.68
  -4   1  10    7.32    1.83
  -4   1  10    3.26    1.38
  -4  -1  10    5.06    1.75
  -4  -1  10    3.12    1.49
  -4   1  10    4.48    1.63
  -4  -1  10    3.07    1.53
  -4  -1  10    3.73    1.53
  -4  -1  10    2.90    1.32
  -4   1  10    3.92    1.55
  -4   1  10    2.91    1.39
  -4   1  10    6.04    1.81
  -4  -1  10    4.37    1.67
  -4   1  10    5.18    1.68
  -4   1  10    4.06    1.34
  -4  -1  10    4.25    1.63
  -4  -1  10    4.18    1.41
  -4   1  10    3.40    1.34
  -4   1   9  374.19   16.09
  -4  -1   9  378.62   15.81
  -4   1   9  363.05   15.75
  -4  -1   9  348.58   15.92
  -4  -1   9  382.32   16.31
  -4  -1   9  381.24   26.49
  -4   1   9  344.83   25.61
  -4   1   9  362.60   14.93
  -4   1   9  354.59   15.65
  -4   1   9  342.55   14.69
  -4   1   9  363.95   15.69
  -4   1   9  384.77   16.23
  -4  -1   9  367.23   15.69
  -4  -1   9  370.14   15.96
  -4  -1   9  380.39   15.86
  -4   1   9  377.79   15.90
  -4   1   9  376.36   16.19
  -4  -1   9  365.85   15.99
  -4   1   9  362.60   15.84
  -4  -1   9  363.27   16.17
  -4  -1   9  356.67   15.36
  -4  -1   9  374.45   15.61
  -4   1   9  371.01   15.58
  -4   1   9  351.52   15.58
  -4   1   9  368.68   15.46
  -4   1   9  348.78   15.10
  -4  -1   9  372.29   16.53
  -4  -1   9  365.66   16.07
  -4   1   8   37.99    7.78
  -4  -1   8   51.14    8.73
  -4  -1   8   44.86    4.44
  -4   1   8   44.04    4.41
  -4   1   7 1045.65   46.22
  -4  -1   7  962.15   44.43
  -4  -1   7  986.51   33.00
  -4   1   7  998.67   33.07
  -4  -1   6  687.33   32.16
  -4   1   6  628.57   31.70
  -4  -1   6  634.71   22.10
  -4   1   6  616.09   21.93
  -4   1   5  394.56   22.00
  -4  -1   5  432.74   22.57
  -4  -1   5  394.81   17.60
  -4   1   4 1646.25   58.16
  -4  -1   4 1704.78   58.47
  -4  -1   4 1717.78   57.83
  -4   1   4 1594.07   57.33
  -4  -1   4 1677.49   54.32
  -4  -1   4 1657.23   54.62
  -4  -1   3   10.70    2.65
  -4   1   3   13.17    2.90
  -4  -1   3   12.72    2.62
  -4  -1   3    7.46    2.07
  -4  -1   2    9.65    2.26
  -4   1   2    2.74    1.32
  -4  -1   2    8.72    2.05
  -4  -1   2    5.43    1.79
  -4  -1   2    5.90    1.87
  -4   1   2    9.23    2.39
  -4  -1   1  928.62   33.09
  -4   1   1  991.32   33.34
  -4  -1   1  937.59   33.94
  -4   1   1  996.46   31.26
  -4  -1   1  988.35   33.85
  -4  -1   0  869.60   30.77
  -4   1   0  884.07   32.11
  -4  -1  -1  580.05   24.57
  -4  -1  -1  590.75   22.59
  -4   1  -1  544.37   22.97
  -4  -1  -2  463.99   22.52
  -4  -1  -2  466.46   19.64
  -4  -1  -3  706.43   31.23
   4  -1   3  715.48   31.51
   4   1   3  719.72   31.72
  -4  -1  -3  703.00   26.83
   4   1   4  909.49   39.90
   4  -1   4  881.47   40.12
  -4  -1  -4  912.46   38.95
  -4  -1  -5  273.62   19.61
   4  -1   5  285.48   12.86
   4   1   5  273.46   12.66
   4  -1   5  282.85   12.75
   4   1   5  312.79   22.18
   4   1   5  272.67   12.59
   4  -1   5  272.81   21.15
  -4  -1  -6 1617.29   65.06
  -4   1  -6 1671.31   68.17
   4  -1   6 1600.19   68.99
   4   1   6 1532.59   68.65
   4  -1   6 1710.16   52.79
   4   1   6 1586.01   52.24
   4   1   6 1587.58   52.37
   4  -1   6 1679.41   52.71
   4  -1   7   22.58    3.71
   4   1   7   21.52    3.56
   4   1   7   20.43    3.26
   4   1   7   22.59    3.58
   4  -1   7   19.95    3.40
   4   1   7   30.83    4.21
   4  -1   7   24.17    3.68
   4   1   7   27.16    3.59
   4  -1   7   20.03    3.34
   4   1   7   18.73    3.27
   4   1   7   22.67    3.13
   4  -1   7   27.71    3.58
   4  -1   7   20.85    2.72
   4  -1   7   20.27    2.85
   4   1   7   13.05    2.52
   4   1   7   22.63    3.23
  -4  -1  -7   16.63    5.27
  -4   1  -7   34.39    8.11
   4   1   7   18.62    3.36
   4  -1   7   26.71    7.55
   4   1   7   19.44    6.49
   4  -1   7   17.00    3.22
  -4  -1  -8  316.18   24.31
  -4   1  -8  333.16   27.01
   4   1   8  357.96   17.10
   4   1   8  333.86   14.80
   4  -1   8  342.33   16.81
   4  -1   8  314.19   16.59
   4  -1   8  314.77   16.95
   4   1   8  358.30   17.30
   4   1   8  345.64   15.97
   4  -1   8  327.92   16.78
   4   1   8  340.45   16.93
   4   1   8  354.29   15.60
   4  -1   8  359.50   15.20
   4   1   8  334.99   15.13
   4   1   8  345.36   16.32
   4   1   8  318.75   14.97
   4  -1   8  348.62   15.93
   4  -1   8  327.27   14.32
   4  -1   8  352.36   17.16
   4   1   8  356.98   17.20
   4  -1   8  361.76   30.82
   4   1   8  315.92   28.95
   4  -1   8  364.80   17.39
   4   1   8  325.43   16.68
   4   1   9   72.50    6.96
   4  -1   9   88.19    7.66
   4   1   9   94.32    7.24
   4   1   9   75.09    6.54
   4   1   9   75.50    6.44
   4  -1   9   75.39    6.59
   4   1   9   76.92    6.29
   4   1   9   79.78    5.88
   4  -1   9   86.10    7.45
   4   1   9   76.77    7.11
   4  -1   9   78.20    7.42
   4   1   9   94.18    6.86
   4  -1   9   88.99    7.68
   4   1   9   81.09    7.38
   4   1   9   74.86    6.04
   4  -1   9   82.07    6.20
   4   1   9   77.39    6.05
   4  -1   9   77.75    7.22
   4   1   9   82.53    7.43
   4  -1   9   91.11    7.74
   4   1   9   79.76    7.29
   4   1  10    6.25    1.62
   4  -1  10    6.83    1.90
   4  -1  10    8.73    2.45
   4   1  10    9.84    2.68
   4  -1  10    4.13    1.92
   4  -1  10    9.97    2.59
   4   1  10    8.40    2.44
   4  -1  10    9.46    2.58
   4   1  10   14.28    2.87
   4   1  10    9.19    1.90
   4  -1  10    9.66    2.11
   4  -1  10    9.75    2.18
   4   1  10   10.24    2.10
   4   1  10    9.22    2.42
   4  -1  10   12.59    2.82
   4   1  10   10.64    2.22
   4   1  10    7.40    2.36
   4  -1  10    9.53    2.59
   4   1  10   10.06    2.03
   4  -1  11  278.45   11.26
   4   1  11  264.48   10.03
   4  -1  11  261.54   12.58
   4   1  11  281.97   12.70
   4  -1  11  289.56   11.28
   4   1  11  265.57   12.56
   4  -1  11  304.75   13.47
   4   1  11  285.90   11.39
   4  -1  11  285.02   11.75
   4  -1  11  284.53   11.31
   4  -1  11  255.10   12.68
   4   1  11  284.13   12.82
   4  -1  11  255.56   12.71
   4   1  11  285.68   12.86
   4  -1  12   34.76    2.44
   4   1  12   39.88    2.59
   4  -1  12   39.16    2.18
   4  -1  12   27.34    2.32
   4   1  12   41.54    2.69
   4  -1  12   30.94    2.42
   4   1  12   43.60    2.76
  -4  -2  13  421.07   13.91
  -4  -2  13  407.37   14.18
  -4  -2  12    2.58    1.09
  -4  -2  12    4.26    1.46
  -4  -2  12    3.32    1.26
  -4  -2  12    0.26    1.02
  -4  -2  11   29.33    3.73
  -4  -2  11   26.03    2.84
  -4   2  11   22.70    2.72
  -4   2  11   24.47    3.20
  -4  -2  11   25.88    3.62
  -4  -2  11   25.72    3.15
  -4   2  11   30.01    3.15
  -4  -2  11   28.58    3.12
  -4  -2  11   25.04    2.91
  -4  -2  10  161.14    8.77
  -4  -2  10  161.32    9.94
  -4  -2  10  163.86    9.11
  -4  -2  10  179.76    9.79
  -4  -2  10  163.53   10.13
  -4   2  10  158.15    8.74
  -4   2  10  157.94    8.83
  -4  -2  10  160.28    8.91
  -4   2  10  173.71    8.97
  -4   2  10  155.43    9.39
  -4  -2  10  164.86   10.26
  -4   2  10  159.31    8.74
  -4  -2  10  165.47    8.79
  -4   2  10  161.51    8.75
  -4  -2  10  177.02    9.15
  -4  -2  10  164.77    8.78
  -4  -2  10  164.22    9.19
  -4  -2   9  269.23   12.70
  -4   2   9  264.30   12.13
  -4  -2   9  275.38   12.19
  -4  -2   9  249.36   11.56
  -4   2   9  240.31   11.78
  -4   2   9  254.40   12.38
  -4   2   9  260.16   11.66
  -4  -2   9  252.67   13.27
  -4  -2   9  257.57   12.72
  -4   2   9  250.79   11.83
  -4  -2   9  234.21   11.66
  -4  -2   9  281.97   12.55
  -4   2   9  240.85   11.96
  -4   2   9  250.99   11.97
  -4  -2   9  233.34   19.78
  -4   2   9  241.02   20.20
  -4   2   9  242.42   11.58
  -4  -2   9  238.54   13.17
  -4   2   9  246.88   12.55
  -4   2   9  257.31   11.93
  -4  -2   9  270.16   12.08
  -4  -2   9  254.70   12.38
  -4  -2   9  265.92   12.36
  -4  -2   9  243.16   13.07
  -4  -2   9  251.79   11.86
  -4  -2   9  250.17   11.68
  -4   2   9  239.20   11.59
  -4   2   9  233.00   11.77
  -4  -2   8  134.04    8.21
  -4   2   8  129.97    7.81
  -4   2   8  123.50    8.20
  -4  -2   8  139.13    9.16
  -4  -2   8  145.54    8.08
  -4   2   8  146.32   14.99
  -4  -2   8  107.76   12.89
  -4   2   8  128.17    7.49
  -4   2   8  132.92    7.76
  -4  -2   8  131.65    7.66
  -4  -2   8  135.31    8.09
  -4   2   8  150.69    8.39
  -4  -2   8  139.38    8.23
  -4   2   8  134.89    8.03
  -4  -2   8  137.66    7.81
  -4   2   8  132.43    7.81
  -4   2   8  131.00    7.66
  -4  -2   8  144.95    9.15
  -4   2   8  140.62    8.23
  -4   2   8  131.46    7.82
  -4  -2   8  145.75    8.55
  -4   2   8  144.43    8.05
  -4  -2   8  130.41    7.48
  -4   2   8  134.41    7.67
  -4   2   7  338.75   14.17
  -4  -2   7  340.00   14.22
  -4   2   7  328.57   22.62
  -4  -2   7  371.66   23.64
  -4   2   6   20.38    2.57
  -4  -2   6   24.75    2.84
  -4  -2   6   26.46    5.58
  -4  -2   6   21.63    4.20
  -4   2   6   22.40    2.68
  -4  -2   5  275.85   17.50
  -4   2   5  243.94   16.89
  -4  -2   5  283.95   15.54
  -4  -2   5  284.50   16.26
  -4   2   4  732.59   30.84
  -4  -2   4  702.90   30.34
  -4  -2   4  752.53   30.35
  -4   2   3  603.73   25.41
  -4  -2   3  549.71   25.11
  -4   2   3  592.34   24.92
  -4  -2   3  578.28   24.56
  -4  -2   3  632.53   25.93
  -4  -2   2  412.07   16.71
  -4   2   2  384.43   16.04
  -4  -2   2  417.38   18.97
  -4   2   1  790.74   27.92
  -4  -2   1  772.64   28.40
  -4  -2   1  837.47   30.99
  -4  -2   0   80.45    7.08
  -4  -2   0   74.01    7.46
  -4  -2  -1  543.91   22.97
  -4  -2  -1  550.92   25.11
  -4  -2  -2   16.10    3.07
  -4  -2  -2   15.27    3.62
   4  -2   2   17.58    3.59
   4   2   2   14.89    3.34
  -4  -2  -3  414.94   22.39
   4  -2   3  372.15   21.09
   4   2   3  403.30   21.46
  -4  -2  -4  119.10    9.17
   4  -2   4  110.16   11.59
   4   2   4  120.55   11.88
  -4  -2  -4   94.47   10.38
   4  -2   5 1256.75   53.59
   4   2   5 1181.31   52.70
   4  -2   5 1238.99   39.72
   4   2   5 1231.67   39.55
   4   2   5 1160.14   39.34
   4  -2   5 1255.53   39.93
  -4  -2  -5 1179.59   50.12
   4  -2   6   29.15    3.74
   4   2   6   26.44    3.48
   4   2   6   30.49    7.54
  -4  -2  -6   25.54    6.02
   4   2   6   24.92    3.48
   4  -2   6   24.17    3.44
   4  -2   7  484.80   19.60
   4  -2   7  456.02   17.88
   4   2   7  476.38   18.82
   4  -2   7  504.30   34.44
   4   2   7  437.53   32.36
   4  -2   7  454.61   20.08
   4   2   7  475.71   20.15
   4   2   7  463.23   20.02
   4  -2   7  473.75   19.98
  -4  -2  -7  461.80   28.66
   4  -2   7  497.54   20.68
   4   2   7  471.03   20.20
   4  -2   7  448.97   20.00
   4   2   7  467.65   20.21
   4   2   7  474.48   18.80
   4  -2   7  479.52   18.57
   4   2   7  487.71   19.03
   4   2   7  484.87   20.25
   4  -2   7  466.31   20.04
   4   2   7  482.63   20.36
   4  -2   7  473.00   20.29
   4  -2   8   37.23    4.64
   4   2   8   38.41    4.74
   4   2   8   36.43    4.62
   4  -2   8   40.32    4.88
   4   2   8   36.93    4.57
   4   2   8   38.94    4.70
   4   2   8   37.73    4.77
   4  -2   8   32.05    4.42
   4  -2   8   35.84    4.55
   4   2   8   36.71    4.60
   4   2   8   35.36    4.06
   4   2   8   35.15    4.02
   4  -2   8   37.06    4.38
   4  -2   8   33.58    3.63
   4   2   8   36.24    4.11
   4  -2   8   37.27    3.97
   4  -2   8   46.96    5.27
   4   2   8   35.77    4.57
   4  -2   9  114.78    8.45
   4   2   9  131.38    8.89
   4   2   9  111.10    8.28
   4  -2   9  138.07    9.19
   4   2   9  132.67    9.14
   4   2   9  113.17    8.28
   4   2   9  120.61    8.40
   4  -2   9  104.14    9.14
   4   2   9  151.20    9.46
   4  -2   9  118.51    8.59
   4   2   9  123.01    6.77
   4  -2   9  121.56    8.54
   4   2   9  133.23    8.89
   4   2   9  125.38    7.89
   4  -2   9  131.57    7.45
   4  -2   9  140.53    8.57
   4  -2   9  133.91    7.83
   4   2   9  130.59    7.95
   4   2   9  113.90    8.40
   4  -2   9  140.66    9.33
   4  -2  10   57.52    5.35
   4   2  10   62.85    5.32
   4  -2  10   64.55    5.59
   4   2  10   57.23    5.10
   4  -2  10   46.67    5.21
   4  -2  10   52.17    5.09
   4   2  10   63.15    5.41
   4  -2  10   57.10    5.17
   4   2  10   51.08    4.89
   4  -2  10   56.73    4.48
   4  -2  10   58.86    5.46
   4   2  10   52.38    4.91
   4   2  10   52.23    4.49
   4   2  10   59.72    5.37
   4  -2  10   58.21    4.79
   4  -2  11   71.68    4.41
   4   2  11   77.61    4.55
   4   2  11   69.57    4.59
   4   2  11   68.04    4.57
   4  -2  11   67.29    4.95
   4  -2  11   75.72    4.75
   4   2  11   66.53    4.45
   4  -2  12    4.34    0.62
   4  -2  12    4.03    0.61
   4  -2  12    4.27    0.69
  -4  -3  12   66.63    4.18
  -4  -3  12   64.57    4.42
  -4  -3  12   58.82    4.36
  -4  -3  12   61.18    3.56
  -4  -3  11    4.87    1.69
  -4  -3  11    5.21    1.36
  -4  -3  11    9.04    2.19
  -4   3  11    6.00    1.66
  -4  -3  11    4.28    1.48
  -4  -3  10   56.65    4.49
  -4  -3  10   59.01    4.99
  -4  -3  10   51.21    5.50
  -4  -3  10   60.23    5.29
  -4  -3  10   63.55    5.06
  -4  -3  10   56.38    5.61
  -4  -3  10   64.74    5.98
  -4  -3  10   56.83    4.18
  -4   3  10   55.67    4.17
  -4   3  10   53.97    5.10
  -4  -3  10   54.44    5.02
  -4  -3  10   53.43    4.49
  -4  -3   9   37.20    3.92
  -4  -3   9   42.20    5.04
  -4  -3   9   42.82    4.41
  -4   3   9   34.94    3.56
  -4  -3   9   39.70    4.48
  -4  -3   9   39.13    4.97
  -4  -3   9   39.21    4.24
  -4  -3   9   34.18    3.41
  -4   3   9   32.49    3.99
  -4  -3   9   38.47    4.81
  -4   3   9   40.10    3.71
  -4  -3   9   42.50    4.56
  -4  -3   9   33.23    3.56
  -4   3   9   38.49    3.58
  -4  -3   9   33.62    3.35
  -4  -3   8  159.52    8.84
  -4   3   8  132.65    8.53
  -4  -3   8  159.57    9.46
  -4  -3   8  154.45    9.26
  -4   3   8  139.46    8.00
  -4   3   8  155.62    8.09
  -4   3   8  144.66    8.94
  -4  -3   8  173.46   10.60
  -4  -3   8  142.84    7.60
  -4  -3   8  143.94    9.05
  -4   3   8  112.82   12.69
  -4  -3   7  106.57    7.40
  -4  -3   7  104.14    6.43
  -4   3   7  107.37    6.41
  -4   3   7   92.91    6.90
  -4  -3   7  115.96    7.60
  -4  -3   7   99.75   11.12
  -4   3   7   95.79   11.04
  -4  -3   7  112.56    8.19
  -4  -3   6   42.70    3.65
  -4   3   6   40.98    4.25
  -4   3   6   38.28    4.04
  -4  -3   6   49.76    7.24
  -4   3   6   46.84    7.02
  -4  -3   6   34.65    6.23
  -4   3   5 3367.79  101.65
  -4   3   5 3466.48  110.14
  -4  -3   5 3451.36  109.43
  -4  -3   4 5994.25  176.68
  -4   3   4 5724.88  165.98
  -4  -3   4 5835.58  171.91
  -4   3   4 5838.01  172.82
  -4  -3   3   12.45    3.39
  -4  -3   3   18.08    3.19
  -4   3   3   10.79    2.62
  -4  -3   2  540.42   23.72
  -4   3   2  557.52   23.27
  -4   3   2  679.98   24.58
  -4  -3   2  711.75   24.25
  -4  -3   1   32.02    3.73
  -4   3   1   29.95    3.44
  -4  -3   1   34.63    5.76
  -4  -3   1   23.87    4.56
  -4  -3   0  346.25   18.23
  -4  -3   0  340.12   19.65
  -4   3   0  261.31   12.49
  -4  -3   0  294.00   13.44
  -4  -3  -1  570.31   24.98
   4   3   1  506.58   20.95
   4  -3   1  474.19   20.90
  -4  -3  -1  555.05   26.97
  -4  -3  -2   57.94    6.67
   4  -3   2   48.93    5.84
   4   3   2   47.60    5.72
  -4  -3  -2   54.77    7.58
   4  -3   3 1721.39   59.65
  -4  -3  -3 1805.10   63.76
   4   3   4   94.80   10.53
   4  -3   4   96.65   10.54
  -4  -3  -4   93.12   10.80
   4  -3   5    3.46    2.73
   4   3   5    3.38    2.67
   4   3   5    2.86    1.09
   4   3   5    2.03    0.97
  -4  -3  -5    3.33    2.03
   4  -3   5    1.06    1.12
   4   3   6   44.65    4.18
   4   3   6   34.58    4.35
   4  -3   6   45.90    4.53
   4   3   6   47.13    4.51
   4  -3   6   50.62    9.34
   4   3   6   55.99    9.42
   4  -3   6   46.58    5.75
   4  -3   6   46.86    3.91
   4  -3   6   42.60    4.39
   4  -3   6   42.99    4.53
   4  -3   6   42.83    3.97
   4  -3   6   48.85    5.11
  -4  -3  -6   47.60    8.24
   4  -3   6   42.39    4.40
   4   3   6   43.62    4.38
   4  -3   7 1003.32   33.74
   4   3   7  934.15   33.09
   4   3   7  939.88   34.88
   4   3   7  997.95   34.72
   4  -3   7  947.62   33.34
   4  -3   7  986.35   34.70
   4   3   7  936.20   32.49
   4  -3   7  968.60   33.44
   4  -3   7  946.09   32.14
   4  -3   7 1014.58   33.83
   4   3   7  925.46   33.07
   4  -3   7  966.72   33.75
   4  -3   7  988.21   31.75
   4  -3   7  903.64   32.85
   4  -3   7  952.40   33.33
   4  -3   8  371.97   16.39
   4   3   8  369.66   16.39
   4  -3   8  406.11   16.90
   4   3   8  371.78   16.20
   4   3   8  403.50   18.47
   4   3   8  366.67   17.53
   4   3   8  389.74   15.97
   4  -3   8  345.21   16.16
   4   3   8  398.04   16.75
   4  -3   8  372.46   16.25
   4   3   8  386.67   16.46
   4  -3   8  393.15   15.29
   4  -3   8  390.77   16.84
   4  -3   8  369.41   15.46
   4   3   8  349.19   16.00
   4  -3   8  397.21   16.80
   4   3   9    6.39    1.79
   4  -3   9    2.60    1.83
   4   3   9    1.55    1.14
   4   3   9    3.89    1.49
   4  -3   9    3.69    1.55
   4  -3   9    5.08    1.61
   4  -3   9    3.08    1.27
   4  -3   9    2.56    1.22
   4   3   9    4.34    1.89
   4   3   9    2.16    1.13
   4   3   9    5.96    2.02
   4  -3  10  163.69    7.45
   4  -3  10  155.93    7.98
   4   3  10  148.98    8.77
   4   3  10  147.67    8.32
   4   3  10  156.20    7.40
   4   3  10  156.75    7.34
   4  -3  10  138.34    8.86
   4   3  10  139.47    7.15
   4  -3  11    2.52    0.85
   4  -3  11    4.26    1.14
   4  -3  11    2.44    0.82
   4  -3  11    2.91    1.05
  -4   4  12   46.20    3.08
  -4  -4  12   42.06    2.74
  -4  -4  12   40.00    2.57
  -4   4  11  200.51    9.11
  -4  -4  11  179.15    8.97
  -4  -4  11  177.91    7.26
  -4  -4  11  197.43    8.51
  -4  -4  10  376.21   14.71
  -4  -4  10  339.67   15.46
  -4  -4  10  348.40   13.48
  -4  -4  10  348.93   15.64
  -4  -4  10  339.19   15.03
  -4  -4  10  339.34   15.84
  -4  -4   9  151.80    8.79
  -4  -4   9  150.59    9.45
  -4  -4   9  154.29    8.99
  -4   4   9  144.44    8.45
  -4  -4   9  145.15    9.72
  -4  -4   9  153.38    8.28
  -4  -4   9  150.54    9.88
  -4   4   8  460.06   20.81
  -4  -4   8  516.45   21.55
  -4  -4   8  515.05   22.35
  -4  -4   8  574.67   21.31
  -4  -4   8  574.43   22.94
  -4  -4   8  532.84   22.74
  -4   4   8  507.80   20.57
  -4  -4   7  174.74   11.28
  -4   4   7  140.97    9.52
  -4   4   7  159.61    9.37
  -4  -4   7  156.23   10.58
  -4  -4   7  161.45   10.02
  -4  -4   7  170.65   10.10
  -4  -4   7  164.82    9.54
  -4  -4   6  583.59   22.05
  -4  -4   6  570.49   31.53
  -4   4   6  563.91   22.81
  -4  -4   6  554.87   22.45
  -4   4   5   58.96    5.50
  -4   4   5   49.83    5.06
  -4  -4   5   56.32    8.70
  -4  -4   4   -1.03    1.54
  -4  -4   3    9.80    3.44
  -4   4   3    9.09    1.99
  -4  -4   2   18.74    4.56
  -4   4   2   17.12    2.60
  -4  -4   1  424.05   23.90
  -4   4   1  398.77   16.18
  -4  -4   1  437.90   26.28
  -4  -4   0 1757.77   66.50
  -4  -4   0 1879.20   70.37
  -4   4   0 1874.93   56.36
  -4  -4  -1 3377.16  114.38
  -4  -4  -1 3445.44  110.72
  -4  -4  -2 1455.44   57.22
  -4  -4  -2 1308.39   51.88
  -4  -4  -3  175.96   16.16
  -4  -4  -4   26.20    6.21
   4  -4   4   28.33    7.02
   4  -4   5  282.82   13.03
   4  -4   5  223.70   20.38
   4   4   5  255.51   14.02
   4  -4   5  280.78   13.55
   4  -4   5  263.75   13.56
   4   4   5  283.28   14.08
   4  -4   5  277.60   14.99
   4  -4   6  578.40   23.49
   4  -4   6  572.17   24.92
   4   4   6  565.37   23.54
   4  -4   6  573.91   22.35
   4  -4   6  574.91   22.27
   4  -4   7  171.08    8.72
   4  -4   7  183.61   10.92
   4  -4   7  162.83    9.63
   4   4   7  177.40   11.09
   4  -4   7  168.63    9.82
   4  -4   8   16.28    2.24
   4  -4   8   13.02    2.75
   4  -4   8   19.93    3.03
   4   4   8   13.09    2.88
   4   4   8   16.17    3.10
   4  -4   9    2.38    0.95
   4  -4   9    1.21    1.48
   4  -4   9    2.16    1.21
   4   4   9    1.01    1.13
   4  -4  10   15.17    1.90
   4  -4  10   11.40    1.32
   4  -4  10   12.79    2.09
   4  -4  11   49.24    2.35
  -4   5  11  274.30    9.75
  -4  -5  11  246.38    9.11
  -4  -5  11  262.06    9.69
  -4   5  10   34.60    3.29
  -4  -5  10   32.77    3.30
  -4  -5  10   28.52    3.22
  -4  -5  10   29.90    2.68
  -4  -5  10   31.49    3.53
  -4  -5  10   29.34    3.16
  -4  -5   9  160.35    8.15
  -4   5   9  171.57    8.99
  -4  -5   9  163.66    9.47
  -4  -5   9  154.29    9.20
  -4  -5   9  162.98    9.94
  -4  -5   9  175.82    9.69
  -4  -5   8  376.88   16.62
  -4  -5   8  369.34   15.76
  -4  -5   8  353.53   16.05
  -4  -5   8  356.02   16.56
  -4  -5   8  341.30   14.54
  -4   5   8  323.26   14.20
  -4  -5   8  344.19   16.35
  -4   5   7  311.10   15.71
  -4  -5   7  293.79   14.91
  -4  -5   7  343.80   16.63
  -4   5   7  316.48   14.19
  -4  -5   7  321.82   14.21
  -4  -5   7  344.27   15.44
  -4  -5   7  345.08   15.94
  -4  -5   6  182.46   17.41
  -4   5   6  170.89   10.96
  -4   5   6  178.76    9.79
  -4  -5   6  184.70   10.79
  -4  -5   6  187.09    9.84
  -4  -5   6  185.02   10.59
  -4  -5   6  160.64   10.44
  -4   5   5  265.19   13.79
  -4  -5   5  283.00   13.72
  -4  -5   5  258.60   14.79
  -4  -5   5  280.45   22.53
  -4   5   5  297.86   15.03
  -4  -5   5  291.95   14.21
  -4  -5   4  193.81   11.03
  -4  -5   4  174.79   11.31
  -4  -5   4  193.91   10.91
  -4   5   4  197.02   10.83
  -4  -5   3    1.27    1.89
  -4   5   3    2.43    1.55
   4  -5  -3    1.21    1.81
  -4  -5   2   27.05    6.44
  -4   5   2   37.39    4.30
  -4   5   1  617.91   23.59
  -4  -5   1  646.50   34.70
  -4  -5   0   10.31    4.03
  -4   5   0   11.47    2.24
  -4  -5  -1   29.74    7.23
  -4  -5  -1   53.61    8.41
  -4  -5  -2  124.83   13.04
  -4  -5  -2  148.49   15.92
   4  -5   2  137.42    8.59
  -4   5  -2  142.29    8.19
   4   5   2  150.25    9.62
   4  -5   2  144.22    8.71
   4  -5   2  159.19   17.35
   4  -5   3  210.02   20.28
   4   5   3  156.88   10.38
   4  -5   3  169.03    9.84
   4  -5   3  169.33    9.83
  -4  -5  -3  165.86   16.83
  -4  -5  -3  169.19    9.52
   4  -5   3  156.32    9.59
   4   5   3  174.66    9.81
   4  -5   3  166.09   10.37
  -4   5  -3  166.87    9.01
   4  -5   4    2.91    1.29
   4  -5   4   12.47    2.89
   4   5   4    8.23    2.24
   4   5   4    6.48    1.97
  -4   5  -4    6.00    1.69
   4  -5   4    7.15    2.06
   4  -5   4    8.00    4.78
  -4   5  -5   23.13    2.93
   4  -5   5   15.70    2.65
   4   5   5   19.72    3.37
   4  -5   5   18.11    3.42
   4   5   5   16.70    3.01
   4  -5   5   22.42    3.50
   4  -5   6  430.31   17.12
   4  -5   6  393.83   16.73
   4  -5   6  395.58   18.41
   4   5   6  386.33   17.86
   4   5   6  402.58   17.95
   4  -5   6  389.42   17.76
   4  -5   7   79.40    5.81
   4   5   7   67.86    6.07
   4  -5   7   86.60    6.11
   4   5   7   72.66    6.28
   4  -5   7   76.57    6.35
   4   5   8  139.05    8.29
   4  -5   8  125.24    7.09
   4  -5   9  169.85    7.59
   4  -5  10  135.65    5.03
   4  -5  10  138.78    5.41
  -4   5 -10  133.01    4.89
  -4  -6  10    1.66    0.58
  -4  -6  10    2.09    0.68
  -4   6  10    1.99    0.64
  -4  -6  10    1.39    0.66
  -4  -6  10    1.19    0.65
  -4  -6   9   24.82    2.67
  -4  -6   9   30.92    3.08
  -4   6   9   28.33    2.69
  -4  -6   9   29.61    3.22
  -4  -6   8  115.10    7.20
  -4  -6   8  111.45    7.28
  -4  -6   8  116.49    7.22
  -4   6   8  117.29    6.58
  -4  -6   7   19.35    2.85
  -4  -6   7   18.29    3.16
  -4  -6   7   14.07    2.71
  -4  -6   6    6.41    1.86
  -4   6   6    4.64    1.91
  -4  -6   6    4.51    1.85
  -4  -6   6    8.73    2.05
  -4   6   6    8.84    1.83
  -4  -6   5   11.65    2.64
  -4  -6   5   13.89    2.81
  -4  -6   5   13.25    3.06
  -4  -6   5    7.59    2.05
  -4   6   5    9.80    2.29
  -4   6   4  460.68   19.07
  -4  -6   4  403.75   17.45
  -4  -6   4  429.97   19.30
  -4  -6   4  435.35   20.21
  -4   6   4  443.38   20.12
  -4  -6   4  448.47   19.57
  -4  -6   3  305.93   16.10
  -4  -6   3  298.84   15.06
  -4  -6   3  290.64   15.10
  -4   6   3  309.96   15.87
  -4   6   3  312.12   14.80
  -4   6   2  185.25   10.43
   4  -6  -2  145.59   16.76
  -4  -6   2  178.18   10.69
  -4   6   2  171.72   10.94
  -4  -6   2  138.39   16.10
  -4  -6   2  167.43   10.66
  -4   6   1   82.40    6.52
   4  -6  -1   80.65   12.35
  -4  -6   1   65.58   10.86
  -4   6   1   75.40    6.79
   4  -6  -1   71.44    5.76
   4  -6  -1   86.14    6.41
  -4  -6   1   72.55    6.42
   4  -6   0  171.02   18.87
  -4  -6   0  174.23   10.35
   4  -6   0  178.99   10.11
  -4   6   0  191.98   11.02
  -4  -6   0  164.65   17.17
  -4  -6   0  172.81   10.86
   4  -6   0  171.03    9.80
  -4   6  -1   28.19    3.70
  -4  -6  -1   30.36    4.23
   4  -6   1   32.50    3.96
  -4  -6  -1   21.94    5.83
  -4   6  -1   21.55    3.38
   4  -6   1   32.66    8.36
   4  -6   1   29.79    3.86
  -4  -6  -1   22.48    3.48
   4  -6   2   93.35    7.19
   4  -6   2   90.61   14.20
   4  -6   2  104.13    7.39
  -4  -6  -2  107.24    7.49
   4  -6   2   99.57    7.41
  -4   6  -2  109.63    7.41
   4  -6   2  103.52    7.60
  -4  -6  -2  120.55    8.57
  -4  -6  -3  552.39   22.49
   4  -6   3  543.32   21.87
   4  -6   3  521.69   21.24
  -4   6  -3  549.29   21.05
   4  -6   4  292.55   12.84
   4  -6   4  314.05   14.67
  -4  -6  -4  322.56   14.93
   4  -6   4  297.82   14.05
  -4   6  -4  293.36   13.36
  -4   6  -5  142.60    7.75
   4  -6   5  126.30    7.49
   4  -6   5  130.27    8.41
  -4  -6  -5  136.30    8.34
   4  -6   5  131.65    7.51
   4   6   5  140.04    8.15
   4  -6   5  122.50    8.39
  -4   6  -6   42.00    3.57
   4  -6   6   51.28    4.14
   4   6   6   42.74    4.11
   4  -6   6   46.77    3.99
   4  -6   6   49.41    4.73
  -4  -6  -6   48.99    4.19
   4  -6   7    2.17    1.19
   4   6   7    3.76    1.43
   4  -6   7    3.40    1.06
   4  -6   8  380.20   12.96
  -4   6  -9   28.49    1.80
  -4  -7   8   11.81    1.46
   4   7  -8   12.37    1.58
  -4  -7   8   12.51    1.72
  -4   7   8    9.49    1.01
  -4  -7   8   11.97    1.47
  -4  -7   7   28.30    2.91
  -4  -7   7   32.21    3.27
  -4  -7   7   27.24    2.78
  -4  -7   6   49.73    4.57
  -4  -7   6   55.83    4.69
  -4   7   5  171.14   10.44
  -4  -7   5  191.97   10.22
  -4  -7   5  187.02    8.58
  -4  -7   5  191.54   10.35
  -4   7   4   19.14    3.33
  -4  -7   4   17.00    3.12
  -4  -7   4   24.74    3.88
  -4  -7   4   25.43    3.51
  -4   7   3  501.29   21.66
  -4  -7   3  520.31   21.45
  -4   7   3  516.95   20.51
   4  -7  -3  505.11   19.27
  -4  -7   3  527.42   20.98
  -4  -7   3  526.10   22.03
  -4   7   2   50.42    5.33
  -4   7   2   53.67    5.17
  -4  -7   2   49.08    5.08
  -4  -7   2   46.99    5.41
   4  -7  -2   54.70    4.78
   4   7  -1    6.50    1.74
  -4   7   1    7.54    2.12
  -4   7   1    4.16    1.71
   4  -7  -1    5.28    1.50
  -4  -7   1   10.02    2.49
  -4  -7   1    7.14    2.03
   4  -7  -1    7.69    1.94
  -4   7   0  407.21   17.42
  -4  -7   0  410.82   17.18
   4  -7   0  393.48   16.84
  -4  -7   0  401.86   18.25
   4  -7   0  390.25   16.39
  -4   7   0  403.37   17.30
   4  -7   1  133.89    8.11
  -4  -7  -1  113.49    8.37
   4  -7   1  147.35    8.58
  -4  -7  -1  118.45    7.67
   4  -7   1  107.74    7.54
  -4   7  -1  138.43    8.49
   4  -7   2  901.00   31.47
  -4  -7  -2  901.03   32.41
  -4   7  -2  916.70   31.46
   4  -7   3   95.05    6.78
  -4  -7  -3  111.83    7.43
  -4   7  -3   95.19    6.54
  -4  -7  -4    3.56    1.30
   4  -7   4    5.25    1.67
  -4   7  -4    4.96    1.46
   4  -7   4    2.76    1.30
  -4  -7  -5  128.20    6.85
  -4   7  -5  141.86    6.98
   4  -7   5  149.50    7.92
  -4   7  -6  151.10    6.65
  -4   7  -6  147.11    6.17
   4  -7   6  158.27    7.51
  -4   7  -7  168.77    6.39
  -4  -8   6    3.10    0.67
  -4  -8   6    3.59    0.68
  -4  -8   5   55.32    3.80
  -4  -8   5   53.99    3.28
  -4  -8   5   52.04    3.45
  -4  -8   5   58.24    3.74
   4   8  -5   59.96    3.77
   4   8  -4    3.12    1.13
  -4  -8   4    3.15    1.15
  -4  -8   4    3.66    1.22
  -4  -8   4    3.78    0.98
  -4  -8   3  146.49    8.02
  -4  -8   3  138.73    7.18
  -4  -8   3  140.29    7.85
   4   8  -3  141.98    7.09
  -4  -8   2  107.06    6.86
   4  -8  -2   94.41    5.29
  -4  -8   2   95.98    5.71
  -4   8   2   95.20    5.87
  -4  -8   1   33.27    3.71
  -4   8   1   35.88    3.55
  -4  -8   1   34.35    3.80
  -4  -8   1   32.48    3.06
   4  -8  -1   28.17    2.83
  -4  -8   0    0.94    1.15
  -4  -8   0    1.84    0.83
  -4   8   0    3.51    1.37
   4  -8   0    2.34    0.95
  -4  -8   0    2.38    1.18
   4  -8   1  388.59   14.18
  -4  -8  -1  357.04   15.01
  -4  -8  -2   65.44    4.75
   4  -8   2   63.68    4.37
  -4   8  -2   66.42    4.71
  -4   8  -3  181.23    8.01
   4  -8   3  178.55    7.81
  -4   8  -4   45.00    2.95
   4  -8   4   45.53    3.07
   4  -8   5   54.29    2.86
  -4  -9   2   40.51    2.32
  -4  -9   1   45.02    2.58
  -5   0  12    5.29    1.56
  -5   0  12    3.73    1.29
  -5   0  11    0.71    1.05
  -5   0  11    0.31    0.98
  -5   0  11   -0.28    0.98
  -5   0  11    1.70    1.16
  -5   0  11    1.31    1.09
  -5   0  11   -0.31    0.88
  -5   0  11    0.28    0.84
  -5   0  10  120.52    8.17
  -5   0  10  116.85    7.63
  -5   0  10  110.92    7.63
  -5   0  10  103.15    7.28
  -5   0  10  101.18    6.73
  -5   0  10  123.95    7.44
  -5   0  10  105.01    7.02
  -5   0  10  120.75    7.98
  -5   0  10  106.10    6.33
  -5   0  10  109.90    7.20
  -5   0  10  108.97    7.21
  -5   0   9    0.36    0.93
  -5   0   9    2.32    1.42
  -5   0   9    1.81    1.15
  -5   0   9   -0.30    0.72
  -5   0   9    0.64    0.75
  -5   0   9    2.01    1.12
  -5   0   9    0.38    0.97
  -5   0   9    1.61    1.23
  -5   0   9    1.00    0.86
  -5   0   9    0.32    0.96
  -5   0   9    1.52    1.33
  -5   0   9   -1.46    2.18
  -5   0   9    1.39    1.10
  -5   0   9    0.37    0.87
  -5   0   8  112.80   13.70
  -5   0   8  104.03    7.26
  -5   0   7   -0.31    0.73
  -5   0   7    3.52    2.48
  -5   0   6  760.15   26.40
  -5   0   6  848.95   38.03
  -5   0   5    0.89    1.62
  -5   0   5    2.49    1.96
  -5   0   5   -0.46    0.69
  -5   0   4 3912.84  124.51
  -5   0   4 3962.99  125.22
  -5   0   4 4134.96  121.30
  -5   0   3   -0.60    1.41
  -5   0   3    2.47    1.28
  -5   0   2    8.54    1.84
  -5   0   2    5.62    1.93
  -5   0   1    0.81    0.96
  -5   0   1    0.91    1.18
  -5   0   0 7468.00  217.39
  -5   0   0 7651.49  217.95
  -5   0  -1    3.73    1.78
  -5   0  -1    0.91    0.96
  -5   0  -2 1566.59   52.51
  -5   0  -3   -0.81    1.48
  -5   0  -3    1.03    1.09
   5   0   4  109.01    6.98
   5   0   4   96.53   11.84
   5   0   4  115.33    7.08
  -5   0  -4  102.84   11.49
   5   0   5   -0.37    0.96
   5   0   5    0.36    0.86
   5   0   5   -1.41    1.49
  -5   0  -5   -1.15    2.11
   5   0   6  920.69   33.67
  -5   0  -6  849.03   44.35
   5   0   6  928.09   33.50
   5   0   6  921.58   50.29
   5   0   7    0.52    1.22
   5   0   7    2.05    1.33
   5   0   7    1.52    1.41
   5   0   7    1.07    1.00
   5   0   7    0.99    0.92
   5   0   7   -0.52    1.22
  -5   0  -7    1.47    2.19
   5   0   7   -1.05    1.11
   5   0   8  972.85   57.86
   5   0   8 1045.20   38.02
   5   0   8  976.70   35.69
   5   0   8  951.96   37.20
   5   0   8  996.37   34.05
   5   0   8 1027.93   34.41
  -5   0  -8  871.04   47.75
   5   0   8  966.72   37.19
   5   0   8  966.18   36.97
   5   0   8 1008.67   37.79
   5   0   9    1.12    1.68
   5   0   9    0.43    1.29
   5   0   9   -0.56    1.44
   5   0   9    1.12    1.77
   5   0   9    1.21    1.35
   5   0   9   -1.12    1.68
   5   0   9    2.52    1.33
   5   0   9   -0.54    1.41
   5   0   9    1.28    1.07
   5   0   9    0.98    1.04
   5   0  10  300.36   15.59
   5   0  10  293.01   12.96
   5   0  10  323.10   16.06
   5   0  10  271.51   12.85
   5   0  10  298.89   15.53
   5   0  10  296.69   12.19
   5   0  10  306.15   15.49
   5   0  10  313.53   12.73
   5   0  10  315.21   15.86
   5   0  11    0.24    0.57
   5   0  11    1.68    1.26
   5   0  11   -0.29    0.98
   5   0  11    0.29    0.97
   5   0  11    0.18    0.68
   5   0  11   -0.29    0.86
   5   0  11   -0.64    0.73
   5   0  12    8.06    1.01
   5   0  12    9.65    0.95
  -5  -1  12  145.46    7.48
  -5  -1  12  139.17    6.95
  -5  -1  12  146.61    7.31
  -5   1  12  150.56    7.38
  -5  -1  12  129.24    7.36
  -5  -1  11   78.31    5.63
  -5   1  11   78.86    5.67
  -5  -1  11   79.22    6.02
  -5  -1  11   68.44    5.78
  -5   1  11   74.58    5.92
  -5   1  11   79.25    5.76
  -5   1  11   78.01    5.80
  -5  -1  11   78.67    5.85
  -5   1  11   73.89    5.65
  -5  -1  11   80.34    5.92
  -5  -1  11   82.35    5.55
  -5   1  11   75.97    5.46
  -5  -1  11   72.86    5.39
  -5  -1  11   69.58    5.66
  -5  -1  10   81.97    6.86
  -5   1  10   78.30    6.34
  -5  -1  10   73.12    5.90
  -5   1  10   81.24    6.19
  -5   1  10   90.58    6.72
  -5  -1  10   81.50    6.38
  -5   1  10   80.34    6.09
  -5  -1  10   78.31    6.42
  -5  -1  10   86.42    6.72
  -5   1  10   79.24    5.50
  -5   1  10   82.12    5.60
  -5   1  10   78.38    5.53
  -5  -1  10   88.59    6.67
  -5   1  10   86.50    6.44
  -5   1  10   72.92    5.28
  -5   1  10   85.66    6.20
  -5  -1  10   84.91    5.98
  -5  -1  10   87.79    6.16
  -5   1  10   71.78    5.68
  -5   1  10   74.77    5.99
  -5  -1  10   92.10    6.85
  -5   1   9   77.36    6.19
  -5  -1   9   82.45    6.89
  -5   1   9   87.49    6.60
  -5  -1   9   81.31    6.28
  -5  -1   9   82.66    6.28
  -5   1   9   81.62    5.99
  -5  -1   9   77.51    6.44
  -5  -1   9  102.05   13.34
  -5   1   9   90.64   12.66
  -5   1   9   81.85    5.48
  -5   1   9   84.06    6.36
  -5   1   9   71.33    5.46
  -5   1   9   81.88    6.21
  -5  -1   9   83.64    6.52
  -5   1   9   85.49    6.60
  -5  -1   9   82.05    6.06
  -5  -1   9   92.41    6.39
  -5   1   9   75.89    5.97
  -5   1   9   91.66    6.60
  -5  -1   9   86.03    6.76
  -5  -1   9   82.52    6.63
  -5  -1   9   81.99    6.54
  -5   1   9   85.56    6.60
  -5   1   9   80.76    6.38
  -5  -1   9   86.90    6.78
  -5   1   9   88.29    6.15
  -5  -1   9   91.42    6.15
  -5  -1   9   81.75    5.93
  -5   1   9   90.64    6.24
  -5   1   8  296.29   13.78
  -5  -1   8  295.15   13.89
  -5  -1   8  335.18   24.36
  -5   1   8  302.07   23.31
  -5  -1   7 1556.92   48.37
  -5   1   7 1483.29   48.18
  -5  -1   7 1598.61   62.75
  -5   1   7 1515.88   62.32
  -5  -1   6  601.19   21.17
  -5   1   6  584.69   21.03
  -5   1   6  566.90   30.74
  -5  -1   6  543.95   29.79
  -5  -1   5    1.08    0.99
  -5  -1   5    0.89    1.63
  -5   1   5   10.67    3.52
  -5  -1   5   13.15    3.58
  -5   1   5    7.53    2.93
  -5  -1   4    3.11    1.55
  -5   1   4    3.62    2.29
  -5  -1   4    2.91    1.88
  -5  -1   4    2.73    1.77
  -5   1   4   -0.70    1.04
  -5  -1   3  147.26   10.27
  -5  -1   3  175.98   11.27
  -5   1   3  169.81   11.28
  -5   1   3  177.80   12.08
  -5  -1   3  156.36   11.47
  -5   1   2  130.46    6.43
  -5  -1   2  153.46   10.10
  -5  -1   2  149.63   10.25
  -5   1   2  163.31   10.84
  -5   1   2  146.16   10.19
  -5  -1   2  166.06   10.73
  -5   1   1 5968.77  173.93
  -5  -1   1 5855.77  173.09
  -5   1   1 5890.55  169.05
  -5   1   0 1440.51   50.94
  -5  -1   0 1536.62   50.63
  -5  -1   0 1451.97   51.87
  -5   1   0 1520.34   49.36
  -5  -1  -1    0.48    0.88
  -5   1  -1    4.43    2.03
  -5  -1  -2   87.78    7.57
  -5  -1  -2   91.49    8.94
   5  -1   3  448.98   25.07
   5   1   3  410.20   24.25
  -5  -1  -3  417.05   19.48
  -5  -1  -3  424.93   23.24
   5   1   4    0.30    0.71
   5  -1   4    0.92    1.07
  -5  -1  -4   -0.94    1.72
   5  -1   4   -1.13    1.69
   5   1   4    1.12    1.67
   5  -1   4    1.20    1.00
   5   1   4    0.59    0.94
   5  -1   5 1081.84   36.15
   5   1   5 1025.86   35.71
  -5  -1  -5  984.67   46.11
  -5   1  -5 1010.06   48.35
   5   1   5 1055.80   50.83
   5  -1   5 1078.85   35.90
   5  -1   5 1092.85   51.15
   5   1   5 1011.23   35.49
   5  -1   6   11.59    2.72
   5   1   6    8.79    2.34
   5  -1   6   12.74    2.77
   5   1   6   12.57    2.91
   5  -1   6   18.99    6.33
   5   1   6   17.08    6.00
  -5  -1  -6   12.39    4.36
  -5   1  -6    7.34    4.11
  -5  -1  -7   -1.35    2.02
  -5   1  -7    1.59    2.38
   5  -1   7    2.47    1.57
   5   1   7    2.46    1.65
   5  -1   7    0.51    1.08
   5   1   7   -0.50    1.41
   5   1   7    1.91    1.21
   5  -1   7   -2.04    2.16
   5   1   7    2.01    2.12
   5  -1   7    0.51    1.32
   5   1   7    1.50    1.40
   5  -1   7    3.02    1.68
   5   1   7    0.45    0.95
   5   1   7   -0.50    1.18
   5  -1   7    1.69    1.11
   5  -1   7    2.24    1.37
   5   1   7    1.64    1.20
   5   1   7    0.34    0.96
   5  -1   7    0.62    0.87
   5  -1   7    2.58    1.45
   5   1   7    1.52    1.61
   5   1   8   79.37    5.86
   5   1   8   95.95    8.19
   5  -1   8   89.98    7.95
   5   1   8   88.81    8.07
   5  -1   8   95.25    8.15
   5  -1   8   99.45    8.54
   5   1   8   96.67    7.01
   5  -1   8   81.27    7.75
   5   1   8   83.91    7.73
   5   1   8   88.80    7.49
   5  -1   8   90.48    6.55
   5   1   8   98.16    6.74
   5   1   8   84.17    6.47
   5  -1   8   78.23    6.51
   5  -1   8   77.52    7.70
   5   1   8   80.31    7.69
   5   1   8   87.59    7.91
   5  -1   8   92.07    8.13
   5   1   9  173.55   11.33
   5  -1   9  168.92   11.42
   5   1   9  149.81    9.87
   5   1   9  164.08   10.31
   5   1   9  157.11    9.93
   5  -1   9  136.67    9.41
   5   1   9  169.75    9.45
   5   1   9  169.21    8.47
   5  -1   9  171.98   11.27
   5   1   9  175.34   11.20
   5  -1   9  150.84   10.16
   5   1   9  168.51    9.29
   5  -1   9  168.38   11.38
   5   1   9  167.35   11.14
   5   1   9  169.84    9.13
   5  -1   9  172.03    9.39
   5  -1   9  175.91    9.46
   5   1   9  155.34    8.96
   5  -1   9  161.67    9.32
   5  -1   9  190.62   11.93
   5   1   9  166.42   11.10
   5  -1   9  154.80   10.91
   5   1   9  167.25   11.13
   5   1  10   22.04    2.72
   5   1  10   26.31    3.86
   5  -1  10   27.04    4.05
   5   1  10   20.57    3.00
   5   1  10   25.85    3.84
   5  -1  10   24.57    3.93
   5  -1  10   22.01    3.20
   5  -1  10   21.10    3.66
   5   1  10   31.22    4.18
   5  -1  10   28.61    4.16
   5   1  10   24.06    2.86
   5  -1  10   29.46    3.19
   5  -1  10   23.18    2.83
   5   1  10   22.67    2.36
   5  -1  10   25.69    3.02
   5  -1  10   22.93    3.67
   5   1  10   23.54    3.64
   5   1  10   24.92    2.95
   5   1  10   23.47    3.70
   5  -1  11    0.29    0.67
   5  -1  11   -0.24    1.02
   5   1  11    0.24    0.91
   5  -1  11    0.51    0.76
   5   1  11    0.72    0.84
   5  -1  11    0.61    0.68
   5  -1  11    0.36    0.77
   5   1  11    0.79    0.80
   5  -1  11    1.02    1.01
   5   1  11    1.74    1.18
   5   1  11    0.50    0.87
   5  -1  11   -0.25    0.89
  -5  -2  13    1.83    0.78
  -5  -2  13    1.23    0.84
  -5  -2  12    5.59    1.49
  -5  -2  12    7.87    1.61
  -5  -2  12    5.89    1.59
  -5  -2  12    9.10    1.99
  -5  -2  11    5.64    1.43
  -5  -2  11    2.21    1.29
  -5  -2  11    4.68    1.68
  -5   2  11    2.75    1.26
  -5  -2  11    3.54    1.45
  -5  -2  11    2.71    1.17
  -5   2  11    2.94    1.13
  -5  -2  11    2.02    1.19
  -5  -2  10    5.98    1.84
  -5  -2  10    9.01    2.46
  -5  -2  10   13.87    2.70
  -5   2  10    8.17    1.84
  -5   2  10    8.89    2.03
  -5  -2  10   13.14    2.41
  -5   2  10   13.13    2.56
  -5  -2  10    9.91    2.04
  -5  -2  10    8.70    2.23
  -5  -2  10    9.93    2.05
  -5   2  10    6.65    1.74
  -5  -2  10   14.81    2.34
  -5  -2  10   10.18    2.01
  -5   2  10    9.93    2.04
  -5  -2   9    5.60    1.60
  -5  -2   9    5.30    1.62
  -5   2   9    2.26    1.27
  -5   2   9    3.59    1.64
  -5   2   9    2.58    1.23
  -5  -2   9    4.49    1.68
  -5  -2   9    4.43    1.65
  -5   2   9    3.75    1.49
  -5  -2   9    2.76    1.41
  -5   2   9    4.77    1.61
  -5  -2   9    2.53    1.48
  -5  -2   9    5.32    1.72
  -5  -2   9    4.17    1.69
  -5   2   9    4.58    1.47
  -5   2   9    3.94    1.52
  -5  -2   9    0.97    0.97
  -5   2   9   13.49    2.50
  -5   2   9    3.29    1.23
  -5   2   9    5.35    2.83
  -5  -2   9    3.56    1.89
  -5   2   9    3.69    1.30
  -5  -2   9    5.55    1.97
  -5  -2   9    3.96    2.79
  -5   2   8   65.90    4.82
  -5  -2   8   78.39   10.91
  -5   2   8   73.30   10.67
  -5  -2   8   61.67    5.52
  -5   2   8   64.60    5.27
  -5   2   8   68.97    5.22
  -5   2   8   56.22    4.90
  -5  -2   8   59.78    5.75
  -5   2   8   66.92    5.48
  -5  -2   8   57.69    5.10
  -5  -2   8   61.42    4.70
  -5  -2   8   60.23    4.71
  -5   2   8   59.92    4.74
  -5   2   8   64.67    5.31
  -5  -2   8   60.23    5.27
  -5   2   8   59.27    5.12
  -5  -2   8   76.18    6.55
  -5  -2   8   70.89    5.46
  -5   2   8   59.01    5.54
  -5  -2   8   57.07    5.29
  -5  -2   7 1245.25   52.51
  -5   2   7 1288.76   53.29
  -5   2   7 1128.94   38.20
  -5   2   7 1228.20   38.90
  -5  -2   7 1198.15   38.88
  -5   2   6  132.27   12.98
  -5  -2   6  141.19   13.30
  -5   2   6  130.34    7.30
  -5   2   6  132.00    7.34
  -5  -2   6  125.00    7.21
  -5   2   6  121.81    7.12
  -5   2   5   49.11    7.19
  -5  -2   5   59.55    7.75
  -5  -2   5   46.69    6.18
  -5  -2   5   55.49    7.11
  -5   2   4  922.74   38.40
  -5  -2   4  951.31   38.57
  -5  -2   4  976.65   40.37
  -5   2   4  920.73   38.77
  -5  -2   4  993.50   37.71
  -5  -2   4  988.46   38.22
  -5  -2   3  279.68   16.99
  -5   2   3  297.08   16.76
  -5  -2   3  314.81   17.17
  -5   2   2   75.24    6.87
  -5  -2   2   73.37    6.99
  -5   2   2   55.02    3.09
  -5  -2   2   79.71    8.18
  -5   2   1 1806.62   58.67
  -5  -2   1 1692.57   60.61
  -5  -2   0   26.58    4.40
  -5  -2  -1  475.49   21.76
  -5  -2  -1  451.74   23.63
   5  -2   2    5.32    2.55
   5   2   2    5.86    2.45
  -5  -2  -2    8.79    3.05
   5   2   3  631.81   31.63
   5  -2   3  670.02   32.25
  -5  -2  -3  652.95   28.34
  -5  -2  -3  688.90   32.23
   5  -2   4    2.73    1.15
   5   2   4    0.88    0.83
   5  -2   4    2.26    2.39
   5   2   4    3.32    2.34
   5   2   4    0.29    0.75
   5  -2   4    1.78    0.94
  -5  -2  -4    0.98    1.03
   5  -2   5  640.98   24.20
   5   2   5  643.91   24.03
  -5  -2  -5  610.85   33.10
   5  -2   5  677.26   37.35
   5   2   5  618.22   35.95
   5  -2   5  662.96   24.26
   5   2   5  604.08   23.62
   5  -2   6   59.99    5.80
   5   2   6   57.97    5.62
   5   2   6   47.60   10.09
   5  -2   6   46.90    5.88
   5   2   6   54.86    4.87
   5  -2   6   63.58    4.63
   5  -2   6   56.53    5.06
   5  -2   6   71.44    6.29
   5   2   6   48.20    5.20
  -5  -2  -6   56.56    9.04
   5  -2   6   58.97    5.45
   5   2   6   56.53    4.80
   5  -2   7  176.90   20.67
   5   2   7  133.94   17.68
   5  -2   7  199.59   11.69
   5   2   7  156.09   10.43
   5   2   7  171.70   10.69
  -5  -2  -7  161.14   16.35
  -5   2  -7  166.23   18.97
   5   2   7  181.05   11.06
   5  -2   7  160.86   10.64
   5  -2   7  167.56   10.86
   5   2   7  186.59   11.30
   5   2   7  179.10   10.94
   5  -2   7  170.93   10.77
   5   2   7  164.78    9.30
   5   2   7  167.40    9.47
   5  -2   7  171.16    8.90
   5  -2   7  171.98    9.98
   5   2   7  183.96   11.11
   5  -2   7  184.27   11.30
   5   2   7  175.26    9.56
   5  -2   7  169.95    9.14
   5   2   8   -0.32    1.02
   5  -2   8    1.20    0.96
   5  -2   8    1.47    1.63
   5   2   8    0.95    1.13
   5   2   8    1.41    1.65
   5  -2   8    1.48    1.48
   5  -2   8    0.97    1.45
   5   2   8    0.95    1.23
   5   2   8    0.45    1.17
   5   2   8   -0.48    1.13
   5   2   8    0.65    0.85
   5   2   8    0.33    1.04
   5  -2   8    1.14    1.27
   5   2   8    0.95    1.50
   5  -2   8    0.50    1.39
   5  -2   8    2.36    1.58
   5   2   8    0.46    1.10
   5  -2   9   89.92    7.37
   5   2   9   77.01    6.64
   5  -2   9   71.71    5.82
   5  -2   9   77.88    6.89
   5   2   9   69.82    6.32
   5   2   9   80.71    6.80
   5  -2   9   70.39    6.58
   5  -2   9   77.36    6.81
   5  -2   9   69.27    6.79
   5   2   9   81.64    6.84
   5  -2   9   79.49    6.77
   5   2   9   79.41    6.67
   5   2   9   86.39    5.97
   5   2   9   69.70    6.62
   5   2   9   82.00    6.80
   5   2   9   76.02    6.44
   5  -2   9   78.25    5.59
   5  -2  10    1.36    1.02
   5   2  10    2.42    1.15
   5  -2  10    1.05    1.17
   5  -2  10    2.68    1.42
   5   2  10    0.95    1.16
   5  -2  10    3.27    1.38
   5  -2  10    2.22    1.38
   5   2  10    3.06    1.33
   5  -2  10    2.04    1.04
   5  -2  10    1.90    1.14
   5   2  10    1.26    1.10
   5  -2  10    1.66    1.36
   5   2  10    3.45    1.25
   5  -2  10    1.71    1.09
   5   2  10    1.22    0.97
   5  -2  10    1.37    1.26
   5  -2  11  263.65   10.65
   5   2  11  260.76   10.02
   5  -2  11  286.76    9.90
   5  -2  11  287.27   10.24
   5  -2  11  279.32   10.13
   5   2  11  259.64    9.91
   5   2  11  252.24    9.98
   5  -2  11  274.62   10.42
  -5  -3  13  104.21    4.35
  -5  -3  12    1.60    1.16
  -5  -3  12    1.89    1.04
  -5   3  12    1.97    1.00
  -5  -3  12    0.75    0.63
  -5  -3  12    1.16    1.04
  -5  -3  11  389.58   16.72
  -5  -3  11  380.21   15.16
  -5  -3  11  381.50   16.54
  -5   3  11  406.60   15.87
  -5  -3  11  398.72   15.85
  -5  -3  10  571.87   21.13
  -5  -3  10  525.97   22.32
  -5  -3  10  537.80   20.24
  -5  -3  10  550.60   20.88
  -5  -3  10  489.84   21.72
  -5  -3  10  552.75   21.34
  -5  -3  10  548.75   22.68
  -5  -3  10  554.45   19.34
  -5   3  10  539.79   19.31
  -5  -3  10  545.77   21.35
  -5   3  10  543.88   21.08
  -5  -3   9    7.52    2.15
  -5  -3   9   11.01    2.27
  -5  -3   9   10.15    1.83
  -5   3   9    4.36    1.64
  -5  -3   9    7.76    2.47
  -5  -3   9   10.86    2.42
  -5  -3   9   14.47    3.22
  -5  -3   9    8.20    1.74
  -5   3   9   13.04    2.14
  -5  -3   9    6.81    1.77
  -5   3   9    9.08    1.94
  -5  -3   9    9.82    2.31
  -5  -3   9   11.08    2.71
  -5  -3   8   86.23    6.78
  -5  -3   8   78.66    6.08
  -5   3   8   55.21    9.02
  -5   3   8   76.35    5.63
  -5   3   8   78.43    5.59
  -5   3   8   78.15    6.57
  -5   3   8   75.75    6.12
  -5  -3   8   80.49    6.54
  -5  -3   8   73.23    5.50
  -5  -3   8   86.47    6.82
  -5   3   7   19.34    3.02
  -5   3   7   17.09    2.82
  -5  -3   7   23.85    3.44
  -5   3   7   25.17    3.51
  -5  -3   7   17.65    4.81
  -5   3   7   21.60    5.38
  -5   3   7   17.33    2.49
  -5  -3   7   18.41    2.59
  -5   3   6  181.80    9.95
  -5  -3   6  188.90   15.36
  -5   3   6  203.74   10.43
  -5   3   6  201.61   15.98
  -5  -3   6  161.54   14.11
  -5  -3   6  176.46    8.90
  -5  -3   5   10.80    3.58
  -5   3   5   14.88    2.53
  -5  -3   5   15.13    3.87
  -5  -3   5   13.35    3.82
  -5   3   5   10.74    3.51
  -5  -3   4   17.74    4.30
  -5   3   4   14.00    2.29
  -5  -3   4   10.53    2.97
  -5   3   4   11.87    3.48
  -5   3   3  517.92   24.73
  -5  -3   3  508.96   24.47
  -5  -3   3  599.88   28.37
  -5   3   3  582.16   20.49
  -5   3   3  557.87   24.94
  -5  -3   3  537.63   23.97
  -5   3   2  448.82   20.70
  -5  -3   2  456.14   21.04
  -5  -3   2  488.23   20.83
  -5  -3   1 1689.36   62.48
  -5  -3   1 1828.22   58.47
  -5   3   1 1728.36   57.12
  -5  -3   0  134.26   12.54
  -5  -3   0  150.47   11.82
  -5   3   0  132.75    8.86
  -5  -3   0  116.46    8.81
  -5  -3  -1  745.83   35.35
   5   3   1  721.15   29.88
   5  -3   1  779.12   30.87
  -5  -3  -1  763.07   32.77
   5   3   2 1401.04   51.30
   5  -3   2 1427.58   52.02
  -5  -3  -2 1484.43   57.01
  -5  -3  -2 1396.16   51.89
  -5  -3  -3  186.25   16.16
   5  -3   3  172.20   14.32
   5   3   3  195.85   14.84
  -5  -3  -4   48.45    8.41
   5   3   4   55.08    4.49
   5   3   4   57.29    4.56
   5  -3   4   71.69    9.86
   5   3   4   51.72    8.19
  -5  -3  -5  298.61   22.24
   5   3   5  276.35   13.08
   5  -3   5  296.94   13.53
   5  -3   5  320.84   23.81
   5   3   5  259.74   21.18
   5  -3   5  316.56   13.77
   5   3   5  280.77   13.10
   5  -3   6    1.92    0.95
   5   3   6    1.72    1.05
   5   3   6    4.07    1.66
   5   3   6    1.10    0.95
   5  -3   6    1.15    1.21
   5  -3   6    3.19    2.02
   5   3   6    1.70    1.27
   5  -3   6    1.73    1.04
   5  -3   6    3.16    1.39
  -5  -3  -6    2.56    2.71
   5  -3   6    1.64    1.30
   5  -3   6    3.03    1.45
   5   3   6    3.26    1.44
   5   3   6    2.92    3.09
   5  -3   7   41.09    4.53
   5   3   7   35.62    4.20
   5  -3   7   40.30    4.72
   5   3   7   33.69    3.67
   5  -3   7   38.34    4.48
   5   3   7   36.96    4.42
   5  -3   7   36.89    4.28
   5   3   7   38.78    4.38
   5  -3   7   24.77    4.79
   5   3   7   42.87    5.15
   5  -3   7   36.35    4.37
   5   3   7   35.16    4.19
   5   3   7   39.28    4.41
   5  -3   7   40.94    4.61
   5  -3   7   38.08    3.64
   5  -3   7   47.30    4.72
   5  -3   7   36.94    3.70
   5  -3   8   47.26    4.73
   5   3   8   45.86    4.62
   5  -3   8   54.03    5.18
   5   3   8   42.36    5.27
   5   3   8   49.07    5.43
   5   3   8   47.10    4.27
   5   3   8   53.51    5.00
   5  -3   8   53.25    5.07
   5  -3   8   46.08    4.08
   5   3   8   49.69    4.78
   5  -3   8   42.06    4.62
   5  -3   8   43.53    4.56
   5   3   8   54.66    5.00
   5   3   8   48.90    4.83
   5  -3   8   51.23    4.98
   5  -3   9  299.56   13.23
   5  -3   9  319.45   13.62
   5  -3   9  317.16   13.64
   5   3   9  297.12   13.06
   5  -3   9  308.64   12.33
   5   3   9  298.08   13.07
   5   3   9  295.36   12.47
   5   3   9  286.80   14.25
   5   3   9  302.76   14.91
   5   3   9  317.55   13.20
   5  -3  10   16.06    1.84
   5  -3  10   16.39    2.04
   5   3  10   16.34    1.83
   5   3  10   15.40    1.77
   5   3  10   13.79    1.70
   5   3  10   16.03    2.50
   5  -3  10   14.93    2.05
   5  -3  11   22.59    1.57
   5  -3  11   24.26    1.92
   5  -3  11   26.60    1.88
  -5   4  12   94.68    4.74
  -5  -4  12   99.17    4.83
  -5  -4  12   95.97    4.45
  -5  -4  12   90.57    4.80
  -5  -4  11   85.58    5.18
  -5  -4  11   86.66    5.82
  -5  -4  11   82.32    4.49
  -5   4  10   19.16    2.89
  -5  -4  10   20.26    2.92
  -5  -4  10   21.51    3.45
  -5  -4  10   17.14    3.06
  -5  -4  10   17.17    2.86
  -5  -4  10   20.01    2.83
  -5  -4  10   24.34    2.82
  -5  -4   9  455.37   18.62
  -5   4   9  448.74   18.46
  -5  -4   9  469.93   18.98
  -5  -4   9  459.85   18.08
  -5  -4   9  444.18   20.25
  -5   4   9  451.73   18.54
  -5  -4   8  203.10   11.58
  -5  -4   8  205.53   11.13
  -5   4   8  186.41   11.04
  -5  -4   8  182.05   12.05
  -5   4   8  200.51   11.00
  -5  -4   7  300.45   14.94
  -5  -4   7  316.51   14.61
  -5   4   7  289.96   14.64
  -5  -4   7  282.16   15.79
  -5   4   7  294.62   14.33
  -5  -4   7  301.18   14.76
  -5  -4   6  883.16   31.24
  -5   4   6  827.22   31.19
  -5   4   6  792.44   30.57
  -5   4   6  889.51   31.41
  -5  -4   6  794.06   40.28
  -5  -4   5  450.51   27.66
  -5   4   5  469.09   19.57
  -5  -4   4 1138.60   49.81
  -5  -4   3  202.75   16.82
  -5   4   3  211.24   10.96
  -5   4   2  437.77   17.46
  -5  -4   2  396.69   24.50
  -5  -4   1  529.09   30.63
  -5   4   1  473.82   18.59
  -5  -4   1  481.65   26.81
  -5  -4   0  655.01   35.75
  -5   4   0  689.60   23.91
  -5  -4   0  611.72   31.70
  -5  -4  -1  120.34   13.59
  -5  -4  -1  125.19   12.11
  -5  -4  -2  397.68   26.59
  -5  -4  -2  429.64   24.15
  -5  -4  -3  693.62   37.59
   5  -4   4  115.76    9.52
   5   4   4  151.60    9.38
   5  -4   4  138.76    8.07
  -5  -4  -4  137.21   15.26
   5   4   4  149.76    9.85
   5  -4   4  146.84    8.87
   5   4   5  271.61   14.42
   5  -4   5  255.79   13.24
  -5  -4  -5  257.58   21.49
   5  -4   5  266.67   22.57
   5  -4   5  274.56   15.65
   5   4   5  270.67   14.03
   5  -4   5  253.97   12.34
   5  -4   5  244.54   12.22
   5  -4   6  802.50   32.78
   5  -4   6  794.60   28.51
   5   4   6  797.59   30.42
   5  -4   6  752.43   28.06
   5  -4   6  842.62   30.17
   5   4   7  215.53   12.64
   5   4   7  241.27   13.06
   5  -4   7  223.00   11.34
   5  -4   7  217.95   12.06
   5  -4   8  969.19   32.35
   5   4   8  959.67   34.54
   5   4   9    6.85    1.75
   5  -4   9    3.00    1.55
   5  -4   9    7.33    1.55
   5  -4  10   23.69    2.01
  -5   4 -10   18.10    1.46
   5  -4  10   20.95    2.21
   5  -4  10   19.56    1.74
  -5  -5  11    9.77    1.17
  -5   5  11   16.51    1.79
  -5  -5  11   15.75    1.76
  -5  -5  11   13.36    1.77
  -5  -5  10  135.54    7.82
  -5  -5  10  133.34    7.45
  -5   5  10  143.44    7.26
  -5  -5  10  143.01    6.75
  -5  -5  10  126.61    7.43
  -5  -5  10  139.54    7.79
  -5  -5   9   90.79    6.67
  -5  -5   9   97.01    5.96
  -5   5   9   86.95    5.97
  -5   5   9   82.08    5.49
  -5  -5   9   87.71    6.80
  -5  -5   9   89.07    6.74
  -5  -5   8   66.74    6.31
  -5  -5   8   59.34    4.71
  -5  -5   8   67.52    5.82
  -5  -5   8   58.38    5.65
  -5   5   8   71.23    5.54
  -5  -5   8   70.31    5.40
  -5   5   8   59.99    5.09
  -5  -5   8   62.91    6.27
  -5  -5   7    0.44    1.14
  -5   5   7    5.93    1.99
  -5   5   7    0.36    1.01
  -5  -5   7    1.73    1.44
  -5  -5   7    4.81    1.85
  -5  -5   7    3.09    1.45
  -5  -5   7    1.04    1.34
  -5  -5   6  136.71   15.25
  -5   5   6  153.22   10.19
  -5  -5   6  134.62    9.24
  -5  -5   6  160.61    9.83
  -5  -5   6  139.70    8.70
  -5  -5   6  142.65    9.76
  -5   5   6  147.92    9.74
  -5   5   5  308.61   14.75
  -5  -5   5  276.64   14.34
  -5   5   5  306.15   15.64
  -5  -5   5  299.69   23.32
  -5  -5   5  285.20   14.78
  -5  -5   5  288.90   15.39
  -5   5   4   57.76    5.48
  -5  -5   4   56.32    5.63
  -5  -5   4   54.77    9.49
  -5   5   4   53.85    5.64
  -5  -5   4   59.73    6.18
  -5   5   3  380.89   16.89
  -5  -5   3  410.77   17.98
  -5  -5   3  395.45   17.90
  -5   5   3  401.42   17.94
  -5   5   2  127.10    8.57
  -5  -5   2  114.19   13.57
  -5   5   1   11.29    2.41
  -5  -5   1   17.26    5.22
  -5   5   0  823.32   28.96
  -5  -5   0  775.33   39.94
  -5  -5  -1  260.61   20.00
  -5  -5  -1  255.05   22.39
  -5   5  -1  259.69   12.22
  -5  -5  -1  270.77   13.54
   5  -5   1  253.70   12.32
   5   5   1  269.29   13.66
  -5  -5  -1  251.33   12.87
  -5  -5  -2  366.18   24.25
  -5  -5  -2  423.34   29.39
   5  -5   2  402.93   17.57
  -5   5  -2  419.81   16.77
   5  -5   2  404.63   17.23
   5   5   2  422.32   18.88
  -5  -5  -2  381.88   17.19
   5  -5   2  408.21   17.13
  -5  -5  -3  363.03   16.15
   5  -5   3  402.62   18.51
   5   5   3  380.94   16.48
   5  -5   3  364.71   16.37
   5   5   3  352.72   17.60
  -5  -5  -3  353.08   26.72
   5  -5   3  351.88   16.21
  -5   5  -3  367.30   15.39
   5  -5   3  341.96   28.17
   5  -5   4    5.04    3.08
   5  -5   4    3.60    1.58
  -5   5  -4    1.80    1.05
   5   5   4    4.97    1.86
   5  -5   4    3.69    1.93
   5  -5   4    5.15    1.73
  -5  -5  -4    3.24    1.32
   5  -5   4    1.55    1.04
   5  -5   5   53.98    4.84
   5  -5   5   59.91    5.67
   5  -5   5   71.51    6.94
   5   5   5   58.04    5.80
   5   5   5   61.27    5.85
   5  -5   5   56.11    4.97
   5  -5   5   62.87    5.81
   5  -5   6  289.21   13.03
   5  -5   6  292.77   14.37
   5  -5   6  292.04   15.55
   5  -5   6  293.59   13.32
   5   5   6  301.98   14.65
   5   5   6  301.23   14.73
   5  -5   7   50.39    4.29
  -5  -5  -7   54.43    4.60
   5   5   7   54.48    5.24
   5   5   7   58.67    5.39
   5  -5   7   53.35    5.00
   5  -5   8  224.74   11.18
   5  -5   8  251.08   10.32
   5   5   8  246.92   11.67
   5  -5   9   22.90    1.99
  -5   6  10    5.19    0.90
  -5  -6  10    7.41    1.10
  -5  -6  10    5.79    1.06
  -5  -6  10    5.28    1.05
  -5   6   9  181.40    7.85
  -5  -6   9  186.71    8.74
  -5  -6   9  177.83    8.57
  -5  -6   9  178.60    9.05
  -5  -6   9  180.83    8.76
  -5   6   8   78.43    5.04
  -5  -6   8   77.24    5.89
  -5  -6   8   76.89    5.40
  -5  -6   8   75.63    5.76
  -5  -6   8   78.48    5.97
  -5   6   7   48.81    3.96
  -5  -6   7   36.30    4.45
  -5   6   7   31.54    4.23
  -5  -6   7   33.61    4.19
  -5  -6   7   45.79    4.37
  -5   6   6  207.89   10.43
  -5   6   6  213.46    9.95
  -5  -6   6  197.86   11.26
  -5  -6   6  218.26   11.16
  -5   6   6  229.58   12.77
  -5  -6   5  160.67    9.43
  -5  -6   5  159.04   10.10
  -5   6   5  160.11    9.78
  -5  -6   5  159.86   10.31
  -5  -6   5  175.92   10.84
  -5  -6   4  215.89   12.48
  -5  -6   4  226.13   13.03
  -5  -6   4  213.34   11.11
  -5   6   4  217.01   11.82
  -5   6   4  199.93   12.50
  -5  -6   4  223.10   12.53
  -5  -6   3  496.57   21.41
  -5  -6   3  504.31   22.19
  -5   6   3  476.54   20.39
  -5   6   3  506.06   22.22
  -5  -6   3  492.89   21.41
   5  -6  -2 1089.09   54.28
  -5  -6   2 1070.16   39.41
  -5  -6   2 1111.40   39.42
  -5   6   2 1235.75   40.84
  -5  -6   2 1037.36   52.41
  -5   6   2 1113.20   38.44
   5  -6  -1   93.04    6.64
  -5  -6   1   87.81    7.27
  -5   6   1   91.20    7.00
   5  -6  -1   84.60   13.35
  -5  -6   1   77.55   12.01
  -5  -6   0    1.40    1.21
   5  -6   0    2.40    1.26
  -5   6   0    8.83    2.22
   5  -6   0    3.90    1.59
  -5  -6   0    3.41    1.63
  -5   6   0    4.20    1.42
   5  -6   0    3.48    3.19
  -5  -6   0    6.88    3.56
   5  -6   1   16.46    3.00
  -5  -6  -1   12.47    2.86
   5  -6   1   11.77    2.48
  -5   6  -1   10.02    2.34
   5  -6   1   10.25    2.34
  -5  -6  -1   10.66    2.55
  -5   6  -1    9.86    2.03
   5  -6   1   12.55    5.37
  -5  -6  -1   16.70    5.09
  -5  -6  -2    4.29    1.70
   5  -6   2    2.31    1.22
  -5  -6  -2    1.37    1.45
   5  -6   2    2.50    1.53
   5  -6   2    1.16    1.29
  -5   6  -2    3.91    1.68
   5  -6   3  103.32    7.78
  -5  -6  -3  118.97    7.71
   5  -6   3  106.34    7.68
  -5  -6  -3  111.59    8.24
   5  -6   3  102.65    7.24
  -5   6  -3  109.40    7.25
   5  -6   4  438.50   18.92
  -5   6  -4  478.63   18.31
   5  -6   4  464.51   19.35
  -5  -6  -4  479.07   19.93
   5  -6   4  467.80   19.61
   5   6   4  466.30   18.31
   5  -6   5   28.20    3.63
   5  -6   5   30.41    3.10
  -5   6  -5   29.74    3.19
   5   6   5   30.89    3.53
  -5  -6  -5   36.71    4.07
   5  -6   6   13.34    1.95
   5   6   6   15.85    2.44
  -5  -6  -6   16.63    2.42
   5  -6   6   17.94    2.75
   5  -6   7    1.93    0.70
   5   6   7    1.55    0.99
   5  -6   7    1.58    1.01
  -5   6  -8    8.31    1.27
  -5  -7   8   19.50    2.10
  -5  -7   8   18.11    1.91
  -5  -7   8   17.48    1.84
   5   7  -8   19.67    1.98
  -5  -7   7    0.24    0.90
  -5  -7   7   -0.89    1.03
  -5  -7   7    1.69    0.99
  -5  -7   6   52.56    4.73
  -5  -7   6   59.61    4.99
  -5  -7   5   78.84    6.25
  -5   7   5   87.45    6.91
  -5  -7   5   79.50    5.06
  -5  -7   5   87.21    6.40
  -5  -7   4   14.66    2.81
  -5  -7   4   18.01    2.97
  -5   7   4   13.35    2.83
  -5  -7   4   11.66    2.53
  -5   7   4   11.59    2.29
  -5  -7   3   95.33    7.23
  -5  -7   3  100.59    7.64
  -5  -7   3   89.68    7.21
  -5   7   3   91.86    7.47
  -5   7   3   98.51    6.97
  -5  -7   2    2.75    1.61
   5  -7  -2    4.13    1.37
  -5  -7   2    4.38    2.02
  -5   7   2    4.10    1.67
  -5   7   2    2.15    1.58
  -5  -7   2    4.31    1.88
   5  -7  -1   24.72    3.19
  -5  -7   1   28.95    3.80
   5  -7  -1   18.50    2.63
  -5   7   1   25.96    3.73
  -5   7   1   31.38    3.93
   5  -7   0    4.67    1.55
  -5  -7   0    2.94    1.56
   5  -7   0    2.65    1.25
  -5   7   0    1.13    1.13
   5  -7   0    5.95    1.85
  -5  -7   0    3.01    1.57
  -5   7  -1  217.18   11.28
   5  -7   1  206.80   10.84
  -5  -7  -1  238.78   11.48
   5  -7   1  212.20   10.73
  -5  -7  -1  227.43   12.28
  -5  -7  -2    6.23    2.10
  -5  -7  -2    5.93    1.64
   5  -7   2    7.32    1.88
  -5   7  -2    5.78    1.77
  -5   7  -3  204.04    9.94
   5  -7   3  191.78   10.00
  -5  -7  -3  194.60   10.48
  -5   7  -4   11.01    1.90
  -5   7  -4   10.86    1.73
  -5  -7  -4   12.29    2.32
   5  -7   4   11.65    2.09
  -5  -7  -5   54.60    4.04
   5  -7   5   62.50    4.49
  -5   7  -5   60.33    3.94
   5  -7   6   26.42    2.47
  -5   7  -6   28.67    2.28
  -5   7  -7   41.07    2.16
  -5  -8   6   18.05    1.52
  -5  -8   6   15.55    1.38
   5   8  -5  194.93    8.02
  -5  -8   5  207.51    8.27
  -5  -8   5  193.98    7.68
  -5  -8   5  180.38    7.25
  -5  -8   5  201.25    8.31
  -5  -8   4   45.25    3.55
  -5  -8   4   42.19    3.60
   5   8  -4   42.10    3.19
  -5  -8   3  262.87   10.99
  -5  -8   3  265.10   11.20
  -5  -8   3  269.21   11.71
  -5  -8   2    9.82    1.73
  -5  -8   2    6.76    1.66
   5  -8  -2    7.90    1.73
  -5   8   2    7.89    1.62
  -5  -8   1  390.74   15.36
  -5  -8   1  369.44   14.20
  -5  -8   1  368.91   15.37
  -5   8   1  391.55   14.99
  -5  -8   0  118.49    6.93
  -5  -8   0  109.01    5.75
   5  -8   0  103.29    5.34
  -5  -8  -1   18.98    2.77
  -5   8  -1   21.92    2.65
   5  -8   1   21.03    2.25
  -5  -8  -1   23.49    2.90
  -5  -8  -2   16.80    2.30
  -5   8  -2   20.19    2.37
   5  -8   2   18.46    2.04
  -5  -8  -3  186.18    7.86
  -5   8  -3  187.38    7.85
   5  -8   3  176.02    7.37
  -5   8  -4   55.60    2.94
   5  -8   4   52.63    2.87
  -6   0  12    2.54    1.29
  -6   0  12    0.81    1.03
  -6   0  12    0.73    0.97
  -6   0  11   -0.70    1.33
  -6   0  11    1.62    1.24
  -6   0  11   -0.34    1.03
  -6   0  11   -0.28    0.90
  -6   0  11    2.08    1.13
  -6   0  11    0.27    0.86
  -6   0  11   -0.33    1.06
  -6   0  10 1161.12   39.70
  -6   0  10 1142.34   39.43
  -6   0  10 1130.03   38.23
  -6   0  10 1173.82   39.66
  -6   0  10 1172.96   39.96
  -6   0  10 1198.45   38.74
  -6   0  10 1160.84   38.63
  -6   0  10 1179.98   39.77
  -6   0  10 1231.61   39.66
  -6   0  10 1158.12   38.71
  -6   0  10 1183.69   38.04
  -6   0  10 1108.87   37.91
  -6   0   9   -0.57    0.85
  -6   0   9    0.29    0.82
  -6   0   9   -0.33    0.91
  -6   0   9    0.35    0.82
  -6   0   9    0.79    0.93
  -6   0   9   -0.40    1.26
  -6   0   9    0.38    0.81
  -6   0   9    0.77    1.22
  -6   0   9   -1.55    2.32
  -6   0   9    0.77    1.15
  -6   0   9    2.34    1.28
  -6   0   9    0.80    1.12
  -6   0   9   -0.37    0.89
  -6   0   8   10.11    2.29
  -6   0   8    5.75    3.41
  -6   0   7    0.33    0.79
  -6   0   7   -1.27    1.90
  -6   0   6   33.56    3.56
  -6   0   6   28.51    6.30
  -6   0   5    0.99    1.82
  -6   0   5    0.94    1.41
  -6   0   4   86.17    9.51
  -6   0   4   80.06    8.10
  -6   0   3    1.19    1.26
  -6   0   3    0.36    0.75
  -6   0   3   -0.74    1.35
  -6   0   2   12.60    3.10
  -6   0   2    6.96    2.07
  -6   0   2   16.24    3.73
  -6   0   1   -0.56    1.02
  -6   0   1    0.46    1.20
  -6   0   0 5821.11  172.52
  -6   0   0 5859.97  171.79
  -6   0  -1    2.23    1.67
  -6   0  -1    1.23    1.30
  -6   0  -2 3976.06  111.99
  -6   0  -2 3167.57  112.92
  -6   0  -3   -0.63    0.66
   6   0   3    1.22    1.29
   6   0   4   93.34   12.92
   6   0   4   83.13    6.58
  -6   0  -4   81.98   10.76
   6   0   4   88.64    6.83
   6   0   5   -0.45    1.06
   6   0   5   -1.72    2.58
   6   0   5   -0.91    1.08
   6   0   6  487.64   36.39
   6   0   6  479.51   21.31
   6   0   6  455.51   20.95
   6   0   6  437.05   20.62
   6   0   6  444.86   18.19
   6   0   6  463.19   21.08
  -6   0  -6  439.93   29.70
   6   0   6  442.38   20.69
   6   0   7    2.38    2.52
   6   0   7    0.60    1.41
   6   0   7    1.77    1.65
   6   0   7    1.16    1.62
   6   0   7   -0.71    1.19
   6   0   7    1.21    1.91
   6   0   7    0.65    1.04
   6   0   7   -0.34    1.01
  -6   0  -7    1.50    1.59
   6   0   7   -0.60    1.67
   6   0   8  632.78   27.57
   6   0   8  605.07   27.70
   6   0   8  615.98   24.81
   6   0   8  635.79   23.78
   6   0   8  638.48   23.51
   6   0   8  632.29   27.86
   6   0   8  725.77   29.20
   6   0   8  688.05   28.88
   6   0   8  614.49   23.84
   6   0   9    0.34    1.20
   6   0   9   -1.76    1.86
   6   0   9    1.17    1.39
   6   0   9    0.39    1.10
   6   0   9    0.58    1.51
   6   0   9    1.17    1.75
   6   0   9    1.03    0.86
   6   0   9    1.71    1.70
   6   0   9   -0.28    1.09
   6   0   9    0.30    0.96
   6   0  10  422.90   19.20
   6   0  10  479.64   17.12
   6   0  10  466.14   19.73
   6   0  10  462.74   17.03
   6   0  10  420.40   19.23
   6   0  10  459.38   15.91
   6   0  10  439.08   19.29
   6   0  10  522.78   17.04
   6   0  10  456.27   19.66
   6   0  11    0.40    0.67
   6   0  11    0.42    0.83
   6   0  11    0.41    0.75
   6   0  11   -0.21    0.82
   6   0  11    0.13    0.52
  -6  -1  13    1.62    0.97
  -6  -1  12   71.65    5.41
  -6   1  12   64.12    4.58
  -6  -1  12   63.14    4.56
  -6  -1  12   62.58    4.62
  -6  -1  12   71.39    5.16
  -6  -1  11  151.70    9.03
  -6  -1  11  154.26    8.94
  -6   1  11  144.79    8.44
  -6   1  11  147.24    8.38
  -6  -1  11  163.53    8.02
  -6  -1  11  159.99    8.97
  -6   1  11  156.12    8.87
  -6   1  11  142.37    8.40
  -6  -1  11  158.66    9.18
  -6  -1  11  149.77    9.29
  -6  -1  11  158.20    8.72
  -6   1  11  154.64    8.67
  -6   1  11  152.89    8.63
  -6  -1  11  154.46    8.85
  -6   1  10   85.29    5.25
  -6  -1  10   78.81    6.40
  -6   1  10   77.71    6.13
  -6   1  10   79.81    6.14
  -6  -1  10   76.96    6.35
  -6   1  10   73.68    6.30
  -6  -1  10   74.35    6.26
  -6  -1  10   76.76    6.30
  -6   1  10   76.26    6.38
  -6  -1  10   79.28    6.76
  -6   1  10   76.62    6.07
  -6   1  10   76.58    6.14
  -6  -1  10   79.14    6.22
  -6   1  10   79.80    6.26
  -6  -1  10   80.38    6.65
  -6   1  10   69.36    5.58
  -6  -1  10   74.87    5.40
  -6  -1  10   73.96    5.62
  -6   1  10   75.34    5.64
  -6   1  10   76.46    5.72
  -6  -1   9   40.10    4.57
  -6  -1   9   39.97    4.08
  -6   1   9   42.99    4.42
  -6  -1   9   31.56    7.69
  -6   1   9   45.60    9.29
  -6   1   9   41.55    4.39
  -6  -1   9   34.27    4.29
  -6   1   9   39.55    4.56
  -6  -1   9   42.06    4.63
  -6   1   9   37.75    4.41
  -6  -1   9   37.50    4.37
  -6   1   9   43.78    4.15
  -6  -1   9   40.96    3.85
  -6  -1   9   35.01    3.73
  -6   1   9   38.11    3.93
  -6  -1   9   40.30    4.40
  -6   1   9   39.27    4.36
  -6  -1   9   50.43    5.25
  -6   1   9   31.08    4.19
  -6   1   9   36.41    4.07
  -6  -1   9   43.79    4.80
  -6   1   9   33.38    4.07
  -6   1   9   44.78    4.58
  -6  -1   9   40.67    4.51
  -6  -1   8  309.69   14.91
  -6   1   8  313.28   14.51
  -6   1   8  315.61   14.72
  -6  -1   8  318.39   14.84
  -6  -1   8  330.19   14.73
  -6  -1   8  345.91   15.64
  -6   1   8  329.49   15.30
  -6   1   8  328.96   14.82
  -6   1   8  307.54   13.28
  -6  -1   8  304.10   13.33
  -6   1   8  319.03   13.46
  -6  -1   8  337.74   15.03
  -6   1   8  343.52   15.15
  -6  -1   8  337.58   15.17
  -6   1   8  303.91   24.50
  -6   1   8  337.54   14.31
  -6  -1   8  322.32   24.76
  -6  -1   8  322.25   14.83
  -6  -1   7  946.17   32.56
  -6   1   7  928.39   32.49
  -6  -1   7  991.77   46.14
  -6   1   7 1021.82   47.01
  -6   1   6  136.80    7.80
  -6  -1   6  137.13    7.80
  -6  -1   6  141.87   13.98
  -6   1   6  145.07   14.45
  -6  -1   5    1.86    1.39
  -6   1   5    1.88    2.23
  -6  -1   5    1.00    2.11
  -6   1   5    6.92    3.30
  -6  -1   5    7.14    2.38
  -6  -1   4 1365.42   47.78
  -6  -1   4 1263.28   50.51
  -6   1   4 1267.43   50.42
  -6  -1   3  636.83   27.11
  -6   1   3  591.98   27.36
  -6  -1   3  602.01   26.59
  -6  -1   3  617.51   28.70
  -6   1   3  629.15   28.68
  -6  -1   2  320.06   17.05
  -6   1   2  297.03   17.05
  -6  -1   2  295.15   16.52
  -6   1   2  259.36   12.36
  -6  -1   2  298.87   17.41
  -6   1   2  293.76   17.03
  -6  -1   1 5770.14  174.07
  -6   1   1 5656.32  168.71
  -6  -1   1 5947.73  173.70
  -6   1   1 6156.61  175.21
  -6  -1   0    3.75    2.19
  -6   1   0    5.53    1.99
  -6   1   0    2.64    1.56
  -6  -1   0    1.74    1.50
  -6   1  -1   78.84    8.28
  -6  -1  -1   77.15    7.52
  -6   1  -1   71.87    8.13
  -6  -1  -2  181.23   13.67
  -6   1  -2  151.85   12.90
  -6  -1  -2  163.89   11.61
  -6   1  -2  180.02   13.26
   6   1   3  274.87   21.06
  -6  -1  -3  250.66   15.17
   6  -1   3  295.73   21.74
  -6  -1  -3  258.15   18.22
  -6   1  -3  275.64   19.41
  -6  -1  -4  537.96   29.22
   6  -1   4  537.05   21.01
   6   1   4  481.90   20.22
   6  -1   4  496.04   32.15
   6  -1   4  542.76   20.94
   6   1   4  495.03   20.27
   6   1   4  467.07   30.74
  -6  -1  -5  790.31   40.15
  -6   1  -5  749.93   42.13
   6  -1   5  892.25   47.85
   6   1   5  715.88   43.88
   6  -1   5  904.11   31.29
   6   1   5  776.52   29.99
   6  -1   5  857.32   31.07
   6   1   5  785.13   30.22
  -6  -1  -6  841.65   43.08
  -6   1  -6  767.14   43.97
   6  -1   6  929.26   33.17
   6   1   6  843.51   32.15
   6  -1   6  811.49   31.39
   6   1   6  855.06   32.30
   6  -1   6  776.77   31.75
   6   1   6  788.77   28.73
   6  -1   6  823.82   28.40
   6   1   6  805.13   28.42
   6   1   6  830.48   29.12
   6  -1   6  813.40   29.29
   6  -1   6  820.37   31.91
   6   1   6  841.19   31.96
   6  -1   6  861.75   32.18
   6   1   6  841.52   31.87
   6  -1   6  945.38   52.97
   6   1   6  848.57   49.90
   6  -1   6  891.16   32.73
   6   1   6  870.84   32.41
   6  -1   7    0.59    1.53
   6   1   7    1.14    1.34
   6   1   7    2.29    1.53
   6   1   7    2.80    1.78
   6  -1   7    0.57    1.36
   6   1   7    0.57    1.20
   6  -1   7    0.58    1.37
   6   1   7    1.46    1.09
   6  -1   7    1.69    1.33
   6   1   7   -1.11    1.65
   6   1   7    6.51    1.85
   6  -1   7    1.83    1.23
   6   1   7    1.89    1.20
   6  -1   7    2.51    1.28
  -6  -1  -7   -1.40    2.09
  -6   1  -7   -1.61    1.70
   6  -1   7    2.34    2.47
   6   1   7   -2.25    3.37
   6  -1   7    4.09    2.14
   6   1   7    1.12    1.57
   6   1   8  175.32   11.89
   6  -1   8  168.60   11.87
   6  -1   8  160.34   11.88
   6   1   8  174.91   12.03
   6   1   8  169.70    9.61
   6  -1   8  164.49   10.88
   6  -1   8  177.41   12.17
   6   1   8  171.26   11.88
   6   1   8  163.44   10.66
   6  -1   8  207.05   13.10
   6   1   8  187.62   12.40
   6  -1   8  170.78    9.90
   6  -1   8  175.62    9.55
   6   1   8  183.86    9.63
   6  -1   8  204.97   13.05
   6   1   8  172.01   11.97
   6   1   9    2.28    1.41
   6  -1   9    3.78    2.14
   6   1   9    0.51    1.44
   6  -1   9    4.34    1.67
   6  -1   9    2.80    2.13
   6   1   9    5.27    2.30
   6   1   9    2.43    1.18
   6   1   9    3.18    1.26
   6  -1   9    1.65    1.13
   6  -1   9    2.75    1.34
   6  -1   9    3.88    2.34
   6   1   9    4.71    2.28
   6  -1   9    4.20    1.62
   6   1   9    3.10    1.53
   6   1   9    4.67    1.85
   6  -1   9    4.24    1.50
   6  -1   9    3.41    1.90
   6   1   9    2.62    1.84
   6  -1   9    3.95    2.15
   6   1   9    2.09    1.46
   6  -1  10    1.57    0.88
   6  -1  10    1.78    1.30
   6   1  10    1.05    1.17
   6  -1  10    1.35    1.07
   6  -1  10    2.60    1.57
   6   1  10    1.80    1.42
   6  -1  10    0.75    1.18
   6   1  10    2.80    1.34
   6  -1  10    0.37    1.10
   6   1  10    1.07    1.26
   6   1  10    0.82    0.87
   6  -1  10    3.75    1.30
   6   1  10    2.43    1.11
   6  -1  10    0.75    1.12
   6   1  10    0.35    0.99
   6  -1  10    1.75    0.92
   6  -1  11  309.65   10.35
   6   1  11  313.50   11.61
   6  -1  11  292.29   11.38
   6   1  11  313.85   10.54
   6  -1  11  314.14   10.88
   6  -1  11  327.18   10.95
   6  -1  11  305.78   11.36
   6   1  11  322.97   11.56
   6  -1  11  268.77    9.80
   6  -1  11  295.08   11.41
   6   1  11  313.71   11.60
  -6  -2  13  588.56   18.78
  -6  -2  12   72.39    5.02
  -6   2  12   66.26    4.24
  -6  -2  12   77.42    5.08
  -6  -2  11  101.00    6.83
  -6  -2  11   83.64    6.54
  -6   2  11   90.07    6.27
  -6  -2  11   97.84    6.76
  -6  -2  11   80.05    6.70
  -6  -2  11  106.94    6.25
  -6   2  11   81.15    5.61
  -6  -2  11   98.72    6.56
  -6  -2  10    5.98    1.95
  -6   2  10   10.40    2.09
  -6  -2  10    6.55    2.18
  -6   2  10   14.89    2.34
  -6  -2  10   11.62    2.66
  -6  -2  10   13.75    2.52
  -6   2  10    9.24    2.11
  -6   2  10   11.22    2.42
  -6  -2  10    8.78    2.29
  -6  -2  10   10.67    2.20
  -6  -2  10   11.97    2.77
  -6  -2  10   11.05    2.13
  -6   2  10    7.88    1.88
  -6  -2  10    9.25    1.79
  -6  -2   9    8.44    1.71
  -6  -2   9   10.00    2.01
  -6   2   9    7.65    1.82
  -6  -2   9    8.37    2.16
  -6   2   9   13.28    2.39
  -6   2   9    8.54    2.07
  -6  -2   9   14.37    2.64
  -6   2   9    4.28    1.62
  -6  -2   9    8.00    2.05
  -6   2   9    8.74    2.07
  -6  -2   9    9.17    2.13
  -6  -2   9    9.89    2.08
  -6   2   9    5.47    1.65
  -6  -2   9    8.68    2.45
  -6   2   9    7.21    1.90
  -6   2   9    6.86    2.03
  -6  -2   9   10.18    2.55
  -6  -2   9    9.79    4.44
  -6   2   9    2.81    3.33
  -6  -2   9    7.38    2.35
  -6   2   9    9.77    1.98
  -6  -2   8   33.21    4.10
  -6   2   8   22.05    3.07
  -6   2   8   28.59    6.79
  -6  -2   8   25.44    3.83
  -6   2   8   25.34    3.15
  -6  -2   8   36.40    7.71
  -6   2   8   27.86    3.27
  -6   2   8   29.67    3.66
  -6  -2   8   23.82    3.32
  -6   2   8   29.71    3.81
  -6  -2   8   25.79    3.01
  -6   2   8   38.19    3.59
  -6  -2   8   31.85    3.90
  -6   2   8   34.14    3.94
  -6  -2   8   32.88    3.79
  -6   2   8   28.83    3.62
  -6  -2   8   30.52    4.25
  -6   2   7   56.11    4.77
  -6  -2   7   51.44    8.92
  -6   2   7   39.75    7.93
  -6  -2   7   64.30    5.29
  -6   2   7   62.60    5.19
  -6   2   6  119.07    7.25
  -6   2   6  118.79    7.13
  -6  -2   6  121.16    7.24
  -6   2   6  140.97   13.97
  -6  -2   6  121.54   12.89
  -6  -2   5  692.84   34.20
  -6   2   5  743.24   34.50
  -6  -2   5  717.66   31.05
  -6  -2   5  647.35   23.06
  -6   2   5  661.22   23.05
  -6   2   5  662.24   32.80
  -6  -2   5  668.93   32.59
  -6  -2   4  193.21   14.18
  -6  -2   4  222.90   14.86
  -6  -2   4  198.81   14.94
  -6   2   4  185.80   14.43
  -6  -2   4  190.41   15.31
  -6   2   4  205.73   15.27
  -6  -2   3  138.92   12.48
  -6  -2   3  158.31   12.27
  -6  -2   3  168.69   12.50
  -6   2   3  169.25   12.79
  -6  -2   3  142.57   12.17
  -6  -2   2  184.31   14.28
  -6  -2   2  209.79   14.20
  -6   2   2  193.86   13.09
  -6  -2   2  201.43   13.92
  -6  -2   1 8775.04  255.78
  -6   2   1 8290.17  247.15
  -6  -2   1 8646.27  252.45
  -6  -2   1 9155.58  252.94
  -6   2   1 8736.39  250.96
  -6  -2   0 1363.19   49.95
  -6  -2  -1  571.42   27.10
  -6  -2  -1  611.77   29.62
   6   2   2  604.53   30.01
   6  -2   2  590.62   30.61
  -6  -2  -2  568.82   26.89
  -6  -2  -2  552.30   29.00
  -6  -2  -3   24.74    4.72
   6  -2   3   17.20    2.73
   6   2   3   20.91    2.83
   6  -2   3   17.31    5.07
   6   2   3   21.89    5.70
   6  -2   3   28.95    3.31
   6   2   3   24.28    2.99
  -6  -2  -3   26.40    5.79
   6   2   4   20.97    3.12
   6  -2   4   28.29    3.68
   6  -2   4   26.27    3.53
   6  -2   4   23.32    6.19
   6   2   4   18.40    5.59
   6   2   4   24.76    3.32
  -6  -2  -4   22.73    5.64
   6  -2   5 1073.31   36.70
   6   2   5  983.54   35.80
  -6  -2  -5  938.27   46.00
   6  -2   5 1057.34   53.29
   6   2   5 1019.15   51.67
   6  -2   5 1085.01   36.70
   6   2   5 1007.73   35.81
   6  -2   6  143.76    9.91
   6   2   6  138.62    9.62
  -6  -2  -6  155.66   16.09
  -6   2  -6  133.81   16.77
   6   2   6  141.69    8.09
   6  -2   6  137.81    9.85
   6   2   6  157.72   10.24
   6  -2   6  160.55   10.27
   6   2   6  150.22    9.95
   6   2   6  152.10    9.80
   6  -2   6  141.57   10.44
   6  -2   6  129.69    8.40
   6  -2   6  163.06   10.60
   6   2   6  151.74   10.02
   6   2   6  144.64    8.24
   6  -2   6  149.34    8.02
   6   2   6  160.54   19.04
   6  -2   6  152.04   10.25
   6   2   6  149.63    9.92
   6  -2   6  137.45   18.17
   6  -2   7   82.46    7.54
   6   2   7   80.32    7.34
  -6  -2  -7   85.27   11.75
  -6   2  -7  105.80   14.94
   6   2   7   86.08    7.49
   6  -2   7   94.09    7.92
   6  -2   7   75.95    7.39
   6   2   7   86.45    7.67
   6  -2   7   79.89    5.75
   6   2   7   78.36    5.87
   6   2   7   83.88    6.04
   6  -2   7  103.72    8.39
   6   2   7   77.93    7.22
   6  -2   7   85.57   14.83
   6   2   7   76.47   13.97
   6  -2   7   79.46    6.49
   6  -2   7   93.15    8.03
   6   2   7   76.51    7.15
   6   2   8   13.32    3.02
   6  -2   8   25.24    4.12
   6   2   8   19.97    3.61
   6  -2   8   17.48    3.48
   6  -2   8   17.48    2.57
   6  -2   8   16.82    3.53
   6   2   8   21.79    3.76
   6   2   8   20.48    3.43
   6   2   8   23.44    3.90
   6   2   8   18.47    2.75
   6  -2   8   24.63    4.03
   6   2   8   20.15    3.52
   6  -2   8   16.99    2.86
   6  -2   8   23.77    4.06
   6   2   8   20.73    3.64
   6  -2   9   61.67    4.91
   6  -2   9   61.03    5.95
   6   2   9   50.21    5.16
   6   2   9   51.70    5.52
   6   2   9   59.15    5.68
   6   2   9   51.92    5.06
   6   2   9   50.23    4.21
   6   2   9   57.12    5.50
   6  -2   9   57.47    5.62
   6  -2   9   58.13    5.71
   6  -2   9   51.42    4.18
   6  -2   9   56.06    4.47
   6  -2   9   56.71    5.52
   6   2   9   61.17    5.63
   6   2   9   57.98    5.51
   6  -2   9   65.23    6.04
   6   2   9   51.27    5.23
   6  -2   9   60.53    5.89
   6   2  10   29.62    2.74
   6  -2  10   37.21    3.68
   6   2  10   34.82    3.43
   6  -2  10   37.00    2.97
   6  -2  10   37.44    3.61
   6  -2  10   40.43    3.35
   6  -2  10   35.59    3.17
   6   2  10   33.74    3.31
   6  -2  10   34.98    3.47
   6   2  10   31.98    3.32
   6   2  11  171.24    6.52
   6  -2  11  203.15    6.75
   6   2  11  173.80    6.48
   6   2  11  172.93    6.53
   6  -2  11  209.67    7.36
   6  -2  11  181.76    6.36
  -6  -3  13    1.47    0.51
  -6   3  12   12.04    1.81
  -6  -3  12   10.09    1.56
  -6  -3  12   14.96    2.13
  -6  -3  12    9.94    1.86
  -6  -3  11  209.56    9.65
  -6   3  11  218.48   10.32
  -6  -3  11  227.13   10.76
  -6  -3  11  213.73   10.25
  -6  -3  11  214.92   11.19
  -6  -3  10  225.18   11.74
  -6  -3  10  226.84   10.96
  -6  -3  10  208.79   11.00
  -6  -3  10  214.38    9.88
  -6  -3  10  220.37   12.41
  -6  -3  10  236.64   11.69
  -6  -3   9  237.82   12.71
  -6  -3   9  239.41   11.27
  -6   3   9  223.64   10.95
  -6  -3   9  228.92   11.80
  -6  -3   9  239.15   12.34
  -6   3   9  239.52   12.87
  -6  -3   9  243.26   11.07
  -6   3   9  234.05   10.99
  -6  -3   9  231.61   13.47
  -6  -3   8   28.36    4.03
  -6   3   8   33.21    3.84
  -6  -3   8   29.21    3.72
  -6  -3   8   24.98    3.62
  -6   3   8   21.95    5.95
  -6   3   8   26.24    3.92
  -6  -3   8   30.96    4.68
  -6   3   8   25.77    3.24
  -6   3   8   26.09    3.22
  -6  -3   8   25.78    3.26
  -6   3   8   26.89    3.32
  -6  -3   8   26.82    3.90
  -6  -3   7  398.36   16.08
  -6   3   7  395.07   15.89
  -6   3   7  368.36   17.77
  -6   3   7  394.45   17.08
  -6   3   7  400.41   17.21
  -6   3   7  359.36   24.72
  -6  -3   7  414.64   17.13
  -6  -3   7  415.24   17.75
  -6  -3   7  378.08   18.58
  -6   3   7  368.37   17.45
  -6  -3   6   68.56    5.13
  -6  -3   6   66.63    9.12
  -6   3   6   63.01    9.07
  -6   3   6   69.40    5.74
  -6  -3   5  446.49   17.08
  -6  -3   5  485.91   26.99
  -6  -3   5  479.51   25.72
  -6   3   5  499.29   19.17
  -6  -3   5  446.69   25.04
  -6   3   5  445.07   25.60
  -6  -3   4 1135.23   46.72
  -6   3   4 1121.36   45.94
  -6  -3   4 1136.40   45.45
  -6  -3   4 1203.74   48.64
  -6   3   4 1175.69   38.63
  -6  -3   4 1307.57   48.81
  -6   3   3   45.82    6.38
  -6  -3   3   51.78    6.82
  -6  -3   3   51.81    7.43
  -6  -3   3   56.48    6.95
  -6   3   3   41.81    6.19
  -6  -3   2  149.31   14.86
  -6  -3   2  188.74   14.41
  -6   3   2  172.58   12.18
  -6  -3   2  170.51   12.48
  -6  -3   1  291.68   18.50
  -6  -3   1  279.86   16.31
  -6   3   1  264.20   15.31
  -6  -3   0   74.64    8.81
  -6  -3   0   62.53    7.14
  -6   3   0   72.65    7.15
  -6  -3  -1    6.50    3.44
  -6  -3  -1    8.03    2.95
   6  -3   1   12.91    3.51
   6   3   1    7.11    2.61
  -6  -3  -2    4.59    3.21
   6  -3   2    5.33    2.49
   6   3   2    3.36    2.18
  -6  -3  -3   62.72    9.74
  -6  -3  -3   57.19    8.07
   6  -3   3   70.90    9.49
   6   3   3   47.61    7.81
   6  -3   4  266.14   21.06
   6   3   4  240.54   19.75
   6  -3   4  252.30   11.98
   6   3   4  242.22   11.68
   6  -3   4  250.65   12.06
   6   3   4  242.46   11.75
  -6  -3  -4  268.53   21.04
   6   3   5  432.80   19.89
   6  -3   5  435.00   17.85
   6  -3   5  475.14   31.48
   6   3   5  456.04   30.22
   6  -3   5  465.75   19.03
   6   3   5  448.97   18.59
   6   3   5  427.56   19.04
   6  -3   5  435.82   18.05
  -6  -3  -5  460.15   29.42
   6  -3   5  458.86   19.07
   6  -3   5  501.99   19.52
   6   3   5  457.91   18.78
  -6   3  -6   18.39    6.13
   6  -3   6   11.25    2.49
  -6  -3  -6    9.38    4.26
   6  -3   6    8.21    2.09
   6  -3   6   11.76    2.63
   6  -3   6   13.02    2.50
   6  -3   6   17.22    3.12
   6   3   6   12.22    2.55
   6  -3   6   10.04    2.34
   6   3   6   12.41    2.83
   6   3   6    8.25    2.31
   6   3   6   10.88    2.08
   6  -3   6   13.70    2.72
   6   3   6   11.34    2.39
   6  -3   7   83.23    6.85
   6   3   7   81.37    6.58
   6   3   7   78.76    7.24
   6   3   7   72.02    6.58
   6   3   7   70.71    6.32
   6  -3   7   78.26    6.66
   6  -3   7   88.76    6.82
   6   3   7   91.09    6.89
   6   3   7   82.15    5.65
   6  -3   7  101.43    7.46
   6   3   7   77.02    6.39
   6  -3   7   81.83    6.22
   6   3   7   73.53    6.39
   6  -3   7   82.77    6.78
   6  -3   8  504.16   20.03
   6  -3   8  556.19   21.50
   6   3   8  518.38   19.14
   6   3   8  541.07   20.83
   6   3   8  526.86   20.65
   6  -3   8  570.18   21.57
   6   3   8  532.73   20.79
   6  -3   8  523.77   18.85
   6   3   8  527.54   22.79
   6   3   8  517.99   22.24
   6   3   9  265.19   11.31
   6  -3   9  251.54   11.27
   6   3   9  268.68   11.35
   6   3   9  267.10   13.13
   6   3   9  284.09   13.02
   6  -3   9  255.70   10.28
   6   3   9  270.10   11.26
   6  -3  10   17.53    1.73
   6  -3  10   19.78    2.17
   6  -3  10   15.98    1.85
  -6  -4  12   82.34    4.08
  -6  -4  12   80.46    4.38
  -6  -4  12   80.12    4.37
  -6   4  12   85.71    4.29
  -6  -4  11   19.56    2.72
  -6  -4  11   17.78    2.32
  -6  -4  11   20.13    2.15
  -6  -4  11   20.65    2.82
  -6  -4  10  578.28   22.33
  -6  -4  10  573.82   21.81
  -6  -4  10  573.64   23.43
  -6  -4  10  605.65   21.45
  -6  -4  10  609.88   23.59
  -6  -4  10  617.68   22.21
  -6   4  10  609.83   21.76
  -6  -4   9  178.71   10.05
  -6   4   9  178.19    9.64
  -6  -4   9  170.34    8.73
  -6  -4   9  171.86    9.98
  -6  -4   9  170.02   10.98
  -6  -4   9  164.59    9.40
  -6   4   9  169.07    9.96
  -6  -4   9  169.55   11.24
  -6  -4   8  144.42    9.57
  -6  -4   8  139.90    9.13
  -6   4   8  138.87    8.55
  -6   4   8  150.54    9.60
  -6   4   8  135.83    9.11
  -6   4   7  623.32   24.76
  -6  -4   7  627.38   25.00
  -6  -4   7  646.61   24.62
  -6   4   7  587.55   24.39
  -6   4   7  583.68   24.87
  -6  -4   6  812.48   30.63
  -6   4   6  786.21   30.19
  -6   4   6  857.01   30.87
  -6   4   6  805.06   30.35
  -6  -4   6  832.30   40.90
  -6  -4   5  301.34   22.18
  -6   4   5  292.98   14.58
  -6  -4   5  304.13   21.16
  -6  -4   4    9.21    3.85
  -6   4   4    9.54    2.32
  -6  -4   3   47.53    8.17
  -6   4   3   63.48    5.64
  -6  -4   2  226.41   18.00
  -6   4   2  234.16   11.79
  -6   4   1  112.30    7.38
  -6  -4   1  111.15   12.18
  -6  -4   1  123.46   14.62
  -6  -4   0  599.24   31.72
  -6   4   0  634.25   23.10
  -6  -4   0  615.83   35.85
  -6  -4  -1   10.90    3.64
  -6  -4  -1   16.30    5.38
  -6  -4  -2  338.00   25.22
  -6  -4  -3  489.95   28.29
  -6  -4  -3  512.81   32.30
   6  -4   3  494.60   19.45
   6  -4   3  445.98   20.59
   6  -4   4  321.64   14.74
  -6  -4  -4  305.14   24.62
   6  -4   4  305.87   13.68
   6  -4   4  273.04   15.69
   6  -4   4  335.46   15.09
   6   4   4  335.26   16.43
   6  -4   5  137.78    9.17
  -6  -4  -5  151.52   16.60
   6  -4   5  159.43    8.78
   6  -4   5  154.68    8.90
   6  -4   5  128.24   10.20
   6   4   5  157.68   10.26
   6   4   5  163.91   10.93
   6  -4   6  186.86   10.74
   6  -4   6  165.64   11.84
   6   4   6  187.17   11.53
   6  -4   6  189.59    9.89
   6   4   7    4.91    2.16
   6   4   7    3.75    1.98
   6  -4   7    1.52    1.20
   6   4   8   77.76    6.53
   6  -4   8   77.70    5.31
   6  -4   9    0.51    0.67
   6  -4   9    1.84    1.04
   6   4   9    2.05    1.05
   6  -4  10    2.26    0.54
   6  -4  10    2.40    0.69
   6  -4  10    1.89    0.65
  -6   5  11   79.36    4.05
  -6  -5  11   74.78    4.20
  -6   5  10    0.21    0.82
  -6  -5  10    0.38    0.70
  -6  -5  10    0.29    1.21
  -6  -5  10   -0.25    0.71
  -6   5   9   31.97    3.43
  -6  -5   9   33.22    4.29
  -6  -5   9   37.63    3.66
  -6   5   9   34.63    3.53
  -6  -5   9   34.66    3.21
  -6  -5   9   34.60    4.28
  -6   5   8   16.71    3.08
  -6   5   8   19.30    2.94
  -6  -5   8   15.29    2.87
  -6  -5   8   16.13    2.95
  -6   5   8   17.82    2.73
  -6  -5   8   19.64    3.02
  -6  -5   8   21.99    3.90
  -6   5   7   40.98    4.62
  -6  -5   7   34.49    5.03
  -6  -5   7   44.89    4.95
  -6   5   7   37.39    4.73
  -6  -5   7   39.43    4.34
  -6   5   7   38.34    4.01
  -6  -5   7   38.33    4.85
  -6  -5   6  529.48   22.13
  -6   5   6  540.98   22.54
  -6  -5   6  477.85   20.81
  -6   5   6  491.52   21.22
  -6  -5   6  524.47   20.74
  -6   5   6  484.18   19.17
  -6   5   5  161.95    9.81
  -6  -5   5  112.07    8.61
  -6  -5   5  157.56   16.54
  -6   5   5  160.18   10.61
  -6  -5   5  128.13   14.20
  -6  -5   5  142.52    9.92
  -6  -5   5  146.94    9.41
  -6  -5   4    9.25    2.40
  -6   5   4   13.54    2.65
  -6   5   4   12.52    2.92
  -6  -5   4   16.50    5.25
  -6  -5   4   15.24    2.94
  -6   5   3   69.43    5.99
  -6  -5   3   71.59    6.49
  -6   5   3   64.19    6.20
  -6  -5   3   79.60    6.91
  -6   5   2  623.49   23.64
  -6  -5   2  613.57   24.70
  -6   5   2  615.17   24.42
  -6  -5   2  598.41   35.01
  -6  -5   2  621.63   24.89
  -6  -5   1    2.62    1.46
  -6   5   1    6.00    1.87
  -6  -5   1    3.02    1.51
  -6  -5   1    2.57    2.35
  -6   5   1    5.57    1.93
  -6  -5   0  103.91   12.47
  -6   5   0   97.67    7.05
  -6  -5   0   84.19   13.20
  -6   5   0   92.91    6.72
  -6   5   0   91.46    6.23
   6  -5   0   97.11    6.51
   6   5   0  104.75    7.68
  -6  -5   0   87.22    7.10
  -6  -5  -1   76.66   10.71
  -6  -5  -1  104.80    7.59
   6  -5   1   78.71    6.02
  -6   5  -1   81.83    6.20
   6  -5   1   98.10    6.74
   6   5   1   89.98    7.42
  -6  -5  -1   94.55   13.78
  -6  -5  -2   92.75    7.26
  -6  -5  -2   92.03   13.37
   6  -5   2   90.86    7.11
  -6   5  -2   97.98    6.71
   6  -5   2   97.79    7.08
   6   5   2  100.54    8.08
  -6  -5  -3  739.43   28.42
   6   5   3  789.25   28.52
   6  -5   3  731.28   29.75
   6  -5   3  764.26   45.33
  -6  -5  -3  781.28   43.56
   6  -5   3  775.97   28.69
  -6   5  -3  794.29   27.40
   6  -5   3  804.29   28.71
   6   5   3  785.43   30.60
  -6  -5  -3  726.58   38.91
  -6   5  -4   18.17    2.64
   6  -5   4   15.52    2.93
   6   5   4   18.31    3.18
   6  -5   4   16.09    3.42
   6  -5   4   16.26    2.96
  -6  -5  -4   26.96    3.67
   6  -5   4   17.08    2.58
   6  -5   5  137.98   10.17
   6   5   5  173.11   10.34
   6   5   5  162.64   10.14
   6  -5   5  166.01    9.81
  -6  -5  -5  158.04    9.16
   6  -5   5  164.82    8.63
   6  -5   6  369.09   15.09
   6  -5   6  380.57   18.04
   6   5   6  394.76   17.37
   6   5   6  393.98   17.37
   6  -5   6  396.13   16.63
  -6  -5  -7   30.46    3.34
   6   5   7   32.91    4.03
   6   5   7   30.49    3.82
   6  -5   7   36.43    3.25
   6   5   8    2.83    1.36
   6  -5   8    1.72    1.07
   6  -5   8    2.70    0.90
  -6   5  -9  112.70    4.61
  -6  -6  10    4.86    0.94
  -6   6  10    5.00    0.80
  -6  -6  10    6.13    1.06
  -6  -6  10    5.55    1.06
  -6  -6   9   22.43    2.64
  -6  -6   9   23.06    2.80
  -6   6   9   18.61    1.98
  -6  -6   9   25.12    2.83
  -6  -6   9   18.76    2.52
  -6  -6   8   54.30    4.96
  -6  -6   8   57.47    5.11
  -6  -6   8   46.50    4.45
  -6   6   8   51.25    3.81
  -6  -6   8   49.09    3.47
  -6  -6   8   50.41    4.30
  -6  -6   7   13.56    2.89
  -6   6   7   13.06    2.26
  -6  -6   7   14.49    2.79
  -6  -6   7   11.72    2.44
  -6   6   7   15.19    2.15
  -6   6   7   14.65    2.88
  -6  -6   6  280.30   14.13
  -6   6   6  274.98   14.47
  -6  -6   6  275.42   13.10
  -6   6   6  263.76   12.67
  -6  -6   5  131.01    8.29
  -6   6   5  124.70    8.37
  -6  -6   5  123.51    8.75
  -6  -6   5  122.12    8.23
  -6  -6   4  120.66    8.48
  -6  -6   4  120.76    8.97
  -6   6   4  117.96    8.18
  -6  -6   4  113.06    7.72
  -6  -6   4  111.00    8.49
  -6   6   4  130.83    9.60
  -6  -6   3  205.19   12.61
  -6  -6   3  254.52   13.19
  -6   6   3  227.99   13.39
  -6   6   3  227.65   12.19
  -6  -6   3  215.28   12.71
  -6  -6   2  925.14   34.69
  -6  -6   2  934.65   34.89
  -6   6   2  969.07   33.79
  -6  -6   1    6.01    2.19
  -6  -6   1    1.45    1.25
   6  -6   0   82.23    6.15
  -6  -6   0   91.98    7.47
   6  -6   0   88.77    6.32
  -6   6   0   82.65    6.69
  -6   6   0   85.90    6.00
  -6  -6  -1  879.42   32.56
   6  -6   1  926.59   31.53
  -6  -6  -1  876.18   33.31
  -6   6  -1  902.65   31.76
  -6   6  -1  866.78   30.29
   6  -6   1  923.55   32.50
   6  -6   2  188.40   11.07
  -6  -6  -2  190.39   10.85
   6  -6   2  191.53   10.54
  -6  -6  -2  190.87   11.62
  -6   6  -2  183.00   10.22
   6  -6   2  186.82   10.52
   6  -6   3  248.34   13.08
  -6  -6  -3  239.88   12.25
   6  -6   3  246.24   12.42
  -6  -6  -3  260.74   13.48
  -6   6  -3  249.52   11.84
   6  -6   3  229.07   11.89
   6  -6   4   56.98    5.63
   6   6   4   57.03    4.82
  -6  -6  -4   59.98    5.08
   6  -6   4   59.69    5.23
  -6   6  -4   67.78    5.10
  -6  -6  -4   61.54    5.80
  -6  -6  -5    0.34    0.94
   6  -6   5    2.17    1.23
   6   6   5    1.43    1.13
  -6   6  -5    2.82    1.08
   6  -6   6   40.97    3.71
   6   6   6   40.02    3.67
  -6  -6  -6   39.63    3.69
  -6   6  -7   96.16    5.01
   6   6   7   93.20    5.11
  -6   6  -8   33.91    2.15
  -6  -7   8   59.32    3.73
  -6  -7   8   70.24    3.99
   6   7  -8   67.72    3.86
  -6  -7   8   69.06    4.19
  -6  -7   8   69.12    4.11
  -6  -7   7    6.83    1.55
  -6  -7   7    8.13    1.67
  -6  -7   6    5.33    1.26
  -6  -7   6    4.49    1.55
  -6  -7   6    3.74    1.55
  -6  -7   5  336.46   13.31
  -6  -7   5  365.47   15.29
  -6  -7   5  355.63   15.51
  -6   7   5  367.95   16.23
  -6   7   4   38.64    4.65
  -6  -7   4   39.63    4.47
  -6   7   4   36.93    3.90
  -6  -7   4   35.01    4.29
  -6  -7   4   41.49    4.13
  -6   7   3  207.58   11.74
  -6  -7   3  213.55   11.66
  -6   7   3  215.77   10.97
  -6  -7   3  210.11   11.57
  -6  -7   3  204.54   10.94
  -6   7   2  210.83   11.80
  -6  -7   2  209.16   11.84
  -6  -7   2  202.10   11.46
  -6  -7   2  230.18   11.72
  -6   7   2  220.86   11.37
  -6   7   1   73.11    6.27
  -6  -7   1   65.91    5.95
  -6   7   0   33.12    3.94
  -6   7   0   31.66    3.84
   6  -7   0   33.78    3.97
  -6  -7   0   25.46    3.56
   6  -7   0   27.24    3.09
  -6  -7   0   30.17    4.09
  -6   7  -1   29.06    3.67
  -6  -7  -1   25.35    3.65
   6  -7   1   26.24    3.33
  -6  -7  -1   24.40    3.31
   6  -7   1   21.10    2.81
  -6  -7  -2    1.12    1.12
  -6  -7  -2    0.59    0.82
   6  -7   2    0.29    0.86
  -6   7  -2    0.30    1.04
   6  -7   3    8.95    1.77
  -6  -7  -3    5.25    1.71
  -6   7  -3   11.25    1.96
   6  -7   4   46.04    3.77
  -6  -7  -4   49.06    4.18
  -6   7  -4   41.57    3.41
  -6   7  -4   49.01    3.58
   6  -7   5  229.14    8.78
  -6   7  -5  211.32    8.28
  -6  -7  -5  210.91    8.68
  -6   7  -6   35.28    2.30
   6   8  -6   98.06    4.19
  -6  -8   6   93.83    4.11
   6   8  -5  168.47    7.00
  -6  -8   5  169.51    6.98
  -6  -8   5  166.25    6.83
  -6  -8   5  184.98    7.66
  -6  -8   4   34.35    3.01
  -6  -8   4   32.85    2.98
   6  -8  -3   30.17    3.02
  -6  -8   3   25.70    2.93
  -6  -8   3   27.31    2.78
  -6   8   3   21.73    2.66
   6  -8  -2   51.84    3.95
  -6   8   2   43.35    3.69
  -6   8   2   50.26    3.86
  -6  -8   2   48.65    3.80
  -6  -8   2   42.51    3.92
  -6  -8   1    0.22    0.79
  -6  -8   1    1.22    0.81
  -6   8   1    1.14    0.87
  -6  -8   0   80.86    4.76
  -6  -8   0   92.32    5.54
  -6  -8   0   90.88    5.91
  -6   8  -1  681.18   22.38
  -6  -8  -1  656.05   22.76
  -6  -8  -1  648.32   22.26
  -6   8  -2   69.04    4.12
  -6  -8  -2   67.89    4.33
  -6  -8  -2   68.91    4.27
  -6   8  -3   49.53    3.04
  -6  -8  -3   57.12    3.47
  -6  -8  -3   49.11    3.18
  -6  -8  -4    2.08    0.63
  -7   0  12   -0.26    0.81
  -7   0  12    0.24    0.76
  -7   0  12    0.25    0.85
  -7   0  11    0.68    1.02
  -7   0  11   -0.36    1.14
  -7   0  11    2.09    1.26
  -7   0  11    0.28    0.85
  -7   0  11   -0.31    0.94
  -7   0  11    0.34    1.14
  -7   0  11    0.36    1.25
  -7   0  10   52.27    5.32
  -7   0  10   51.19    5.20
  -7   0  10   60.15    5.66
  -7   0  10   55.46    5.23
  -7   0  10   59.58    5.70
  -7   0  10   48.48    4.69
  -7   0  10   63.17    5.25
  -7   0  10   46.97    4.95
  -7   0  10   50.45    4.98
  -7   0  10   44.29    4.14
  -7   0   9    1.06    0.97
  -7   0   9    0.58    0.96
  -7   0   9    0.84    1.25
  -7   0   9    0.42    1.10
  -7   0   9    1.68    1.28
  -7   0   9    0.36    0.93
  -7   0   9   -0.85    1.19
  -7   0   9    0.82    0.97
  -7   0   9    0.36    0.84
  -7   0   9    0.84    1.08
  -7   0   9    1.66    1.75
  -7   0   8  492.40   19.41
  -7   0   8  555.29   21.99
  -7   0   8  525.79   21.74
  -7   0   8  580.59   35.60
  -7   0   8  508.18   20.13
  -7   0   8  552.35   22.03
  -7   0   8  557.74   21.79
  -7   0   8  577.43   21.83
  -7   0   8  528.00   21.58
  -7   0   7   -0.37    0.87
  -7   0   7   -1.41    1.49
  -7   0   6  188.59    9.99
  -7   0   6  192.27   17.51
  -7   0   6  172.90   17.30
  -7   0   5    1.13    0.90
  -7   0   5    4.62    2.73
  -7   0   5    3.29    2.32
  -7   0   5    0.78    1.16
  -7   0   4 1838.22   64.50
  -7   0   4 1823.90   68.85
  -7   0   3    0.71    1.30
  -7   0   3    0.96    1.13
  -7   0   3    3.76    2.63
  -7   0   2   62.39    8.17
  -7   0   2   49.97    6.11
  -7   0   1    0.67    1.01
  -7   0   1    0.53    1.13
  -7   0   0   98.70    9.42
  -7   0   0  111.07    9.33
  -7   0  -1    1.33    1.22
  -7   0  -1    2.11    1.82
  -7   0  -2  570.54   26.64
  -7   0  -2  571.19   28.51
  -7   0  -3    0.74    1.11
   7   0   3   -1.55    2.31
   7   0   3   -0.41    1.07
   7   0   4    1.80    2.69
   7   0   4    0.94    1.41
  -7   0  -4    1.16    1.23
   7   0   4    0.96    1.24
   7   0   5   -2.11    3.15
   7   0   5    1.09    1.29
   7   0   5    0.55    1.44
  -7   0  -5    1.33    1.40
  -7   0  -6  642.02   38.05
   7   0   6  665.44   47.62
   7   0   6  688.79   29.00
   7   0   6  655.84   28.47
   7   0   6  641.42   23.85
   7   0   6  658.60   23.58
   7   0   6  660.73   24.37
   7   0   6  680.41   29.08
   7   0   6  672.65   28.46
   7   0   6  628.53   27.97
   7   0   7    2.70    2.25
   7   0   7   -2.71    4.05
   7   0   7   -0.66    1.99
   7   0   7    0.67    1.59
   7   0   7    0.40    1.13
   7   0   7    0.66    1.55
   7   0   7    0.69    0.96
   7   0   7    0.68    1.44
  -7   0  -7    1.51    1.60
   7   0   7    0.60    0.96
   7   0   8  225.55   14.15
   7   0   8  202.35    9.82
   7   0   8  182.18   13.29
   7   0   8  213.98   11.18
   7   0   8  217.87   10.25
   7   0   8  196.63   11.47
   7   0   8  193.37   13.55
   7   0   8  205.04   13.79
   7   0   8  212.36   14.09
   7   0   8  205.74   10.61
   7   0   9    0.82    0.92
   7   0   9   -0.50    1.29
   7   0   9    2.00    1.50
   7   0   9    0.50    1.48
   7   0   9   -0.35    1.03
   7   0   9    1.00    1.67
   7   0   9    0.19    0.68
   7   0   9   -0.48    1.77
   7   0   9    0.22    1.01
   7   0   9    1.31    0.96
   7   0  10  138.82    7.97
   7   0  10  130.53    7.95
   7   0  10  132.84    7.98
   7   0  10  113.71    7.54
   7   0  10  128.89    7.84
   7   0  10  141.07    6.50
   7   0  11    0.63    0.53
   7   0  11    0.13    0.52
   7   0  11    0.35    0.34
  -7  -1  12    3.13    1.35
  -7  -1  12    3.27    1.31
  -7   1  12    3.74    1.33
  -7  -1  12    1.44    0.92
  -7   1  12    2.54    1.00
  -7   1  11  205.35   10.07
  -7   1  11  205.75   10.32
  -7  -1  11  207.36    9.24
  -7   1  11  210.41   10.84
  -7  -1  11  205.77   10.83
  -7   1  11  200.46   10.41
  -7  -1  11  213.08   11.23
  -7  -1  11  203.12   10.85
  -7  -1  11  218.53   10.80
  -7   1  11  223.88   10.88
  -7   1  11  219.46   10.68
  -7  -1  11  194.75   10.52
  -7  -1  10   34.89    4.24
  -7  -1  10   42.70    4.17
  -7   1  10   37.02    4.21
  -7   1  10   38.02    4.14
  -7  -1  10   33.35    4.01
  -7  -1  10   29.63    4.01
  -7   1  10   40.57    4.61
  -7  -1  10   37.29    4.47
  -7   1  10   32.07    4.11
  -7  -1  10   37.47    4.43
  -7  -1  10   31.58    3.97
  -7   1  10   36.47    3.90
  -7   1  10   31.35    3.95
  -7   1  10   28.17    3.86
  -7  -1  10   39.63    4.65
  -7   1  10   35.50    4.19
  -7  -1  10   36.94    3.53
  -7  -1   9   70.40    6.21
  -7  -1   9   69.56    5.60
  -7   1   9   66.20    5.65
  -7  -1   9   62.62   11.15
  -7   1   9   64.59   11.47
  -7   1   9   70.05    5.84
  -7  -1   9   64.56    5.84
  -7   1   9   77.91    6.49
  -7  -1   9   66.98    6.11
  -7   1   9   75.00    6.31
  -7  -1   9   56.26    5.74
  -7  -1   9   73.38    6.24
  -7   1   9   67.56    6.02
  -7  -1   9   69.08    6.17
  -7   1   9   64.34    6.18
  -7   1   9   66.84    5.40
  -7  -1   9   70.09    6.43
  -7   1   9   60.32    5.69
  -7  -1   9   71.95    6.34
  -7   1   9   61.82    5.86
  -7  -1   9   54.58    4.82
  -7   1   9   74.09    5.44
  -7  -1   9   71.48    4.99
  -7  -1   8  554.83   22.31
  -7  -1   8  543.42   34.67
  -7   1   8  475.70   33.31
  -7  -1   8  557.73   20.94
  -7   1   8  571.54   21.26
  -7   1   8  551.97   21.37
  -7  -1   8  527.80   21.58
  -7  -1   8  597.57   22.55
  -7   1   8  540.44   21.96
  -7   1   8  546.02   21.92
  -7   1   8  546.62   20.46
  -7   1   8  575.43   22.86
  -7  -1   8  534.91   21.79
  -7  -1   8  606.70   22.48
  -7  -1   8  546.09   22.15
  -7   1   8  557.23   22.12
  -7  -1   8  563.58   22.38
  -7   1   8  577.88   22.79
  -7   1   8  554.44   21.78
  -7  -1   8  544.91   22.45
  -7   1   8  539.97   19.87
  -7  -1   8  510.16   19.88
  -7   1   8  532.66   20.01
  -7  -1   7  229.26   11.93
  -7   1   7  248.20   12.19
  -7  -1   7  208.99   19.69
  -7   1   7  212.32   20.02
  -7  -1   6   11.01    4.10
  -7   1   6   17.27    5.06
  -7  -1   6    9.33    2.01
  -7   1   6   11.42    2.22
  -7  -1   6   13.28    4.66
  -7   1   6   16.96    5.17
  -7  -1   6   13.47    3.57
  -7  -1   5  210.09   17.25
  -7   1   5  211.58   17.33
  -7  -1   5  204.07   10.02
  -7   1   5  196.96    9.85
  -7   1   5  186.38   16.77
  -7  -1   5  234.77   18.67
  -7  -1   5  215.00   14.99
  -7  -1   4   50.47    8.18
  -7  -1   4   65.79    7.72
  -7  -1   3 1780.63   62.51
  -7   1   3 1811.01   64.30
  -7  -1   3 1712.04   62.25
  -7   1   3 1799.91   65.84
  -7  -1   3 1810.98   66.51
  -7  -1   2  232.93   15.59
  -7  -1   2  253.04   16.49
  -7   1   2  247.78   12.62
  -7  -1   2  239.83   17.51
  -7   1   2  265.44   17.60
  -7  -1   1  471.07   23.85
  -7   1   1  432.53   19.27
  -7  -1   1  435.42   22.48
  -7   1   1  421.71   22.92
  -7  -1   0    3.52    1.83
  -7   1   0    5.22    2.13
  -7   1   0    2.28    1.97
  -7  -1   0    4.71    2.13
  -7  -1  -1   24.42    5.08
  -7   1  -1   25.19    4.80
  -7   1  -1   30.58    5.47
  -7  -1  -1   18.84    4.08
  -7   1  -2 1009.49   42.61
  -7  -1  -2  963.06   38.82
   7  -1   3   77.74   12.00
   7   1   3   63.54   10.63
  -7  -1  -3   69.42    7.86
   7  -1   3   66.71    6.04
   7   1   3   69.10    6.03
  -7   1  -3   55.22    8.53
  -7  -1  -3   79.52    9.92
  -7  -1  -4  202.86   17.58
   7  -1   4  237.92   12.98
   7   1   4  195.01   11.73
   7  -1   4  222.23   12.53
   7   1   4  192.84   11.59
   7  -1   4  243.59   23.21
   7   1   4  198.66   20.64
  -7  -1  -5 1020.19   48.79
   7  -1   5 1105.20   59.91
   7   1   5  931.34   55.07
   7  -1   5 1103.12   39.41
   7   1   5  990.54   38.03
   7  -1   5 1175.01   40.09
   7   1   5 1022.26   38.35
   7  -1   6    6.85    2.72
   7   1   6    5.83    2.32
   7   1   6   10.91    3.04
   7  -1   6   10.19    2.91
   7  -1   6   13.15    3.03
   7   1   6   13.36    3.26
   7  -1   6   10.92    3.22
   7  -1   6   12.40    3.25
   7   1   6   10.27    2.90
   7   1   6    7.85    1.97
   7  -1   6    8.54    2.12
   7   1   6   11.63    2.18
   7  -1   6   11.40    2.15
  -7  -1  -6   11.06    4.63
  -7   1  -6    1.56    1.67
   7  -1   6   13.45    3.24
   7   1   6    9.78    2.80
   7  -1   6   16.96    8.10
   7   1   6   11.41    5.91
   7  -1   7   53.15    6.57
   7   1   7   50.33    6.34
   7  -1   7   56.05    6.93
   7   1   7   53.81    6.69
   7  -1   7   63.19    7.22
   7   1   7   60.63    6.94
   7  -1   7   56.85    4.90
   7   1   7   50.34    4.54
   7   1   7   56.07    5.77
   7   1   7   60.22    5.25
   7  -1   7   54.57    5.09
   7   1   7   54.58    6.74
   7  -1   7   60.82    7.30
   7  -1   7   78.56    8.02
   7   1   7   58.39    6.74
   7   1   8   15.25    3.47
   7  -1   8   19.96    4.00
   7   1   8   16.18    3.75
   7  -1   8   20.07    4.05
   7   1   8   20.41    2.78
   7  -1   8   16.17    3.05
   7  -1   8   25.00    3.01
   7   1   8   17.36    2.55
   7  -1   8   16.28    2.57
   7  -1   8   13.87    3.35
   7   1   8   22.32    3.48
   7   1   8   17.20    3.67
   7   1   8   16.66    2.63
   7   1   8   22.95    3.13
   7  -1   8   16.12    2.71
   7  -1   8   15.57    3.76
   7   1   8   27.09    4.59
   7  -1   8   19.78    4.16
   7   1   8   13.19    3.36
   7   1   9  137.18    9.36
   7  -1   9  158.72   10.23
   7  -1   9  134.77    8.28
   7   1   9  149.56    8.71
   7   1   9  147.32    7.53
   7  -1   9  153.67    7.57
   7  -1   9  128.66    9.19
   7   1   9  140.66    9.50
   7  -1   9  143.69    8.39
   7  -1   9  126.36    9.16
   7   1   9  139.42    9.44
   7  -1   9  152.86    7.47
   7  -1   9  144.84    7.85
   7   1   9  139.97    9.45
   7  -1   9  124.89    9.17
   7  -1   9  146.24    9.80
   7   1   9  137.15    9.40
   7  -1  10    5.06    1.01
   7  -1  10    3.17    1.26
   7   1  10    5.05    1.52
   7  -1  10    6.02    1.40
   7  -1  10    4.98    1.55
   7   1  10    5.48    1.59
   7  -1  10    5.58    1.59
   7   1  10    4.53    1.41
   7   1  10    3.81    1.45
   7  -1  10    4.12    1.40
   7  -1  10    5.77    1.30
   7  -1  10    4.23    1.10
   7   1  10    5.03    1.10
   7  -1  10    4.48    1.03
   7  -1  10    8.14    1.86
   7   1  10    3.49    1.24
   7  -1  11   39.18    2.07
   7  -1  11   31.97    2.18
   7   1  11   39.31    2.35
   7  -1  11   30.04    2.12
   7   1  11   39.38    2.37
   7  -1  11   34.54    2.15
   7   1  11   39.12    2.31
  -7  -2  13    1.91    0.79
  -7  -2  13    2.28    0.80
  -7  -2  13    1.20    0.66
  -7  -2  12   19.22    2.55
  -7  -2  12   18.97    2.63
  -7  -2  12   20.25    2.20
  -7   2  12   20.19    2.23
  -7  -2  12   24.45    2.84
  -7   2  12   18.33    2.36
  -7  -2  11  609.33   23.04
  -7  -2  11  592.71   22.65
  -7  -2  11  606.15   21.85
  -7   2  11  583.82   21.55
  -7  -2  11  638.82   22.77
  -7  -2  11  557.92   22.81
  -7  -2  11  613.36   21.57
  -7   2  11  576.52   21.26
  -7  -2  11  622.40   23.05
  -7   2  11  606.31   22.12
  -7  -2  10   10.81    2.64
  -7   2  10    9.05    1.87
  -7  -2  10    9.86    2.45
  -7   2  10   11.27    2.30
  -7  -2  10    9.80    2.17
  -7  -2  10    8.58    1.99
  -7  -2  10    9.37    2.55
  -7   2  10    8.53    2.01
  -7   2  10    7.96    1.94
  -7  -2  10   13.13    2.45
  -7   2  10    8.63    2.17
  -7  -2  10   14.24    2.88
  -7   2  10   11.09    2.15
  -7  -2  10    7.92    2.11
  -7  -2   9  281.71   14.28
  -7   2   9  266.44   12.96
  -7   2   9  278.20   12.57
  -7  -2   9  274.64   14.51
  -7   2   9  276.61   12.36
  -7   2   9  288.57   13.72
  -7  -2   9  299.55   13.94
  -7  -2   9  275.26   13.61
  -7   2   9  282.51   13.59
  -7   2   9  281.13   13.49
  -7   2   9  265.75   14.47
  -7  -2   9  302.74   13.79
  -7  -2   9  275.70   14.60
  -7   2   9  280.24   13.92
  -7  -2   9  281.45   13.74
  -7  -2   9  281.64   14.66
  -7  -2   9  231.62   21.59
  -7   2   9  251.68   22.48
  -7   2   9  307.31   13.77
  -7  -2   8    2.35    1.21
  -7  -2   8    2.26    1.27
  -7  -2   8    5.97    1.97
  -7   2   8    1.68    1.23
  -7  -2   8    0.75    0.97
  -7   2   8    2.60    1.24
  -7   2   8    1.31    0.98
  -7   2   8    5.18    1.79
  -7  -2   8    3.43    1.66
  -7   2   8    4.60    2.00
  -7  -2   8    5.81    3.43
  -7  -2   8    0.46    1.20
  -7   2   8    5.23    1.48
  -7   2   8   -1.46    2.18
  -7  -2   8    3.25    1.43
  -7   2   8    1.81    1.21
  -7   2   8    4.68    1.38
  -7  -2   8    1.81    1.44
  -7   2   7 1673.86   53.83
  -7  -2   7 1703.80   54.34
  -7   2   7 1744.65   54.30
  -7  -2   7 1842.17   71.88
  -7   2   7 1698.30   70.43
  -7   2   6    8.01    1.83
  -7  -2   6    4.21    2.00
  -7  -2   6   12.03    4.22
  -7   2   6   12.09    4.43
  -7   2   6    6.49    1.64
  -7  -2   6    5.74    1.59
  -7  -2   5  136.01   14.07
  -7   2   5  105.91   12.47
  -7  -2   5  134.49   11.97
  -7  -2   5  126.92    7.45
  -7   2   5  125.44    7.32
  -7   2   5  135.03   13.76
  -7  -2   5  142.81   13.88
  -7  -2   4   24.90    5.39
  -7   2   4   21.08    5.00
  -7   2   4   19.40    5.06
  -7  -2   4   27.77    5.89
  -7  -2   4   20.74    4.68
  -7  -2   3    6.57    3.14
  -7   2   3    3.48    2.06
  -7  -2   3    8.89    3.08
  -7  -2   3    2.95    2.08
  -7  -2   2  107.04   10.29
  -7  -2   2  101.06   11.12
  -7   2   2   89.42    9.53
  -7  -2   2  106.54   10.92
  -7  -2   1  181.08   13.69
  -7  -2   1  182.83   15.21
  -7   2   1  159.14   10.33
  -7  -2   1  187.11   14.08
  -7   2   1  185.26   13.26
  -7  -2   0 1208.11   50.52
  -7   2   0 1273.33   46.07
  -7  -2   0 1227.57   48.01
  -7   2  -1 3016.35  100.89
  -7  -2  -1 3257.72  102.40
  -7   2  -2   46.22    7.33
  -7  -2  -2   67.51    9.08
   7   2   2   48.61    8.14
   7  -2   2   61.20    5.16
   7   2   2   45.39    4.29
   7  -2   2   64.80    9.96
  -7  -2  -2   41.95    6.60
  -7  -2  -3 2579.89   90.56
  -7   2  -3 2392.79   90.24
   7   2   3 2474.71   77.18
   7  -2   3 2692.92   97.38
   7   2   3 2462.30   93.38
   7   2   3 2431.38   77.16
  -7  -2  -3 2365.98   84.84
   7  -2   4  328.29   15.44
   7   2   4  276.53   14.10
  -7  -2  -4  290.89   21.74
  -7   2  -4  294.79   23.36
   7   2   4  261.67   23.12
   7  -2   4  296.08   25.32
   7  -2   4  321.18   15.17
   7   2   4  274.87   14.02
  -7  -2  -5  591.86   33.75
  -7   2  -5  517.35   34.48
   7  -2   5  542.82   38.67
   7   2   5  497.45   36.03
   7  -2   5  609.73   24.36
   7   2   5  529.28   22.83
   7   2   5  530.43   22.10
   7  -2   5  556.21   23.52
   7  -2   5  544.11   23.44
   7   2   5  573.90   23.55
   7   2   5  590.32   20.45
   7  -2   5  556.22   20.98
   7   2   5  575.42   21.20
   7  -2   5  591.55   24.21
   7   2   5  530.51   23.02
   7  -2   5  536.38   23.12
   7   2   5  537.36   22.99
   7  -2   5  510.11   22.91
   7   2   5  569.14   23.33
   7   2   6   41.76    5.19
   7  -2   6   38.70    5.26
  -7  -2  -6   28.63    6.82
   7   2   6   44.02    5.32
   7  -2   6   29.46    4.54
   7   2   6   29.90    4.59
   7  -2   6   29.96    4.66
   7   2   6   29.70    3.45
   7  -2   6   33.16    4.90
   7   2   6   29.20    4.10
   7   2   6   32.04    3.42
   7  -2   6   48.22    5.78
   7   2   6   34.02    4.71
   7  -2   6   64.11   12.83
   7   2   6   20.35    7.19
   7  -2   6   41.31    4.26
   7  -2   6   27.57    4.58
   7   2   6   31.82    4.60
   7  -2   7    2.72    1.63
   7   2   7    3.08    1.96
   7   2   7    4.20    2.07
   7  -2   7    2.82    1.79
   7  -2   7    2.18    1.26
   7  -2   7    2.79    1.67
   7   2   7    2.08    1.65
   7   2   7    1.11    0.88
   7  -2   7    2.89    1.73
   7   2   7    4.66    2.12
   7  -2   7    1.71    1.20
   7  -2   7    2.34    1.85
   7   2   7    0.52    1.46
   7  -2   8  136.89    8.22
   7  -2   8  160.73   10.52
   7   2   8  145.40    9.65
   7   2   8  141.23    9.64
   7  -2   8  139.52    9.61
   7   2   8  133.04    9.27
   7  -2   8  155.35   10.26
   7   2   8  139.28    9.52
   7  -2   8  134.62    7.39
   7   2   8  140.23    7.59
   7   2   8  142.09    9.59
   7  -2   8  141.32    9.81
   7   2   8  134.10    9.36
   7  -2   8  149.49   10.30
   7  -2   9   99.16    5.95
   7   2   9   95.15    6.60
   7  -2   9   94.59    6.87
   7   2   9   98.93    5.46
   7   2   9   96.76    6.70
   7  -2   9   93.70    6.68
   7  -2   9   82.57    6.39
   7  -2   9   98.65    5.47
   7   2   9   91.66    6.66
   7   2   9   95.14    6.58
   7   2   9   92.49    6.77
   7   2   9   91.36    6.45
   7  -2   9   99.37    6.96
   7  -2   9   91.83    6.56
   7   2   9   89.91    6.45
   7   2   9   87.33    6.45
   7  -2   9   84.13    6.41
   7   2  10   14.09    1.86
   7  -2  10   13.06    1.91
   7  -2  10   14.76    1.75
   7  -2  10   14.46    1.47
   7   2  10   14.60    1.86
   7  -2  10   15.94    1.73
   7   2  10   12.29    1.76
  -7  -3  12    2.31    0.92
  -7   3  12    2.66    1.00
  -7   3  11   50.30    4.30
  -7  -3  11   53.28    4.64
  -7  -3  11   52.08    4.90
  -7  -3  11   61.55    5.39
  -7  -3  11   55.73    3.70
  -7  -3  11   62.39    4.52
  -7  -3  10   95.82    6.95
  -7  -3  10  106.88    8.27
  -7  -3  10  106.78    6.20
  -7   3  10   89.74    7.25
  -7  -3  10   95.22    7.74
  -7  -3  10  106.81    7.52
  -7  -3  10  103.07    7.60
  -7  -3  10  105.19    6.37
  -7  -3  10  105.47    7.04
  -7  -3   9  169.67    9.99
  -7  -3   9  180.97   11.67
  -7   3   9  168.70    9.20
  -7  -3   9  169.66    9.24
  -7  -3   9  169.93   11.39
  -7  -3   9  178.84    9.13
  -7   3   9  165.58    8.97
  -7  -3   9  152.35    8.96
  -7   3   9  167.82    9.75
  -7  -3   9  189.86   10.71
  -7  -3   9  181.60   10.91
  -7   3   9  177.97    9.76
  -7  -3   8  403.22   17.71
  -7  -3   8  354.26   17.25
  -7   3   8  392.66   16.54
  -7   3   8  376.45   18.23
  -7  -3   8  416.81   18.76
  -7   3   8  375.16   26.42
  -7   3   8  423.55   17.15
  -7  -3   8  439.31   19.79
  -7   3   8  381.28   16.29
  -7   3   8  389.64   17.17
  -7  -3   8  431.18   17.00
  -7   3   8  393.16   16.38
  -7  -3   7   83.66    6.17
  -7   3   7   82.88    6.05
  -7   3   7   89.09    7.63
  -7  -3   7   91.68    7.75
  -7   3   7   86.54    6.15
  -7  -3   7   93.24    7.06
  -7  -3   7   81.74    6.97
  -7   3   7   90.34    7.03
  -7   3   7   91.60    6.99
  -7   3   7   85.80    6.30
  -7   3   7   92.68   11.94
  -7  -3   6  233.49   11.26
  -7   3   6  246.28   12.50
  -7  -3   6  240.31   18.96
  -7   3   6  221.04   18.65
  -7  -3   5  411.87   16.53
  -7  -3   5  420.08   25.13
  -7   3   5  418.27   25.61
  -7   3   5  449.96   18.41
  -7  -3   5  450.48   25.64
  -7  -3   4   47.95    7.30
  -7  -3   4   52.72    8.15
  -7  -3   4   53.88    8.15
  -7   3   4   52.46    7.74
  -7  -3   4   52.78    8.09
  -7   3   4   57.34    8.21
  -7   3   3 1861.06   70.80
  -7  -3   3 2053.46   74.20
  -7  -3   3 2046.87   74.12
  -7  -3   3 2085.81   78.97
  -7  -3   3 1940.03   70.94
  -7  -3   2  129.67   14.60
  -7  -3   2  157.60   14.08
  -7  -3   2  177.56   14.79
  -7   3   2  166.32   13.09
  -7  -3   2  185.55   14.26
  -7  -3   1  276.73   19.18
  -7   3   1  294.29   17.53
  -7  -3   1  301.43   18.69
  -7  -3   0  567.38   32.07
  -7  -3   0  550.67   28.97
  -7   3   0  508.51   24.84
  -7  -3   0  560.48   26.16
   7   3   1   15.09    4.11
  -7  -3  -1   16.61    4.40
  -7  -3  -1   14.78    4.89
   7   3   2 1161.62   49.62
   7  -3   2 1215.32   51.54
  -7  -3  -2 1187.45   49.85
  -7  -3  -2 1216.71   53.24
   7   3   3  540.30   20.61
  -7  -3  -3  529.87   28.96
  -7  -3  -3  593.00   33.35
   7   3   3  518.19   30.81
   7  -3   3  601.93   33.31
   7   3   3  528.80   20.42
   7  -3   4  153.14   17.05
   7   3   4  154.80   16.54
   7  -3   4  179.39   10.06
   7   3   4  159.09    9.40
   7   3   4  160.95    9.71
   7  -3   4  173.57   11.10
   7  -3   4  181.44   10.27
   7   3   4  156.10    9.35
  -7  -3  -4  182.34   17.57
   7  -3   4  180.82    9.82
   7   3   4  164.37   10.69
   7  -3   5  476.10   20.06
   7  -3   5  466.48   20.10
   7   3   5  471.06   32.28
   7  -3   5  547.42   21.13
   7   3   5  483.18   19.93
   7  -3   5  438.73   21.34
   7   3   5  442.59   19.80
   7  -3   5  467.13   18.61
   7  -3   5  524.92   20.95
   7   3   5  489.70   20.14
  -7  -3  -5  507.87   31.58
   7  -3   5  477.74   19.73
  -7   3  -5  457.72   32.51
   7   3   5  456.19   21.06
   7  -3   6  949.37   34.62
   7   3   6 1006.74   34.95
   7  -3   6  979.45   35.10
   7   3   6  995.04   34.97
   7  -3   6  976.85   33.17
   7  -3   6 1107.61   36.05
   7   3   6  958.51   34.41
   7   3   6  966.98   34.87
   7  -3   6  926.68   36.60
   7   3   6  899.23   35.45
   7  -3   6  933.40   34.33
   7   3   6  981.31   34.63
   7  -3   6 1059.80   35.84
   7   3   6  931.13   34.29
   7  -3   7  140.71    9.27
   7   3   7  124.77    8.42
   7   3   7  127.92    8.84
   7  -3   7  125.53    8.65
   7   3   7  147.39    9.06
   7   3   7  139.95    8.80
   7  -3   7  130.73    8.63
   7   3   7  127.35    7.03
   7   3   7  148.59    9.10
   7  -3   7  124.16    8.58
   7  -3   7  158.35    9.66
   7   3   7  123.23    8.36
   7  -3   7  132.01    7.89
   7  -3   8   20.46    2.96
   7  -3   8   21.00    2.73
   7   3   8   17.12    3.12
   7   3   8   19.66    2.84
   7   3   8   20.60    3.42
   7   3   8   23.22    3.00
   7  -3   8   17.23    2.80
   7   3   8   18.83    2.78
   7  -3   9   46.87    4.36
   7   3   9   52.80    3.64
   7  -3   9   53.05    3.76
   7   3   9   49.54    4.40
   7   3   9   51.62    4.58
   7   3   9   57.78    3.77
   7   3   9   51.06    3.58
   7  -3   9   53.79    3.45
   7  -3  10  133.82    5.49
   7  -3  10  139.46    6.19
   7  -3  10  140.82    5.67
  -7  -4  12   12.35    1.39
  -7  -4  11    8.54    1.90
  -7  -4  11    7.70    1.44
  -7   4  11    5.84    1.36
  -7  -4  11   10.00    1.79
  -7  -4  10   30.08    3.63
  -7   4  10   35.66    3.64
  -7  -4  10   29.62    3.59
  -7   4  10   40.97    4.20
  -7  -4  10   26.08    2.78
  -7  -4  10   34.08    3.61
  -7  -4  10   30.24    4.05
  -7  -4   9  124.84    8.46
  -7   4   9  136.61    8.07
  -7   4   9  130.00    8.83
  -7  -4   9  131.07    8.53
  -7  -4   9  129.87    9.56
  -7  -4   9  123.95    7.44
  -7  -4   8   10.53    2.57
  -7  -4   8    7.01    1.98
  -7   4   8    8.97    2.61
  -7   4   8   10.70    2.31
  -7  -4   8    8.20    2.34
  -7   4   8   13.32    2.81
  -7  -4   8   11.42    2.87
  -7   4   8    7.20    2.25
  -7  -4   7   51.71    5.76
  -7  -4   7   64.80    5.47
  -7   4   7   55.36    5.78
  -7   4   7   49.91    5.46
  -7   4   7   52.52    5.78
  -7  -4   7   68.55    6.93
  -7   4   7   54.76    5.93
  -7   4   7   51.27    4.81
  -7   4   6    7.04    1.83
  -7   4   6    3.04    1.59
  -7   4   6    7.99    2.39
  -7   4   6    4.12    1.88
  -7  -4   6    5.77    2.16
  -7   4   5  143.02    7.98
  -7  -4   5  156.96   10.26
  -7   4   5  154.66    9.46
  -7  -4   5  147.67   15.47
  -7  -4   5  142.12   14.53
  -7   4   5  160.60   10.10
  -7  -4   4 2133.77   82.54
  -7  -4   4 2255.96   82.75
  -7   4   4 2222.86   69.73
  -7   4   3 1159.73   39.66
  -7   4   2  147.80    9.19
  -7  -4   2  154.64   15.16
  -7  -4   1  298.94   24.98
  -7  -4   1  276.54   21.02
  -7   4   1  341.32   14.96
  -7  -4   0    9.13    4.26
  -7  -4   0    4.39    2.60
  -7   4   0    5.15    1.59
  -7  -4  -1    9.18    4.58
  -7  -4  -2  340.41   26.27
   7   4   2  298.10   15.19
  -7  -4  -2  283.52   21.49
   7  -4   3   54.70    5.03
   7  -4   3   62.66    5.72
  -7  -4  -3   49.62    9.69
   7  -4   3   65.82    5.59
   7  -4   3   50.94    5.69
  -7  -4  -3   66.23    9.72
   7  -4   4  109.58    8.84
   7   4   4  130.50    9.58
  -7  -4  -4   96.38   13.61
   7  -4   4  115.67    7.88
   7   4   5   52.06    5.97
   7  -4   5   48.41    4.97
   7  -4   5   53.16    4.55
   7  -4   5   45.52    5.64
   7   4   5   55.51    5.82
   7  -4   6   47.37    4.74
   7  -4   6   50.81    4.40
   7  -4   6   36.89    5.10
   7   4   6   44.42    5.26
   7  -4   7    8.71    1.79
   7   4   7    9.54    2.64
   7   4   7    5.28    2.09
   7  -4   8  327.69   12.48
   7   4   8  320.69   14.44
  -7   4  -9  146.92    5.72
   7  -4   9  146.34    5.98
   7  -4   9  156.61    7.25
  -7  -5  11    2.82    0.69
  -7   5  11    4.30    0.91
  -7  -5  11    3.28    0.95
  -7  -5  11    4.29    1.03
  -7  -5  10  160.87    8.01
  -7  -5  10  177.10    8.89
  -7  -5  10  161.63    6.88
  -7   5  10  163.45    7.60
  -7  -5  10  167.13    7.70
  -7   5   9    6.82    1.78
  -7   5   9    6.12    1.56
  -7  -5   9    6.64    1.67
  -7  -5   9    8.16    2.44
  -7  -5   9    8.42    1.68
  -7   5   8   30.56    3.85
  -7  -5   8   35.55    4.22
  -7  -5   8   26.44    3.79
  -7  -5   8   40.94    4.25
  -7   5   8   31.66    3.49
  -7   5   8   33.23    4.14
  -7   5   7   23.31    3.79
  -7  -5   7   36.45    4.41
  -7   5   7   24.89    3.73
  -7  -5   7   22.96    3.91
  -7  -5   7   25.87    3.59
  -7   5   7   26.35    3.19
  -7   5   7   28.45    3.96
  -7   5   6   81.46    5.78
  -7  -5   6   84.12    7.57
  -7   5   6   85.14    7.01
  -7   5   6   91.41    7.78
  -7   5   6   90.44    7.62
  -7  -5   5   16.26    3.32
  -7   5   5   11.11    2.86
  -7   5   5   11.81    3.00
  -7  -5   5   11.20    4.45
  -7  -5   5   10.18    4.04
  -7   5   5    9.94    2.37
  -7  -5   5    7.16    2.08
  -7  -5   4  429.94   29.63
  -7  -5   4  426.67   28.66
  -7   5   4  448.81   20.05
  -7   5   4  436.51   18.89
  -7  -5   4  431.06   19.62
  -7  -5   4  459.73   20.63
  -7   5   3  157.96   10.50
  -7  -5   3  150.96   10.34
  -7  -5   2  178.59   17.95
  -7   5   2  194.03   11.45
  -7   5   2  190.89    9.91
  -7  -5   2  180.43   11.26
  -7  -5   2  194.23   11.77
  -7  -5   1  261.38   21.58
  -7   5   1  284.88   13.84
  -7  -5   1  260.74   13.98
  -7   5   1  268.69   13.03
  -7   5   1  234.04   11.64
   7   5  -1  254.85   13.05
  -7  -5   1  255.85   13.87
  -7  -5   0   22.28    3.74
  -7  -5   0   26.88    7.83
  -7  -5   0   15.36    4.91
  -7   5   0   21.71    3.24
  -7  -5   0   16.74    3.21
  -7   5   0   20.79    2.95
   7   5   0   13.83    2.91
  -7   5   0   19.33    3.05
  -7  -5  -1   28.29    4.10
   7  -5   1   41.37    4.24
   7   5   1   44.85    5.22
  -7   5  -1   35.96    4.08
  -7  -5  -1   40.55    9.37
   7  -5   1   39.14    4.56
  -7  -5  -2  232.37   22.70
   7  -5   2  257.87   12.88
  -7  -5  -2  222.78   19.79
  -7  -5  -2  219.38   12.50
  -7   5  -2  225.17   11.44
   7  -5   2  236.20   12.02
   7   5   2  247.06   13.91
  -7   5  -3    0.94    1.14
   7   5   3    2.63    1.47
   7  -5   3   -0.38    1.15
  -7  -5  -3    1.25    1.33
   7  -5   3   -0.36    1.06
   7  -5   3    0.40    0.95
   7   5   3    1.17    1.42
   7  -5   3    0.48    1.25
  -7  -5  -4   83.72    6.56
   7  -5   4   81.32    6.34
   7  -5   4   63.53    6.58
   7   5   4   80.95    6.70
  -7  -5  -5  378.84   16.26
   7  -5   5  410.07   16.76
   7  -5   5  354.15   17.60
   7   5   5  399.79   17.45
   7   5   5  386.94   17.44
  -7  -5  -6  252.95   11.39
   7  -5   6  264.29   12.02
   7  -5   6  237.28   12.92
   7   5   6  287.95   13.50
   7   5   6  253.16   12.71
   7  -5   7   23.44    2.26
  -7  -5  -7   28.79    3.04
   7   5   7   29.29    3.42
   7   5   7   33.50    3.63
   7   5   8  161.65    7.48
   7  -5   8  139.56    6.96
  -7   5  -8  159.89    6.64
   7  -5   9   81.43    3.35
  -7  -6  10  128.10    5.23
  -7  -6  10  114.47    5.20
  -7  -6   9   37.72    3.42
  -7   6   9   29.95    2.33
  -7  -6   9   25.01    1.94
  -7  -6   9   36.96    3.32
  -7  -6   9   31.70    3.09
  -7  -6   8  908.55   30.88
  -7  -6   8  863.56   27.77
  -7   6   8  867.43   27.68
  -7  -6   8  959.50   30.91
  -7  -6   8  860.98   29.98
  -7  -6   8  887.37   29.49
  -7  -6   7  291.29   12.09
  -7   6   7  304.81   11.69
  -7  -6   7  280.16   13.94
  -7  -6   7  316.22   13.67
  -7   6   7  295.83   14.43
  -7  -6   7  303.24   14.36
  -7   6   7  298.34   13.12
  -7   6   6  109.02    7.53
  -7   6   6  122.31    7.98
  -7  -6   6  124.09    7.12
  -7   6   6  125.59    8.96
  -7  -6   6  133.80    9.07
  -7  -6   6  118.32    7.82
  -7  -6   5  104.90    7.42
  -7   6   5  115.88    7.83
  -7  -6   5   97.50    7.61
  -7  -6   4    2.88    1.52
  -7   6   4    4.71    1.66
  -7   6   4    3.15    2.08
  -7  -6   4    2.75    1.46
  -7  -6   3   -0.50    1.29
  -7  -6   3    1.17    1.23
  -7   6   3    0.81    1.35
  -7   6   3   -0.53    1.12
  -7  -6   3    0.48    1.01
  -7   6   2  157.64   10.07
  -7  -6   2  167.08   10.86
  -7  -6   2  152.34   10.42
  -7  -6   1   87.98    7.75
  -7   6   1  110.57    7.78
  -7   6   1  104.73    6.66
  -7  -6   1  104.28    8.46
  -7  -6   0  222.15   12.57
  -7   6   0  214.49   10.46
  -7   6   0  197.86   11.22
   7  -6   0  224.91   12.25
   7  -6   0  204.07   10.35
  -7  -6  -1    5.69    2.08
  -7   6  -1    5.74    1.70
   7  -6   1    9.57    2.39
  -7  -6  -1    6.64    2.19
   7  -6   1    5.33    1.66
  -7   6  -1    6.58    1.98
   7  -6   2   50.08    4.83
  -7  -6  -2   64.57    6.16
  -7  -6  -2   57.63    5.60
  -7   6  -2   49.32    4.54
  -7   6  -2   59.86    5.17
   7  -6   2   60.53    5.74
   7  -6   2   58.91    5.36
  -7  -6  -3  113.43    8.27
  -7  -6  -3  108.79    7.55
  -7   6  -3  110.21    6.98
  -7   6  -3  101.01    6.68
   7  -6   3  113.59    7.97
   7  -6   3  115.23    7.24
  -7  -6  -4  642.39   24.37
  -7  -6  -4  635.12   23.11
  -7   6  -4  647.51   22.17
  -7   6  -4  594.99   22.29
   7  -6   4  618.15   23.97
   7   6   4  628.99   22.50
   7  -6   4  664.21   23.15
  -7  -6  -5  180.69    9.34
  -7  -6  -5  169.25    8.13
   7  -6   5  164.17    9.10
   7   6   5  176.08    8.56
  -7   6  -5  157.55    8.12
   7  -6   5  167.45    8.47
  -7  -6  -6   10.48    1.83
   7   6   6   13.29    1.88
  -7   6  -7   26.79    2.18
  -7  -7   8   14.33    1.61
  -7  -7   8   12.48    1.49
  -7  -7   8    9.55    1.38
  -7  -7   8    7.65    1.19
   7   7  -8   10.86    1.40
  -7  -7   7   22.21    2.58
  -7  -7   7   23.21    2.57
  -7  -7   7   21.90    2.53
  -7  -7   6   29.86    2.73
  -7  -7   6   29.47    3.30
  -7  -7   5   18.06    2.16
  -7   7   5   17.98    3.00
  -7  -7   5   15.06    2.69
  -7   7   4   63.94    5.74
  -7   7   4   50.78    4.54
  -7  -7   4   56.66    5.30
  -7  -7   4   48.39    4.80
  -7  -7   3    2.31    1.35
  -7   7   3    2.92    1.45
  -7   7   3    1.65    1.38
  -7  -7   3    0.77    1.16
  -7   7   2  278.32   13.89
  -7   7   2  269.33   13.01
  -7  -7   2  282.84   14.01
  -7  -7   2  281.63   13.82
  -7  -7   2  286.07   12.88
  -7  -7   1   19.65    3.44
   7  -7  -1   19.44    3.05
  -7  -7   1   15.99    2.86
  -7  -7   1   16.34    2.72
  -7   7   1   18.41    3.10
   7  -7   0   20.94    3.01
  -7   7   0   19.24    2.94
  -7  -7   0   24.89    3.46
  -7   7   0   17.59    2.84
   7  -7   0   23.37    2.59
  -7   7  -1  816.75   28.08
   7  -7   1  791.74   27.70
  -7  -7  -1  802.98   28.34
  -7  -7  -1  812.22   29.47
  -7   7  -2  156.53    8.21
   7  -7   2  152.68    7.50
  -7  -7  -2  153.24    8.27
  -7  -7  -2  143.95    8.90
  -7   7  -3  124.56    6.51
   7  -7   3  116.66    6.15
  -7  -7  -3  109.35    6.14
  -7  -7  -3  112.10    7.07
  -7   7  -4    0.15    0.49
  -7  -7  -4   -0.23    0.93
   7  -7   4    0.95    0.73
  -7   7  -5    4.85    0.97
  -7  -7  -5    3.46    0.86
  -7   7  -6   12.84    1.07
   7  -8  -6  244.37    8.30
  -7  -8   5  130.17    5.40
  -7  -8   5  140.54    5.80
  -7  -8   5  140.00    5.95
  -7  -8   4   43.78    3.28
   7  -8  -4   43.32    3.28
  -7  -8   3  309.10   12.02
  -7  -8   3  310.77   12.07
  -7   8   3  308.98   11.69
   7  -8  -3  323.79   12.13
  -7  -8   2   93.66    5.62
  -7  -8   2   92.87    5.32
  -7   8   2  100.55    5.46
   7  -8  -2   85.89    5.12
  -7  -8   1    5.59    1.34
  -7  -8   0   42.36    3.57
  -7   8   0   39.52    3.27
  -7  -8   0   35.81    2.80
  -7  -8  -1   35.58    3.14
  -7   8  -1   34.48    2.86
  -7  -8  -2    0.47    0.55
  -7   8  -2    0.38    0.52
  -7  -8  -3    0.62    0.37
  -7  -8  -3   -0.09    0.36
  -8   0  13    0.16    0.61
  -8   0  12   37.71    3.61
  -8   0  12   33.25    3.38
  -8   0  12   34.17    3.56
  -8   0  12   29.72    3.41
  -8   0  11    2.05    1.35
  -8   0  11    1.12    1.31
  -8   0  11    0.29    1.16
  -8   0  11   -0.27    0.82
  -8   0  11    0.36    1.30
  -8   0  11   -0.37    1.29
  -8   0  10  304.88   14.64
  -8   0  10  300.56   15.04
  -8   0  10  312.99   14.93
  -8   0  10  299.21   14.92
  -8   0  10  284.44   13.55
  -8   0  10  307.62   13.91
  -8   0  10  275.52   13.15
  -8   0  10  297.18   14.70
  -8   0  10  319.78   15.22
  -8   0   9   -0.89    1.25
  -8   0   9    3.19    1.80
  -8   0   9    1.38    1.29
  -8   0   9   -0.46    1.09
  -8   0   9   -0.33    0.84
  -8   0   9    1.32    1.40
  -8   0   9   -0.35    0.89
  -8   0   9    1.12    1.12
  -8   0   9    3.59    2.68
  -8   0   9   -0.42    1.18
  -8   0   8 1205.42   39.04
  -8   0   8 1293.21   43.35
  -8   0   8 1289.50   43.52
  -8   0   8 1210.98   41.59
  -8   0   8 1336.37   62.27
  -8   0   8 1271.75   41.14
  -8   0   8 1273.22   43.23
  -8   0   8 1199.62   40.45
  -8   0   8 1281.40   43.08
  -8   0   8 1349.14   42.74
  -8   0   8 1246.51   42.86
  -8   0   7    1.59    1.68
  -8   0   7    0.41    0.87
  -8   0   6   39.03    8.28
  -8   0   6   21.49    6.35
  -8   0   6   39.47    4.33
  -8   0   6   34.63    6.24
  -8   0   5    1.32    2.79
  -8   0   5    1.38    2.06
  -8   0   5    1.01    1.18
  -8   0   5   -0.92    0.97
  -8   0   4   34.41    7.45
  -8   0   4   40.16    4.08
  -8   0   4   38.85    6.48
  -8   0   3    2.38    2.52
  -8   0   3    0.63    0.94
  -8   0   3    0.83    1.24
  -8   0   2 2951.12   96.48
  -8   0   2 2653.75   88.73
  -8   0   1    0.61    0.91
  -8   0   1   -0.79    1.19
  -8   0   0    6.13    2.40
  -8   0   0    8.60    2.98
  -8   0  -1    1.58    1.87
  -8   0  -1    0.79    1.67
  -8   0  -2 1152.83   46.02
   8   0   2 1045.06   35.76
  -8   0  -2 1045.16   43.21
  -8   0  -3    1.09    1.63
  -8   0  -3   -0.86    1.28
   8   0   3    0.43    1.12
   8   0   3    1.62    1.71
   8   0   4  276.46   15.18
   8   0   4  269.04   14.90
   8   0   4  265.56   26.31
   8   0   5    0.60    1.41
  -8   0  -5    2.80    2.95
   8   0   5   -0.59    1.53
   8   0   5   -0.38    0.97
   8   0   5   -1.83    1.58
   8   0   5   -2.33    3.49
   8   0   5   -0.60    1.55
   8   0   5   -0.30    0.79
   8   0   5    0.59    1.38
   8   0   6  188.82   24.79
   8   0   6  212.11   13.98
   8   0   6  192.10   13.43
   8   0   6  178.76   12.92
   8   0   6  223.65   10.94
   8   0   6  211.83   14.18
  -8   0  -6  230.48   21.19
   8   0   6  193.03   13.35
   8   0   7    1.28    1.91
   8   0   7    0.36    1.15
   8   0   7    2.64    1.18
   8   0   7    1.26    1.63
   8   0   7    2.59    2.16
   8   0   7    0.64    1.51
   8   0   7    0.32    0.96
   8   0   7   -0.62    1.61
   8   0   8   83.10    7.72
   8   0   8   78.43    5.78
   8   0   8   76.26    7.44
   8   0   8   81.63    7.72
   8   0   8   82.76    6.59
   8   0   8   95.00    6.16
   8   0   8   72.73    7.41
   8   0   8   90.18    5.51
   8   0   8   84.76    7.95
   8   0   9    1.00    0.89
   8   0   9    1.61    0.90
   8   0   9   -0.79    1.25
   8   0   9   -0.17    0.66
   8   0   9   -0.39    1.44
   8   0   9    0.58    1.14
   8   0   9    0.44    0.93
   8   0   9    0.38    1.57
   8   0   9    0.40    1.11
   8   0   9   -0.40    1.26
   8   0  10   19.30    2.42
   8   0  10   15.76    2.20
   8   0  10   16.12    2.23
   8   0  10   18.03    2.31
   8   0  10   18.75    2.33
   8   0  10   20.71    1.76
  -8  -1  12   26.60    3.20
  -8  -1  12   20.98    2.64
  -8   1  12   25.77    2.89
  -8  -1  12   24.69    2.77
  -8   1  11   60.10    5.31
  -8  -1  11   63.45    5.48
  -8  -1  11   69.96    5.36
  -8  -1  11   57.99    5.09
  -8   1  11   68.01    5.48
  -8  -1  11   63.92    5.39
  -8   1  11   67.17    5.31
  -8   1  11   57.76    4.90
  -8   1  11   47.77    4.65
  -8  -1  11   51.19    5.25
  -8  -1  11   63.99    5.66
  -8   1  11   60.51    4.47
  -8   1  11   52.50    4.58
  -8   1  10  529.12   20.46
  -8   1  10  490.04   19.08
  -8  -1  10  506.78   19.71
  -8  -1  10  519.30   21.73
  -8   1  10  524.15   21.45
  -8  -1  10  525.17   21.56
  -8  -1  10  522.11   21.23
  -8  -1  10  530.94   20.71
  -8   1  10  516.38   21.17
  -8  -1  10  506.73   19.65
  -8  -1  10  474.57   20.84
  -8   1  10  524.52   20.48
  -8  -1  10  545.50   21.58
  -8   1  10  511.07   21.24
  -8  -1  10  515.70   21.44
  -8   1  10  521.32   21.39
  -8  -1  10  542.78   22.14
  -8   1  10  495.30   20.70
  -8  -1   9    0.85    1.19
  -8   1   9    0.85    1.01
  -8   1   9   -0.28    0.89
  -8  -1   9    3.02    1.49
  -8  -1   9    1.36    1.24
  -8   1   9    0.35    0.99
  -8  -1   9    0.44    1.05
  -8  -1   9    4.25    1.80
  -8   1   9    0.81    1.28
  -8   1   9    1.75    1.22
  -8  -1   9   -0.44    1.04
  -8  -1   9    0.45    0.94
  -8   1   9    0.47    1.10
  -8  -1   9    3.05    1.05
  -8   1   9   -0.47    1.31
  -8  -1   9   -0.36    0.92
  -8  -1   9    1.73    1.83
  -8   1   9   -1.73    2.59
  -8   1   9    1.10    1.22
  -8  -1   9    1.34    1.25
  -8   1   9    0.44    1.47
  -8   1   8    3.42    1.70
  -8   1   8    7.23    2.14
  -8  -1   8    3.35    1.33
  -8   1   8    8.32    2.02
  -8  -1   8    7.12    2.16
  -8   1   8    6.33    1.96
  -8  -1   8    5.11    2.14
  -8  -1   8    8.22    2.19
  -8   1   8    2.59    1.71
  -8  -1   8    4.20    1.83
  -8   1   8    4.64    1.84
  -8  -1   8    1.80    1.21
  -8  -1   8    3.51    1.61
  -8   1   8    2.15    1.37
  -8  -1   8    5.03    3.07
  -8   1   8   -1.69    3.09
  -8   1   8    6.42    1.85
  -8   1   8    8.11    2.42
  -8   1   7  308.84   13.62
  -8   1   7  308.87   14.92
  -8  -1   7  319.92   15.14
  -8   1   7  293.78   24.67
  -8  -1   7  328.25   25.81
  -8  -1   6    5.66    3.35
  -8   1   6   14.20    4.98
  -8  -1   6    5.51    2.58
  -8   1   6    7.59    2.03
  -8  -1   6    5.92    1.84
  -8   1   6   16.41    5.46
  -8  -1   6   12.25    4.86
  -8  -1   5  873.23   42.79
  -8   1   5  807.84   41.73
  -8  -1   5  933.12   38.48
  -8  -1   5  785.66   28.85
  -8   1   5  802.87   28.83
  -8   1   5  850.49   43.22
  -8  -1   5  913.75   44.73
  -8  -1   4  934.50   38.87
  -8   1   4  946.57   40.99
  -8  -1   4  898.28   43.84
  -8  -1   4  844.33   30.13
  -8   1   4  917.56   43.60
  -8   1   4  875.36   30.12
  -8  -1   3  311.20   18.96
  -8   1   3  314.64   20.33
  -8   1   3  284.66   20.80
  -8  -1   3  291.58   21.67
  -8  -1   3  230.82   17.50
  -8  -1   2  101.43   11.55
  -8   1   2   90.21   10.77
  -8  -1   2   90.25   10.28
  -8   1   2   84.09    7.08
  -8  -1   1 1291.15   49.82
  -8   1   1 1316.39   50.99
  -8   1   1 1317.57   49.07
  -8  -1   1 1330.63   49.99
  -8   1   1 1226.19   44.74
  -8  -1   0  151.37   12.55
  -8   1   0  144.56   11.47
  -8  -1   0  157.93   12.86
  -8   1   0  149.10   13.08
  -8  -1  -1   80.82    8.85
  -8   1  -1   76.46    9.32
  -8  -1  -1   87.08    9.67
  -8   1  -1   91.24    9.59
   8  -1   1   76.98    5.31
   8   1   1   74.76    5.28
  -8  -1  -2   32.92    5.71
  -8   1  -2   27.87    5.91
   8  -1   2   40.84    4.21
   8   1   2   30.75    3.65
  -8  -1  -3  767.68   34.54
  -8   1  -3  765.17   38.55
   8  -1   3  821.28   29.66
   8   1   3  741.63   28.71
   8   1   3  704.26   41.95
   8  -1   3  827.41   45.49
   8  -1   4   75.01    7.20
   8   1   4   66.54    6.57
  -8   1  -4   34.49    7.72
  -8  -1  -4   69.02   10.38
   8  -1   4   47.78   11.05
   8   1   4   52.66   11.01
   8  -1   4   65.68    6.62
   8   1   4   52.27    5.84
   8  -1   5   18.32    3.76
   8   1   5   14.64    3.38
   8  -1   5    8.64    2.68
   8   1   5    8.31    2.58
   8  -1   5   18.23    3.87
   8   1   5   13.06    3.25
   8  -1   5   16.93    3.67
   8   1   5   11.13    3.02
   8  -1   5   14.66    2.96
   8   1   5   17.86    2.70
   8  -1   5   11.70    2.24
  -8  -1  -5   16.28    5.18
   8  -1   5   11.65    6.04
   8   1   5   15.30    6.54
   8   1   5    9.52    2.92
   8  -1   5   10.15    3.05
   8  -1   6    7.66    2.86
   8   1   6    3.00    1.79
   8  -1   6    5.11    4.68
   8   1   6    2.40    2.54
   8  -1   6    1.25    1.62
   8   1   6    4.78    2.10
   8  -1   6    4.91    2.25
   8   1   6    1.19    1.09
   8   1   6    5.81    1.81
   8  -1   6    4.92    1.59
   8  -1   6    4.55    2.48
   8   1   6    2.43    1.82
  -8  -1  -6    4.27    3.37
  -8   1  -6    1.57    2.35
   8   1   6    6.04    1.55
   8  -1   6    3.02    1.30
   8   1   6    3.02    2.21
   8  -1   6    2.53    1.64
   8   1   7  164.29    8.92
   8  -1   7  143.56    8.44
   8  -1   7  159.66   11.64
   8   1   7  148.43   10.88
   8  -1   7  151.72   11.00
   8   1   7  144.97   10.82
   8  -1   7  141.89   10.89
   8   1   7  140.38   10.88
   8   1   7  152.98    7.96
   8  -1   7  149.64    7.92
   8   1   7  146.37    8.05
   8  -1   7  121.70   10.23
   8   1   7  123.30   10.19
   8   1   7  129.05   10.51
   8  -1   7  159.04   11.69
   8  -1   8  376.47   15.31
   8  -1   8  401.75   18.92
   8   1   8  370.67   18.12
   8   1   8  393.32   17.00
   8   1   8  412.61   18.65
   8  -1   8  357.49   17.87
   8  -1   8  345.97   17.78
   8  -1   8  370.48   16.16
   8   1   8  403.95   18.67
   8  -1   8  389.44   14.59
   8   1   8  381.60   14.79
   8   1   8  379.61   18.31
   8  -1   8  352.57   17.84
   8  -1   8  407.37   19.15
   8   1   8  356.92   17.94
   8  -1   9   15.30    1.85
   8  -1   9   14.78    2.72
   8   1   9   14.46    2.70
   8  -1   9   15.46    2.23
   8  -1   9   16.79    2.83
   8   1   9   15.20    2.73
   8  -1   9   13.71    1.76
   8  -1   9   16.30    2.86
   8   1   9   16.16    2.83
   8   1   9   14.24    2.40
   8  -1   9   12.86    2.24
   8   1   9   12.90    2.53
   8  -1   9   16.71    2.85
   8  -1   9   18.18    2.28
   8   1   9   15.98    2.00
   8  -1   9   15.28    2.80
   8   1   9   11.85    2.53
   8  -1  10   21.11    2.33
   8  -1  10   28.15    2.57
   8   1  10   23.75    2.42
   8   1  10   22.12    1.69
   8  -1  10   24.09    1.99
   8  -1  10   22.68    2.39
   8   1  10   19.20    2.26
   8  -1  10   25.10    2.52
   8   1  10   28.66    2.65
   8  -1  10   24.34    2.47
  -8  -2  13  402.75   13.45
  -8  -2  12   63.83    4.65
  -8  -2  12   72.28    5.10
  -8   2  12   65.98    4.48
  -8  -2  12   65.88    4.82
  -8  -2  12   71.75    4.33
  -8   2  12   63.67    4.14
  -8  -2  12   73.95    4.84
  -8  -2  11  356.49   16.00
  -8  -2  11  345.56   15.66
  -8   2  11  362.49   14.89
  -8  -2  11  373.56   15.77
  -8   2  11  351.33   14.66
  -8  -2  11  363.74   14.93
  -8  -2  11  353.94   15.25
  -8  -2  11  379.84   14.84
  -8   2  11  349.39   14.45
  -8  -2  10   15.51    2.96
  -8   2  10   17.04    2.64
  -8  -2  10   11.99    2.54
  -8   2  10   17.27    2.81
  -8   2  10   14.37    2.71
  -8  -2  10   12.24    2.42
  -8   2  10   12.91    2.51
  -8  -2  10   12.99    2.72
  -8  -2  10   12.01    2.43
  -8  -2  10   12.48    2.63
  -8  -2  10   13.20    2.95
  -8   2  10   10.09    2.31
  -8  -2  10   15.81    3.13
  -8  -2  10   11.09    2.37
  -8   2  10   15.90    2.77
  -8  -2   9  119.22    7.38
  -8  -2   9  153.09   10.08
  -8  -2   9  132.56    9.36
  -8   2   9  127.65    8.15
  -8   2   9  129.09    7.59
  -8  -2   9  147.84    9.65
  -8  -2   9  139.07    9.00
  -8   2   9  136.25    8.80
  -8  -2   9  136.87    8.77
  -8  -2   9  151.72    9.52
  -8   2   9  119.91    9.34
  -8   2   9  129.99    8.54
  -8  -2   9  138.88    9.09
  -8   2   9  138.22    8.86
  -8   2   9  134.36    9.29
  -8  -2   9  141.78    9.13
  -8   2   8   21.77    3.19
  -8   2   8   15.47    2.96
  -8  -2   8   13.64    2.79
  -8  -2   8   25.40    3.71
  -8   2   8   18.68    3.08
  -8  -2   8   26.61    3.65
  -8  -2   8   23.44    3.53
  -8   2   8   18.43    3.17
  -8  -2   8   18.85    3.56
  -8  -2   8   25.61    3.21
  -8   2   8   26.34    3.44
  -8   2   8   23.32    3.24
  -8  -2   8   21.16    3.63
  -8  -2   8   23.55    3.53
  -8   2   8   22.69    3.52
  -8   2   8   21.78    3.78
  -8  -2   8   12.62    5.03
  -8   2   8   17.25    5.77
  -8  -2   7  636.64   24.48
  -8   2   7  554.80   22.37
  -8   2   7  589.29   22.91
  -8  -2   7  605.38   23.22
  -8   2   7  590.95   24.37
  -8   2   7  568.98   23.92
  -8  -2   7  596.97   23.05
  -8  -2   7  589.54   22.92
  -8   2   7  552.49   22.51
  -8  -2   7  533.20   22.60
  -8   2   7  589.29   22.84
  -8  -2   7  602.77   36.36
  -8   2   7  530.52   34.50
  -8   2   7  599.07   21.97
  -8  -2   7  626.50   23.55
  -8  -2   6    9.78    2.31
  -8   2   6    9.68    2.12
  -8   2   6    9.76    2.24
  -8  -2   6   11.42    3.63
  -8  -2   6    6.85    3.56
  -8   2   6   10.91    4.33
  -8   2   5  322.56   23.33
  -8  -2   5  310.86   23.20
  -8  -2   5  309.28   24.30
  -8   2   5  316.58   23.41
  -8  -2   5  367.07   21.82
  -8  -2   5  309.52   14.05
  -8   2   5  311.94   13.88
  -8  -2   4  191.36   15.39
  -8  -2   4  176.64    9.40
  -8  -2   4  177.68   16.94
  -8   2   4  195.72   17.11
  -8   2   4  177.54    9.20
  -8  -2   3  338.51   23.77
  -8  -2   3  377.87   22.82
  -8   2   3  389.57   24.22
  -8  -2   3  363.03   15.05
  -8  -2   3  369.84   24.73
  -8  -2   2   53.25    8.71
  -8   2   2   62.52    8.66
  -8  -2   2   59.93    9.00
  -8  -2   1  773.53   37.82
  -8   2   1  689.53   28.59
  -8  -2   1  790.13   35.27
  -8   2   1  773.27   33.69
  -8  -2   1  730.11   33.79
  -8  -2   0   34.55    6.22
  -8   2   0   36.42    5.56
  -8  -2   0   30.69    6.37
  -8  -2  -1   29.24    5.77
  -8   2  -1   32.07    5.85
   8  -2   1   31.27    3.37
   8   2   1   26.69    3.05
  -8  -2  -2  286.28   19.70
  -8  -2  -2  296.46   21.43
  -8   2  -2  317.77   21.99
   8  -2   2  341.94   14.81
   8   2   2  325.09   14.34
   8  -2   2  354.82   25.14
   8   2   2  281.47   22.10
  -8  -2  -3  394.12   23.13
   8   2   3  390.20   17.33
   8  -2   3  409.99   30.09
   8   2   3  399.89   28.60
  -8  -2  -3  382.61   25.78
  -8   2  -3  398.44   27.05
   8  -2   3  439.37   18.59
   8   2   3  382.59   17.35
   8  -2   4    3.87    3.55
   8   2   4    3.50    3.21
   8  -2   4    4.51    1.98
   8   2   4    5.43    1.85
   8  -2   4    2.57    1.44
   8   2   4    3.35    1.42
  -8  -2  -4    2.60    2.38
  -8   2  -4    5.74    3.72
   8  -2   4    4.61    1.80
   8   2   4    6.43    2.00
  -8  -2  -5  490.33   30.90
  -8   2  -5  506.31   33.23
   8  -2   5  442.17   20.92
   8   2   5  479.55   21.11
   8  -2   5  345.33   19.81
   8   2   5  491.39   21.43
   8  -2   5  351.89   19.77
   8   2   5  498.79   21.37
   8   2   5  490.37   20.13
   8  -2   5  453.53   20.40
   8   2   5  444.75   20.38
   8  -2   5  562.73   23.16
   8   2   5  489.25   21.35
   8  -2   5  465.48   18.25
   8  -2   5  523.58   38.85
   8  -2   5  544.62   22.78
   8   2   5  478.45   21.06
   8   2   5  479.22   35.71
   8  -2   6  512.65   23.09
   8   2   6  514.33   22.77
   8  -2   6  514.91   23.43
   8   2   6  500.88   22.71
   8   2   6  506.84   22.73
   8  -2   6  515.60   23.24
   8   2   6  493.53   21.50
   8  -2   6  551.94   22.94
   8   2   6  449.02   21.28
   8  -2   6  613.07   24.78
   8   2   6  527.50   22.89
   8  -2   6  530.86   20.15
   8  -2   6  586.07   24.62
   8   2   6  497.74   22.58
   8  -2   7  249.50   13.70
   8   2   7  242.15   13.47
   8  -2   7  236.50   13.68
   8   2   7  245.49   13.68
   8  -2   7  215.90   13.26
   8   2   7  233.36   13.37
   8   2   7  242.35   13.02
   8   2   7  250.40   10.69
   8  -2   7  268.37   14.61
   8   2   7  212.14   12.83
   8  -2   7  232.64   11.36
   8   2   7  240.29   13.52
   8  -2   8   80.52    5.43
   8  -2   8   77.89    6.63
   8   2   8   68.46    6.10
   8   2   8   71.23    6.33
   8  -2   8   81.34    6.55
   8   2   8   89.16    6.78
   8   2   8   85.29    6.69
   8  -2   8   76.37    6.48
   8  -2   8   84.48    6.47
   8  -2   8   80.91    4.95
   8   2   8   79.74    4.85
   8  -2   8   93.03    7.18
   8   2   8   76.32    6.31
   8   2   8   72.41    6.23
   8  -2   8   80.49    6.61
   8  -2   9  508.77   17.37
   8   2   9  522.32   18.66
   8  -2   9  542.42   18.88
   8   2   9  527.36   18.81
   8   2   9  529.95   18.84
   8  -2   9  483.41   16.38
   8  -2   9  498.07   18.78
   8  -2   9  516.66   17.57
   8  -2   9  491.27   18.73
   8   2   9  507.72   18.97
   8  -2  10   99.20    4.45
   8   2  10   92.98    4.09
   8   2  10   87.49    4.00
   8  -2  10   74.29    3.29
   8   2  10   89.43    4.06
   8  -2  10  104.91    4.28
  -8  -3  12    1.04    0.84
  -8   3  12    0.33    0.72
  -8  -3  12    0.55    0.72
  -8  -3  11   27.48    3.32
  -8  -3  11   28.24    3.28
  -8  -3  11   30.42    3.22
  -8  -3  11   33.33    3.63
  -8  -3  11   25.63    2.40
  -8  -3  10   51.42    4.34
  -8  -3  10   47.04    4.68
  -8  -3  10   48.26    5.03
  -8  -3  10   54.37    4.27
  -8  -3  10   53.60    5.43
  -8  -3  10   54.81    5.43
  -8  -3  10   45.03    4.67
  -8   3  10   57.39    4.86
  -8  -3   9  199.02   11.79
  -8   3   9  205.57   10.57
  -8  -3   9  195.95   11.10
  -8  -3   9  198.71   12.36
  -8  -3   9  202.78   10.26
  -8   3   9  172.67    9.67
  -8  -3   9  204.52   11.77
  -8  -3   9  212.55   10.21
  -8   3   9  180.76    9.71
  -8   3   9  179.07   10.84
  -8  -3   9  187.28   11.12
  -8   3   9  187.32    9.88
  -8  -3   9  190.98   10.12
  -8   3   8   44.55    5.56
  -8   3   8   48.09    5.04
  -8   3   8   43.40    4.50
  -8  -3   8   47.40    4.68
  -8   3   8   46.37    4.55
  -8   3   8   49.36    4.62
  -8   3   8   46.10    5.72
  -8  -3   8   55.69    5.85
  -8  -3   8   49.61    5.78
  -8   3   8   50.49    4.81
  -8  -3   8   45.92    5.17
  -8   3   7   23.35    3.23
  -8  -3   7   27.88    3.99
  -8  -3   7   43.04    4.84
  -8   3   7   24.37    6.45
  -8   3   7   28.18    3.55
  -8   3   7   28.01    4.18
  -8  -3   7   25.99    3.51
  -8   3   7   29.13    3.61
  -8   3   7   27.05    3.42
  -8  -3   7   31.39    4.23
  -8   3   7   30.71    4.16
  -8   3   7   24.60    3.70
  -8   3   7   27.26    4.28
  -8  -3   6   16.98    3.08
  -8   3   6   15.50    3.04
  -8   3   6   19.13    3.21
  -8   3   6   21.26    2.95
  -8  -3   6   13.90    2.53
  -8   3   6   19.24    5.44
  -8   3   6   20.14    2.77
  -8  -3   5    3.78    1.34
  -8   3   5    5.40    1.81
  -8  -3   5    1.08    1.61
  -8  -3   5    7.85    3.66
  -8  -3   5    5.81    3.01
  -8   3   5    1.19    2.17
  -8   3   4 1151.20   49.55
  -8  -3   4 1103.36   48.57
  -8  -3   4 1251.94   52.23
  -8   3   4 1130.77   49.49
  -8  -3   4 1150.85   49.58
  -8  -3   4 1112.51   36.89
  -8  -3   3  501.78   19.28
  -8   3   3  562.90   29.53
  -8  -3   3  574.35   30.90
  -8  -3   3  541.74   29.94
  -8  -3   3  545.99   34.14
  -8  -3   2  649.93   23.15
  -8  -3   2  686.50   34.25
  -8   3   2  729.42   33.52
  -8  -3   2  619.94   33.50
  -8  -3   2  683.85   38.73
  -8  -3   1  662.94   33.03
  -8   3   1  690.28   32.07
  -8  -3   1  629.74   22.45
  -8  -3   1  667.38   34.17
  -8  -3   1  650.38   37.48
  -8   3   0  485.07   25.21
  -8  -3   0  515.71   18.07
  -8  -3   0  512.46   26.28
  -8   3   0  525.53   25.84
  -8  -3   0  556.77   29.82
   8   3   1   58.64    8.56
  -8   3  -1   50.70    7.71
  -8  -3  -1   55.40    9.48
  -8  -3  -1   62.30    9.08
  -8   3  -2   -1.13    1.20
  -8  -3  -2    1.35    2.01
   8  -3   2    3.97    2.79
   8   3   2    2.42    2.56
   8   3   2    2.21    1.29
  -8  -3  -2    6.67    3.11
   8  -3   2    6.40    1.84
   8   3   2    2.25    1.08
  -8  -3  -3  247.97   21.33
   8  -3   3  257.97   12.83
  -8   3  -3  221.20   19.85
   8  -3   3  234.05   12.97
   8   3   3  212.72   19.66
   8  -3   3  269.97   13.07
   8   3   3  243.15   12.19
   8  -3   3  231.57   21.39
  -8  -3  -3  232.29   18.29
   8  -3   3  258.40   13.02
   8   3   3  232.24   12.03
   8   3   4  782.04   31.29
   8   3   4  767.92   29.21
   8  -3   4  815.75   31.03
  -8  -3  -4  844.47   43.83
   8  -3   4  794.21   28.63
  -8   3  -4  783.04   43.59
   8   3   4  791.47   44.11
   8  -3   4  896.70   30.91
   8   3   4  771.07   29.31
   8  -3   4  865.86   30.91
   8   3   4  819.54   29.75
   8   3   5   40.00    5.19
   8  -3   5   37.91    3.87
   8  -3   5   43.70    5.24
   8   3   5   35.22    4.44
   8  -3   5   45.77    5.52
   8   3   5   46.00    4.98
   8  -3   5   41.72    5.17
   8   3   5   39.52    4.61
   8  -3   5   32.56    4.33
   8   3   5   36.70    4.51
  -8   3  -5   32.14    8.22
  -8  -3  -5   41.86    8.57
   8  -3   5   47.15    5.29
   8   3   5   49.17    5.13
   8  -3   5   43.32    4.96
   8   3   5   41.60    4.84
   8  -3   6   75.84    6.53
   8   3   6   71.76    6.34
   8  -3   6   72.04    6.45
   8   3   6   85.02    6.88
   8   3   6   71.96    6.30
   8  -3   6   94.84    7.39
   8  -3   6   68.10    6.91
   8   3   6   80.54    6.69
   8  -3   6   86.45    7.05
   8   3   6   85.01    6.69
   8   3   6   73.92    6.84
   8  -3   6   80.93    5.76
   8  -3   6   71.85    6.35
   8   3   6   67.47    6.11
   8   3   7  139.57    8.43
   8   3   7  134.00    8.34
   8  -3   7  128.61    8.41
   8  -3   7  142.59    8.77
   8  -3   7  140.73    7.64
   8   3   7  133.31    8.26
   8   3   7  137.47    8.74
   8   3   8  855.89   27.78
  -8   3  -8  821.05   26.25
   8   3   8  807.46   29.68
   8   3   8  829.81   29.58
   8   3   8  875.26   27.93
   8  -3   8  850.73   27.21
   8   3   8  828.38   27.73
   8  -3   9  222.83    8.48
   8  -3   9  225.42    9.71
  -8  -3  -9  212.71    8.07
   8   3   9  236.38    9.86
   8   3   9  231.30    9.82
   8  -3  10   20.55    1.45
  -8  -4  12   28.55    2.05
  -8  -4  12   25.50    1.87
  -8   4  11    0.56    0.88
  -8  -4  11    0.22    0.74
  -8  -4  11    0.19    0.61
  -8  -4  11    0.89    0.81
  -8  -4  11    0.44    0.84
  -8  -4  10  191.61   10.11
  -8   4  10  175.74    9.90
  -8  -4  10  177.06    9.56
  -8  -4  10  179.50    9.80
  -8   4  10  181.41    8.97
  -8  -4  10  192.73   10.60
  -8  -4  10  187.63    9.64
  -8  -4  10  184.17    8.53
  -8  -4   9  186.00   10.93
  -8   4   9  179.65   11.09
  -8  -4   9  198.04   10.98
  -8   4   9  184.47    9.63
  -8  -4   9  193.22   10.88
  -8  -4   9  185.93    9.62
  -8  -4   9  175.58   11.44
  -8  -4   8  484.90   20.28
  -8   4   8  466.31   17.98
  -8  -4   8  439.50   18.34
  -8  -4   8  402.29   19.02
  -8   4   8  407.88   19.52
  -8   4   8  430.94   19.18
  -8  -4   8  483.84   20.40
  -8   4   8  412.35   19.85
  -8   4   7  321.35   14.23
  -8  -4   7  289.36   15.87
  -8  -4   7  339.65   15.44
  -8   4   7  319.00   16.04
  -8   4   7  341.79   16.60
  -8   4   7  326.13   16.20
  -8  -4   7  373.23   17.12
  -8   4   6   42.70    4.16
  -8  -4   6   45.13    5.46
  -8  -4   6   54.04    5.26
  -8   4   6   42.61    5.29
  -8   4   6   43.96    5.02
  -8  -4   5    9.08    2.51
  -8  -4   5    8.26    2.09
  -8   4   5    5.23    1.86
  -8  -4   5    6.15    3.19
  -8   4   4  392.11   17.26
  -8  -4   4  373.99   18.40
  -8   4   4  423.13   18.80
  -8  -4   4  435.26   27.84
  -8   4   3 1011.84   35.46
  -8  -4   3  914.12   45.65
  -8  -4   2   12.39    4.55
  -8  -4   2   18.88    5.50
  -8   4   2   17.30    3.11
  -8  -4   2   10.54    4.93
  -8  -4   1  228.44   19.30
  -8  -4   0    1.27    1.90
  -8  -4   0    1.70    2.54
  -8  -4  -1   20.35    5.60
   8  -4   1   27.79    3.82
  -8   4  -1   34.04    3.70
  -8  -4  -2  879.87   44.02
  -8   4  -2  937.31   30.94
   8   4   2  938.35   34.49
  -8  -4  -2  903.78   48.74
   8  -4   2  909.25   32.68
  -8   4  -2  815.02   42.20
  -8  -4  -3  794.69   43.70
   8  -4   3  727.99   27.60
  -8   4  -3  662.53   38.76
   8  -4   3  733.79   26.30
   8   4   4  222.85   13.52
   8  -4   4  228.02   11.46
  -8   4  -4  198.98   19.94
   8   4   5  201.07   11.87
   8   4   5  207.00   12.59
   8  -4   5  193.22   10.43
   8  -4   6  141.91    7.50
   8   4   6  151.96    9.71
  -8   4  -7   32.90    3.17
   8  -4   7   29.08    2.81
   8   4   7   36.76    4.19
   8   4   7   34.58    4.17
  -8  -4  -8   12.99    1.57
  -8   4  -8   11.58    1.51
   8  -4   8   12.78    1.50
   8   4   9   12.65    1.49
   8  -4   9   11.78    1.28
  -8  -5  11   40.79    2.53
  -8   5  11   44.52    2.55
  -8  -5  11   38.84    2.28
  -8  -5  10   47.09    3.20
  -8  -5  10   51.60    4.19
  -8   5  10   46.74    3.41
  -8  -5  10   53.67    3.79
  -8  -5  10   51.48    3.95
  -8   5   9    7.75    1.64
  -8  -5   9    8.37    1.88
  -8   5   9    7.68    1.90
  -8  -5   9    7.79    2.26
  -8  -5   9    7.62    1.67
  -8  -5   8   65.71    5.87
  -8   5   8   66.81    5.98
  -8   5   8   62.84    5.78
  -8  -5   8   67.35    5.99
  -8  -5   8   65.92    5.97
  -8  -5   8   64.03    5.55
  -8   5   8   68.05    4.92
  -8  -5   7  174.62   10.23
  -8   5   7  159.85    8.46
  -8  -5   7  172.29   10.51
  -8   5   7  157.88   10.28
  -8  -5   7  169.39   10.78
  -8   5   7  164.63   10.61
  -8   5   7  168.24   10.29
  -8  -5   6  920.95   34.73
  -8   5   6  881.91   30.41
  -8   5   6  982.37   33.56
  -8   5   6 1012.01   35.57
  -8   5   6  875.20   34.05
  -8  -5   5   13.83    3.17
  -8  -5   5   21.47    3.51
  -8   5   5   16.45    3.02
  -8   5   5   17.18    3.57
  -8  -5   4   33.43    4.49
  -8   5   4   22.68    3.56
  -8  -5   4   28.29    4.47
  -8   5   4   35.21    4.66
  -8  -5   4   22.10    6.41
  -8  -5   3   53.64    5.76
  -8   5   3   39.32    4.26
  -8  -5   3   48.22    5.82
  -8   5   3   58.26    6.07
  -8  -5   3   43.91    8.70
  -8  -5   2  886.41   32.84
  -8   5   2  873.76   30.19
  -8   5   2  861.61   31.29
  -8  -5   2  772.46   43.04
  -8  -5   2  867.05   45.04
  -8   5   2  877.72   32.25
  -8  -5   1    4.45    2.09
   8   5  -1    4.71    1.76
  -8   5   1    4.22    1.68
  -8  -5   1    6.29    2.23
  -8   5   1    4.16    1.59
  -8  -5   1    1.44    1.53
  -8   5   1    4.31    1.83
  -8  -5   0   38.60    4.94
  -8  -5   0   40.42    5.06
   8   5   0   34.71    4.60
  -8  -5   0   25.02    7.94
   8  -5   0   34.10    4.42
  -8   5   0   36.82    4.22
  -8   5   0   36.63    3.94
  -8   5   0   36.16    4.34
  -8  -5   0   31.64    7.51
  -8  -5  -1  494.78   21.46
   8  -5   1  510.39   19.75
   8   5   1  495.57   21.96
  -8  -5  -1  484.62   35.54
   8  -5   1  485.63   20.71
  -8   5  -1  494.05   19.49
  -8   5  -1  492.41   19.79
  -8  -5  -1  490.78   31.65
   8  -5   2  141.53    9.15
  -8   5  -2  153.37    8.64
  -8   5  -2  120.69    7.98
  -8  -5  -2  147.83    9.63
   8   5   2  127.07    9.78
   8   5   3   21.26    3.96
  -8  -5  -3   18.68    3.22
  -8   5  -3   19.33    2.73
   8  -5   3   18.75    3.42
   8   5   3   14.89    2.81
   8  -5   3   13.71    2.44
   8  -5   3   21.05    3.31
  -8  -5  -4   28.08    3.68
   8   5   4   34.84    4.11
   8  -5   4   24.65    3.90
   8  -5   4   30.04    3.57
  -8  -5  -5  419.01   16.72
   8  -5   5  407.59   18.10
   8   5   5  406.57   17.36
   8  -5   5  403.87   16.26
  -8  -5  -6  132.65    7.06
   8  -5   6  121.53    7.93
   8   5   6  126.85    7.89
   8   5   6  130.69    7.81
  -8   5  -6  124.60    6.88
  -8   5  -7   84.06    4.73
  -8  -5  -7   75.51    4.75
   8   5   7   80.85    5.29
   8   5   7   87.33    5.51
   8  -5   8   90.87    4.57
  -8   5  -8  104.12    4.29
   8   5   8  105.81    4.93
  -8  -6  10   40.23    2.22
  -8  -6   9  132.56    6.34
  -8  -6   9  136.43    6.13
  -8   6   9  104.07    4.48
  -8  -6   9   90.74    4.27
  -8  -6   8  142.55    8.45
  -8  -6   8  149.77    6.74
  -8   6   8  130.42    6.03
  -8  -6   8  148.78    7.95
  -8   6   8  149.13    7.52
  -8  -6   8  144.17    7.66
  -8  -6   7   14.62    2.14
  -8  -6   7   10.54    2.39
  -8  -6   7   13.77    2.42
  -8   6   7    9.79    2.07
  -8   6   7   14.09    2.72
  -8   6   6  300.78   15.13
  -8   6   6  293.18   13.85
  -8  -6   6  290.16   14.74
  -8  -6   6  303.68   12.93
  -8   6   6  309.95   13.86
  -8  -6   6  298.59   13.84
  -8  -6   5   77.34    7.04
  -8  -6   5   88.26    6.65
  -8   6   5   81.33    6.38
  -8  -6   5   87.76    6.08
  -8   6   4   82.88    7.60
  -8   6   4   78.74    6.44
  -8  -6   4   90.53    7.28
  -8  -6   3    2.00    1.76
  -8   6   3    3.59    1.65
  -8  -6   3    4.70    1.93
  -8   6   3    7.45    2.31
  -8  -6   2  399.65   18.44
  -8   6   2  373.97   17.39
  -8  -6   2  376.44   18.31
  -8   6   1  795.54   30.03
  -8  -6   1  837.00   31.89
  -8   6   1  834.75   28.67
  -8   6   1  842.80   30.51
  -8  -6   1  887.12   32.23
  -8   6   0   41.06    3.99
  -8   6   0   43.57    4.61
  -8  -6   0   40.51    4.97
  -8  -6   0   29.28    4.29
   8  -6   0   27.99    3.99
   8   6   0   30.51    4.15
  -8   6  -1    4.17    1.51
   8  -6   1    4.21    1.67
  -8  -6  -1    3.96    1.87
  -8   6  -1    5.60    1.78
  -8  -6  -2  196.00   10.91
  -8   6  -2  212.39   10.29
  -8   6  -2  174.51    9.34
   8  -6   2  188.97   10.27
   8  -6   2  183.50   10.57
  -8  -6  -2  177.20   10.98
  -8  -6  -3   47.81    4.66
  -8   6  -3   51.06    4.30
  -8   6  -3   47.00    4.19
   8  -6   3   47.14    4.07
   8  -6   3   43.58    4.66
  -8  -6  -3   53.84    5.25
  -8   6  -4    8.46    1.79
   8   6   4    9.52    1.75
   8  -6   4   10.86    2.24
   8  -6   4    8.57    1.72
  -8  -6  -4   10.27    2.26
  -8  -6  -4   10.43    2.01
  -8  -6  -5   30.41    2.76
  -8  -6  -5   28.96    3.14
   8  -6   5   24.79    3.00
   8   6   5   29.04    2.78
  -8  -6  -6  202.11    8.36
   8   6   6  200.13    7.98
  -8   6  -6  207.60    8.29
  -8   6  -7    0.58    0.40
  -8  -7   8    0.90    0.47
  -8  -7   8    0.96    0.49
   8   7  -8    1.46    0.56
  -8  -7   7   44.13    3.27
  -8  -7   7   47.95    3.62
  -8  -7   7   39.56    3.34
  -8  -7   6   32.84    2.67
  -8  -7   6   31.46    3.18
  -8   7   6   35.17    3.71
  -8  -7   6   35.32    3.52
  -8   7   5  163.13    9.43
  -8   7   5  174.88    8.33
  -8  -7   5  163.79    7.46
  -8   7   4  166.05    8.71
  -8   7   4  157.79    9.60
  -8  -7   4  166.86    9.53
  -8   7   3  618.54   24.41
  -8   7   3  658.74   23.36
  -8  -7   3  637.77   23.77
  -8  -7   3  636.75   24.38
   8  -7  -2   22.38    3.16
  -8  -7   2   18.67    3.09
  -8   7   2   26.67    3.61
  -8  -7   2   24.73    3.57
   8  -7  -1   44.59    4.38
  -8   7   1   47.04    4.68
  -8   7   1   48.91    4.47
  -8  -7   1   40.79    4.58
  -8  -7   1   47.13    4.82
   8  -7   0   80.06    5.80
  -8   7   0   76.74    5.71
  -8   7   0   81.19    5.96
  -8  -7   0   81.89    6.25
  -8   7  -1  268.48   11.53
  -8  -7  -1  235.99   12.04
   8  -7   1  245.31   11.25
  -8  -7  -1  263.11   12.00
  -8   7  -2   74.94    4.96
  -8  -7  -2   72.91    5.63
  -8  -7  -2   74.83    5.15
  -8   7  -3   95.65    5.00
  -8  -7  -3   95.78    5.91
  -8  -7  -3   88.24    5.05
  -8   7  -4  197.63    7.79
  -8  -7  -4  197.73    8.46
  -8   7  -5    1.36    0.50
  -8  -8   5  322.67   10.96
  -8  -8   5  334.98   10.91
  -8  -8   4    2.47    0.83
  -8  -8   4    2.80    0.86
   8  -8  -4    1.11    0.72
  -8   8   3    2.94    0.91
   8  -8  -3    1.56    0.86
  -8  -8   3    3.70    0.99
  -8   8   2   17.42    1.99
  -8  -8   2   15.55    1.90
  -8  -8   2   16.34    1.94
   8  -8  -2   13.88    1.77
  -8  -8   1   19.90    2.03
  -8  -8   1   21.09    2.27
  -8  -8   0   66.62    3.62
  -8   8   0   75.54    4.22
  -8   8  -1   38.58    2.66
  -8  -8  -1   43.54    3.07
  -8  -8  -2   12.08    1.32
  -9   0  13    0.29    0.60
  -9   0  12   12.70    2.13
  -9   0  12   13.29    2.03
  -9   0  12   10.67    2.04
  -9   0  12    8.98    1.99
  -9   0  11    0.74    1.04
  -9   0  11    1.16    1.41
  -9   0  11    0.39    0.92
  -9   0  11    0.28    1.01
  -9   0  11    0.37    1.16
  -9   0  11    1.00    1.16
  -9   0  10  283.35   13.76
  -9   0  10  271.13   14.34
  -9   0  10  289.47   14.45
  -9   0  10  266.16   14.08
  -9   0  10  261.44   12.66
  -9   0  10  290.49   13.21
  -9   0  10  248.74   11.78
  -9   0  10  277.51   14.22
  -9   0  10  263.32   14.31
  -9   0   9   -0.95    1.51
  -9   0   9    0.49    1.48
  -9   0   9    1.99    1.66
  -9   0   9    0.43    1.20
  -9   0   9   -1.06    1.35
  -9   0   9   -0.39    1.08
  -9   0   9    1.50    1.58
  -9   0   9    1.44    1.24
  -9   0   9    0.86    0.96
  -9   0   8   45.96    5.32
  -9   0   8   34.70    9.18
  -9   0   8   40.48    5.18
  -9   0   8   41.45    5.09
  -9   0   8   47.68    4.81
  -9   0   8   35.22    4.27
  -9   0   8   40.08    4.31
  -9   0   8   43.77    5.34
  -9   0   8   36.24    4.88
  -9   0   7    0.47    0.99
  -9   0   7   -0.32    0.83
  -9   0   7    1.83    2.73
  -9   0   7    0.48    1.14
  -9   0   7    1.81    1.27
  -9   0   7   -0.46    0.97
  -9   0   7    0.94    1.11
  -9   0   7   -0.45    1.16
  -9   0   6    9.04    4.69
  -9   0   6   10.91    3.83
  -9   0   6    5.13    4.05
  -9   0   6    9.19    2.46
  -9   0   5    1.68    1.78
  -9   0   5   -1.03    1.55
  -9   0   5    5.74    1.98
  -9   0   5    3.23    2.95
  -9   0   4 1365.98   54.68
  -9   0   4 1438.14   63.68
  -9   0   4 1337.33   44.87
  -9   0   3   -0.96    1.02
  -9   0   3    0.36    1.02
  -9   0   3   -1.47    2.19
  -9   0   3    1.57    1.18
  -9   0   2 1974.02   60.35
  -9   0   2 2105.70   74.81
  -9   0   2 1943.70   68.02
  -9   0   1    1.85    2.19
  -9   0   1    5.38    1.21
  -9   0   1   -0.70    1.04
  -9   0   1    2.38    1.87
  -9   0   0   68.87    8.28
  -9   0   0   84.80    9.81
  -9   0  -1   -0.91    1.37
  -9   0  -1    1.77    1.32
   9   0   1    0.28    0.79
  -9   0  -2  559.27   29.19
  -9   0  -2  562.63   30.34
   9   0   2  552.48   21.75
  -9   0  -3    1.17    1.75
   9   0   3   -1.70    1.80
   9   0   3    4.51    1.97
  -9   0  -3   -0.98    1.46
   9   0   4   69.86    6.89
   9   0   4   79.14    7.41
   9   0   4   60.43   12.40
   9   0   4   82.32    7.52
   9   0   4   70.54    6.93
   9   0   5    0.60    0.77
   9   0   5    1.17    1.63
   9   0   5    1.72    1.49
   9   0   5    1.16    1.37
   9   0   5   -0.57    1.80
   9   0   5    0.59    1.40
   9   0   6  181.92   12.87
   9   0   6  186.93   12.78
   9   0   6  201.14   13.43
   9   0   6  189.12   12.93
   9   0   6  185.03   12.58
   9   0   6  221.02   10.57
   9   0   7    2.31    1.18
   9   0   7   -1.12    2.14
   9   0   7    1.11    1.55
   9   0   7    1.70    1.70
   9   0   7    0.54    1.41
   9   0   7   -1.68    1.77
   9   0   7    0.61    0.97
   9   0   8  992.85   35.93
   9   0   8  977.77   36.20
   9   0   8 1016.39   32.44
   9   0   8  983.18   36.10
   9   0   8 1038.81   34.49
   9   0   8 1027.19   32.23
   9   0   8  989.63   36.18
   9   0   8 1067.56   33.09
   9   0   8  983.09   36.22
   9   0   9   -0.13    0.57
   9   0   9   -0.29    0.97
   9   0   9    0.91    0.79
   9   0   9   -0.29    0.93
   9   0   9   -0.28    0.94
   9   0   9    0.29    0.93
   9   0   9    1.17    1.27
   9   0  10  164.67    6.64
   9   0  10  152.41    6.51
  -9  -1  13  157.22    6.55
  -9  -1  12   19.74    2.80
  -9  -1  12   20.66    2.78
  -9  -1  12   25.54    2.88
  -9   1  12   22.84    2.74
  -9   1  12   18.52    2.52
  -9  -1  12   20.91    2.72
  -9  -1  11  195.56   10.56
  -9   1  11  189.32   10.40
  -9  -1  11  191.03   10.23
  -9   1  11  197.02   10.28
  -9  -1  11  180.86    9.01
  -9  -1  11  184.15   10.39
  -9   1  11  178.89    9.02
  -9   1  11  180.64    9.68
  -9  -1  11  174.45   10.42
  -9   1  11  184.23    9.95
  -9   1  11  193.80    9.76
  -9  -1  11  193.56   10.13
  -9  -1  10  419.93   18.78
  -9  -1  10  452.75   17.45
  -9   1  10  449.36   18.12
  -9   1  10  436.29   19.24
  -9  -1  10  452.56   19.44
  -9  -1  10  421.71   18.90
  -9   1  10  438.91   19.02
  -9  -1  10  428.96   17.39
  -9   1  10  447.32   17.82
  -9  -1  10  433.86   19.43
  -9   1  10  417.12   18.23
  -9  -1  10  421.32   19.42
  -9  -1  10  460.11   19.46
  -9   1  10  400.60   18.82
  -9   1  10  447.84   19.37
  -9  -1  10  422.61   19.16
  -9  -1   9   47.12    5.47
  -9  -1   9   63.95    5.42
  -9   1   9   62.43    5.51
  -9   1   9   59.32    5.33
  -9   1   9   53.08    5.81
  -9  -1   9   56.39    5.98
  -9  -1   9   54.48    5.03
  -9  -1   9   64.87    6.25
  -9   1   9   58.61    5.99
  -9   1   9   66.24    6.32
  -9   1   9   54.45    5.57
  -9   1   9   69.84    6.78
  -9  -1   9   60.28    6.29
  -9   1   9   65.08    6.38
  -9  -1   8  478.59   18.78
  -9  -1   8  426.53   33.43
  -9   1   8  443.85   33.64
  -9   1   8  436.93   19.36
  -9  -1   8  467.89   20.56
  -9   1   8  432.46   20.07
  -9   1   8  452.64   20.18
  -9  -1   8  452.92   20.38
  -9  -1   8  469.54   20.37
  -9  -1   8  456.04   18.32
  -9   1   8  412.00   19.66
  -9   1   8  466.60   20.16
  -9  -1   8  497.20   20.77
  -9   1   8  479.37   21.38
  -9   1   8  438.07   18.53
  -9   1   8  427.40   20.10
  -9   1   7    0.49    1.16
  -9  -1   7    0.90    1.06
  -9   1   7    1.34    1.34
  -9   1   7    2.41    1.53
  -9  -1   7    0.98    0.98
  -9   1   7    2.88    1.39
  -9   1   7    0.80    1.27
  -9  -1   7    1.83    1.45
  -9   1   7    0.45    1.07
  -9  -1   7    0.93    1.20
  -9   1   7    1.80    1.35
  -9  -1   7    1.74    1.38
  -9   1   7    0.71    1.06
  -9  -1   7   -1.77    2.65
  -9   1   7   -1.78    1.88
  -9  -1   6   69.25    6.34
  -9   1   6   77.57    6.59
  -9  -1   6   82.73   13.44
  -9   1   6   59.02   11.17
  -9  -1   6   58.28   10.87
  -9   1   6   66.56   11.68
  -9  -1   6   55.90    8.47
  -9   1   5  333.64   26.77
  -9  -1   5  317.55   15.24
  -9   1   5  324.09   15.18
  -9  -1   5  329.16   27.03
  -9  -1   5  344.57   26.63
  -9   1   5  309.45   25.53
  -9  -1   5  310.89   21.15
  -9  -1   4 1305.97   52.16
  -9   1   4 1261.36   53.72
  -9  -1   4 1219.40   42.28
  -9  -1   4 1346.04   60.91
  -9   1   4 1341.27   59.62
  -9   1   4 1276.64   42.21
  -9  -1   3  197.00   15.79
  -9   1   3  158.28   15.24
  -9  -1   3  174.12   15.95
  -9   1   3  191.41   10.34
  -9  -1   3  228.89   20.56
  -9   1   3  213.27   19.19
  -9  -1   3  196.84   10.73
  -9  -1   2  396.84   23.65
  -9   1   2  357.73   18.28
  -9  -1   2  407.05   15.95
  -9   1   2  404.14   15.85
  -9  -1   2  401.16   25.16
  -9   1   2  424.02   25.53
  -9  -1   1  266.75   17.88
  -9   1   1  204.70   16.78
  -9  -1   1  239.15   16.75
  -9   1   1  227.08   13.99
  -9   1   1  230.66   16.08
  -9   1   1  213.48    9.52
  -9  -1   1  230.56   16.22
  -9  -1   1  213.07    9.47
  -9  -1   0 1062.22   44.20
  -9   1   0 1034.03   45.53
  -9  -1   0 1035.47   44.01
  -9   1   0 1021.18   41.32
  -9  -1  -1  535.84   28.48
  -9   1  -1  546.46   29.96
  -9  -1  -1  569.68   29.62
  -9   1  -1  606.56   29.35
   9  -1   1  559.64   20.62
   9   1   1  534.63   20.35
  -9  -1  -2  502.32   27.19
  -9  -1  -2  549.47   29.58
  -9   1  -2  493.21   28.25
   9  -1   2  491.74   20.24
   9   1   2  499.21   20.18
  -9  -1  -3   27.31    5.69
   9  -1   3   28.89    7.87
   9   1   3   28.17    7.47
  -9   1  -3   23.25    5.84
   9  -1   3   29.36    4.21
   9   1   3   32.03    4.37
   9  -1   4  548.17   23.10
   9   1   4  516.15   22.50
   9  -1   4  534.07   20.73
   9  -1   4  478.49   22.01
   9   1   4  524.59   22.48
   9  -1   4  528.38   22.71
   9   1   4  485.65   22.13
   9  -1   4  534.10   37.87
   9   1   4  452.48   34.97
   9   1   4  529.11   19.34
   9   1   4  499.20   22.10
   9  -1   4  441.35   21.51
  -9  -1  -4  491.38   30.95
  -9   1  -4  542.47   32.92
   9   1   4  494.16   20.81
   9  -1   5   71.49    7.20
   9   1   5   60.48    6.61
   9  -1   5   56.43   12.52
   9   1   5   69.49   13.50
   9  -1   5   70.62    6.13
   9  -1   5   48.70    6.16
   9   1   5   61.97    6.68
   9  -1   5   62.88    6.78
   9   1   5   56.52    6.36
   9  -1   5   63.37    5.12
   9   1   5   76.21    5.65
   9  -1   5   74.82    7.47
   9   1   5   68.87    7.10
   9   1   5   69.46    6.95
   9  -1   5   54.28    6.29
  -9   1  -5   71.02   11.54
  -9  -1  -5   81.50   11.83
   9   1   6    5.58    1.67
   9  -1   6    2.41    1.24
   9  -1   6    4.10    2.15
   9   1   6    4.50    2.15
   9   1   6    3.91    1.96
   9  -1   6    5.71    2.09
   9  -1   6    2.38    1.78
   9   1   6    3.98    2.08
   9  -1   6    0.56    1.68
   9   1   6    2.77    1.86
   9  -1   6    4.63    2.21
   9   1   6    6.23    2.54
   9  -1   7  117.05    9.03
   9   1   7  129.53    9.44
   9  -1   7  125.61    9.42
   9   1   7  142.68    9.97
   9  -1   7  111.80    9.02
   9   1   7  109.04    8.82
   9   1   7  106.77    7.84
   9   1   7  113.97    6.45
   9  -1   7  112.38    9.06
   9   1   7  122.61    9.31
   9  -1   7  110.30    6.94
   9  -1   7  130.52    9.68
   9   1   7  114.29    9.03
   9   1   8   16.65    3.04
   9  -1   8   16.79    3.06
   9  -1   8   18.71    2.60
   9  -1   8   19.42    2.48
   9  -1   8   16.65    3.04
   9   1   8   15.33    2.92
   9   1   8   15.45    2.93
   9  -1   8   12.25    2.64
   9  -1   8   16.85    3.15
   9   1   8   17.01    3.00
   9  -1   8    9.61    2.42
   9   1   8   18.16    3.08
   9   1   8   16.32    1.99
   9  -1   9   54.71    3.62
   9   1   9   63.47    4.74
   9  -1   9   68.24    4.84
   9   1   9   55.07    4.41
   9  -1   9   52.27    4.33
   9  -1   9   54.88    4.13
   9   1   9   56.41    4.17
   9  -1   9   58.98    4.50
   9   1   9   61.69    4.58
   9  -1   9   52.29    4.36
   9   1   9   52.65    4.34
   9   1   9   58.43    3.10
   9  -1   9   54.94    3.46
   9  -1   9   52.77    4.36
   9   1   9   47.25    4.15
   9  -1  10    4.12    0.80
   9   1  10    4.65    0.85
   9  -1  10    5.75    0.87
   9   1  10    4.89    0.87
   9  -1  10    3.48    0.72
   9   1  10    4.43    0.84
  -9  -2  13    0.68    0.45
  -9  -2  12   32.66    3.27
  -9  -2  12   34.10    3.40
  -9   2  12   40.79    3.26
  -9  -2  12   28.70    3.06
  -9  -2  12   40.25    3.05
  -9  -2  11  130.75    8.78
  -9  -2  11  160.10    9.22
  -9   2  11  165.24    8.47
  -9  -2  11  156.25    9.12
  -9  -2  11  144.57    8.18
  -9   2  11  135.61    7.90
  -9  -2  11  148.70    8.01
  -9  -2  11  164.68    8.37
  -9   2  11  146.62    7.99
  -9  -2  10    0.37    1.05
  -9   2  10    1.08    1.42
  -9  -2  10   -0.45    1.52
  -9  -2  10    1.15    1.07
  -9   2  10   -0.36    0.76
  -9   2  10    0.83    1.08
  -9   2  10    0.70    0.97
  -9  -2  10    0.67    0.94
  -9  -2  10    0.35    1.06
  -9  -2  10   -0.44    1.23
  -9   2  10    0.58    0.93
  -9  -2   9  129.84    9.71
  -9   2   9  141.78    8.62
  -9  -2   9  141.56    9.91
  -9   2   9  120.97    8.00
  -9  -2   9  120.05    8.39
  -9   2   9  138.70    9.05
  -9  -2   9  143.32    9.29
  -9  -2   9  149.85    9.27
  -9   2   9  131.90    8.77
  -9  -2   9  144.55    8.85
  -9   2   9  150.09   10.26
  -9  -2   9  128.45    8.96
  -9   2   9  140.56    9.09
  -9   2   9  124.09    9.36
  -9  -2   8   45.35    4.35
  -9   2   8   54.75    5.00
  -9  -2   8   52.60    5.93
  -9   2   8   51.89    4.92
  -9  -2   8   56.73   10.83
  -9   2   8   39.06    9.07
  -9   2   8   40.69    4.87
  -9  -2   8   51.48    5.47
  -9   2   8   44.07    4.78
  -9   2   8   43.10    5.20
  -9  -2   8   48.43    5.26
  -9   2   8   48.70    5.14
  -9  -2   8   53.57    5.12
  -9   2   8   60.88    6.26
  -9   2   8   49.44    5.23
  -9  -2   8   52.61    5.52
  -9  -2   8   46.74    5.18
  -9  -2   7   70.04    5.58
  -9   2   7   75.86    5.82
  -9  -2   7   73.33    7.09
  -9  -2   7   78.55   12.66
  -9   2   7   72.62   12.26
  -9   2   7   72.75    6.46
  -9  -2   7   74.68    6.60
  -9  -2   7   80.95    6.71
  -9  -2   7   71.96    6.48
  -9   2   7   72.72    6.33
  -9  -2   7   70.94    5.94
  -9  -2   7   78.16    6.66
  -9   2   7   70.97    6.29
  -9   2   7   76.45    6.84
  -9   2   7   72.95    6.28
  -9   2   7   87.57    7.36
  -9   2   7   67.64    6.65
  -9   2   6  114.22    7.91
  -9  -2   6  109.03    7.97
  -9  -2   6  104.53   11.82
  -9   2   6  130.72   15.72
  -9  -2   6  108.79   14.55
  -9  -2   6  107.72   15.11
  -9   2   6   86.12   13.64
  -9  -2   5  971.58   49.44
  -9   2   5  909.44   48.13
  -9  -2   5 1043.35   44.95
  -9   2   5  997.49   34.09
  -9  -2   5  972.21   34.39
  -9   2   5  943.63   49.08
  -9  -2   5 1040.16   52.29
  -9  -2   4   70.56    9.63
  -9  -2   4   71.76   11.69
  -9  -2   4   73.13    6.02
  -9   2   4   65.88    5.54
  -9   2   4   83.04   11.77
  -9  -2   3   12.36    4.10
  -9  -2   3   11.13    4.44
  -9   2   3   21.70    2.96
  -9  -2   3   18.19    2.91
  -9  -2   3   17.38    5.54
  -9   2   3   11.57    4.53
  -9  -2   2   29.73    6.87
  -9   2   2   29.61    6.42
  -9  -2   2   24.51    6.26
  -9  -2   2   29.16    3.38
  -9   2   2   27.76    3.24
  -9  -2   1  925.58   41.30
  -9  -2   1  894.31   42.58
  -9   2   1  813.09   33.63
  -9  -2   1  902.55   29.47
  -9   2   1  915.79   29.42
  -9  -2   1  934.99   40.46
  -9   2   1  918.47   40.10
   9   2   0  417.31   15.85
  -9  -2   0  377.51   25.01
  -9   2   0  430.20   22.65
  -9  -2   0  456.70   26.04
   9   2   1   18.45    2.65
   9  -2   1   12.42    2.31
  -9   2  -1   13.84    4.16
  -9  -2  -1   13.26    4.05
   9  -2   2   68.20   10.82
   9   2   2   87.77   11.95
   9  -2   2   72.47    6.10
   9   2   2   80.08    6.25
  -9   2  -2   78.67   10.42
  -9  -2  -2   68.25    9.31
   9   2   3  326.59   26.32
   9  -2   3  341.02   27.51
   9  -2   3  379.93   16.97
   9   2   3  331.04   15.96
  -9  -2  -3  367.51   22.84
  -9  -2  -3  365.56   25.69
  -9   2  -3  345.50   24.95
   9  -2   3  381.95   17.27
   9   2   3  332.85   16.09
   9  -2   4  767.44   28.01
   9   2   4  682.26   26.63
   9   2   4  651.28   25.14
   9  -2   4  675.35   25.95
   9  -2   4  622.99   26.39
   9   2   4  701.25   26.80
   9  -2   4  614.83   26.15
   9   2   4  647.94   26.15
  -9  -2  -4  754.66   39.36
  -9   2  -4  627.75   37.56
   9  -2   4  674.60   43.25
   9   2   4  601.50   40.26
   9  -2   4  700.45   27.24
   9   2   4  643.73   26.16
   9  -2   4  611.07   26.11
   9   2   4  679.47   26.48
   9   2   5   78.65    6.90
   9  -2   5   66.70    6.74
   9   2   5   58.27    6.23
   9  -2   5   81.37    7.54
   9   2   5   76.56    7.06
   9   2   5   82.24    6.72
   9  -2   5   73.04    6.64
   9  -2   5   74.79    7.23
   9   2   5   72.31    6.90
   9  -2   5   72.41    7.13
   9   2   5   76.89    7.02
   9  -2   5   73.64   13.67
   9   2   5   52.73   11.48
  -9  -2  -5   69.59   11.11
  -9   2  -5   95.66   13.59
   9  -2   5   70.96    6.86
   9   2   5   71.21    6.80
   9  -2   5   69.28    5.30
   9  -2   6   53.90    6.04
   9   2   6   65.27    6.33
   9   2   6   58.49    5.70
   9  -2   6   59.27    5.85
   9  -2   6   56.21    6.01
   9   2   6   52.44    5.78
   9   2   6   51.82    5.74
   9  -2   6   57.95    6.12
   9  -2   6   47.38    5.55
   9   2   6   58.08    6.00
   9  -2   6   60.96    6.42
   9   2   6   59.12    6.12
   9   2   6   43.66    4.94
   9  -2   6   55.20    4.59
   9  -2   7   24.01    2.84
   9  -2   7   22.38    3.70
   9   2   7   28.26    3.86
   9   2   7   24.88    3.62
   9  -2   7   20.65    3.44
   9   2   7   27.16    3.88
   9   2   7   30.72    4.08
   9  -2   7   26.07    3.87
   9   2   7   20.47    3.34
   9  -2   7   23.55    3.77
   9   2   7   26.82    3.76
   9  -2   7   23.02    3.60
   9  -2   8    6.20    1.40
   9  -2   8    7.15    1.82
   9   2   8    6.34    1.70
   9   2   8    5.53    1.66
   9   2   8    5.23    1.63
   9  -2   8    4.05    1.55
   9   2   8    3.19    1.45
   9  -2   8    6.55    1.77
   9   2   8    4.84    1.51
   9  -2   8    4.21    1.56
   9   2   8    6.95    1.76
   9  -2   8    5.08    1.53
   9  -2   8    4.40    1.53
   9   2   8    4.94    1.54
   9   2   9   43.31    3.25
   9  -2   9   49.16    3.03
   9  -2   9   52.28    3.50
   9   2   9   49.29    3.43
   9  -2   9   41.63    2.56
   9   2   9   46.37    3.37
  -9  -3  12    2.42    0.79
  -9  -3  12    3.41    1.09
  -9   3  12    3.37    1.00
  -9  -3  12    4.49    1.19
  -9  -3  11   22.34    3.05
  -9  -3  11   16.27    2.28
  -9  -3  11   17.56    2.54
  -9  -3  10   39.01    4.35
  -9  -3  10   46.48    4.47
  -9  -3  10   39.40    3.61
  -9   3  10   45.64    5.19
  -9  -3  10   42.45    4.41
  -9  -3  10   46.81    5.17
  -9   3  10   38.59    3.93
  -9  -3  10   45.03    3.97
  -9  -3  10   48.32    4.78
  -9  -3   9  265.68   13.60
  -9  -3   9  276.19   13.95
  -9   3   9  241.12   11.75
  -9  -3   9  259.40   12.17
  -9  -3   9  273.87   13.18
  -9   3   9  254.74   14.38
  -9  -3   9  262.57   11.91
  -9   3   9  220.85   11.34
  -9  -3   9  228.62   11.76
  -9   3   9  235.05   11.62
  -9   3   9  238.94   13.40
  -9  -3   9  266.01   13.72
  -9   3   9  256.87   12.12
  -9  -3   8  898.88   31.61
  -9   3   8  883.72   31.11
  -9   3   8  904.85   31.07
  -9   3   8  906.07   33.65
  -9   3   8  845.88   32.12
  -9  -3   8  947.93   32.60
  -9   3   8  933.88   34.65
  -9   3   8  880.74   31.09
  -9  -3   8  911.91   33.47
  -9  -3   8  869.04   31.25
  -9   3   8  853.00   31.08
  -9   3   7  472.55   19.38
  -9  -3   7  485.18   19.88
  -9   3   7  480.84   31.60
  -9   3   7  477.32   18.98
  -9   3   7  440.38   20.27
  -9   3   7  509.85   21.42
  -9   3   7  465.53   20.67
  -9   3   7  495.58   19.68
  -9   3   7  499.04   21.71
  -9  -3   7  462.21   19.83
  -9  -3   7  488.22   21.48
  -9   3   7  493.40   19.76
  -9  -3   6  857.83   30.40
  -9   3   6  870.77   30.02
  -9   3   6  759.78   42.55
  -9   3   6  856.24   29.11
  -9   3   6  915.76   31.82
  -9   3   6  739.52   31.15
  -9   3   6  924.36   32.49
  -9  -3   6  815.47   40.04
  -9   3   6  830.52   29.83
  -9   3   6  831.31   29.94
  -9  -3   6  768.81   31.38
  -9  -3   6  913.47   32.75
  -9   3   5  510.58   20.64
  -9   3   5  476.43   30.61
  -9  -3   5  486.36   19.79
  -9   3   5  533.19   21.85
  -9  -3   5  440.03   28.11
  -9  -3   5  490.74   32.39
  -9   3   5  475.29   30.99
  -9  -3   5  491.42   21.58
  -9  -3   4   39.37    7.74
  -9   3   4   30.64    6.78
  -9  -3   4   24.85    3.32
  -9  -3   4   27.37    6.33
  -9  -3   4   19.79    6.20
  -9   3   4   23.09    6.11
  -9  -3   3   14.81    4.94
  -9   3   3    8.39    3.82
  -9  -3   3   14.47    4.78
  -9  -3   3   14.04    2.49
  -9  -3   3   13.61    5.41
  -9  -3   2  289.70   13.26
  -9  -3   2  340.23   23.80
  -9   3   2  300.40   21.36
  -9  -3   2  259.77   23.88
   9   3  -1  279.26   11.81
  -9  -3   1  314.39   22.57
  -9  -3   1  317.87   21.57
  -9  -3   1  292.30   12.60
  -9   3   1  329.75   21.27
  -9  -3   1  319.60   25.09
  -9   3   0   12.22    3.70
  -9  -3   0    5.43    2.72
   9   3   0   11.55    1.96
  -9  -3   0   19.22    5.39
  -9  -3   0   10.86    1.86
  -9  -3   0    8.55    3.99
   9  -3   1  483.38   18.61
   9   3   1  467.31   18.08
   9   3   1  434.38   27.21
   9  -3   1  501.74   29.58
  -9  -3  -1  486.79   29.76
  -9   3  -1  383.03   22.82
  -9   3  -1  426.67   25.51
   9   3   2  188.35   10.33
   9  -3   2  184.44   18.28
   9   3   2  169.27   17.15
  -9  -3  -2  217.48   20.15
  -9   3  -2  201.71   17.57
   9  -3   2  221.97   11.35
   9   3   2  208.76   10.75
  -9  -3  -2  194.68   17.49
  -9   3  -3    6.75    3.78
  -9  -3  -3   11.83    4.70
   9   3   3    8.81    3.81
   9  -3   3    9.40    2.30
   9   3   3   12.06    2.47
   9   3   3   13.77    2.46
   9  -3   3    7.36    2.21
   9  -3   3   10.03    2.44
   9   3   3   11.09    2.41
   9   3   4  483.61   22.34
   9  -3   4  479.60   21.02
   9  -3   4  467.60   20.71
   9   3   4  520.45   21.16
   9  -3   4  532.76   22.27
   9   3   4  547.83   21.17
   9  -3   4  487.08   21.06
  -9  -3  -4  510.78   33.09
  -9   3  -4  508.27   33.14
   9  -3   4  572.47   22.34
   9   3   4  506.37   21.05
   9  -3   4  545.89   21.90
   9   3   4  530.17   21.20
   9  -3   5  177.36   10.61
   9   3   5  187.53   10.69
   9  -3   5  176.53   10.71
   9   3   5  171.69   10.40
   9  -3   5  178.26   10.76
   9   3   5  171.17   10.29
   9  -3   5  175.61   11.12
   9   3   5  179.15   10.38
   9   3   5  191.45   11.65
   9  -3   5  184.20   10.99
   9   3   5  185.36   10.61
   9  -3   5  181.41   10.54
   9   3   5  189.92   10.75
   9  -3   6  495.98   19.94
   9  -3   6  471.02   20.37
   9   3   6  477.63   19.44
   9   3   6  471.73   19.22
   9   3   6  460.37   19.10
   9  -3   6  465.38   19.52
   9   3   6  424.16   19.42
   9  -3   6  470.51   17.39
  -9   3  -6  483.57   17.66
   9   3   6  463.56   19.02
   9   3   7    7.95    1.86
  -9   3  -7    6.40    1.34
   9   3   7    4.24    1.47
   9   3   7    6.67    1.94
   9   3   7    8.94    1.85
   9  -3   7    7.29    1.83
   9  -3   7    5.03    1.29
   9   3   8   63.07    3.96
   9  -3   8   65.81    3.79
   9  -3   8   62.94    4.80
   9   3   8   64.86    3.99
   9   3   8   65.55    5.05
   9   3   8   54.72    4.61
   9   3   8   65.01    3.99
   9  -3   9   62.03    3.00
   9  -3   9   74.09    3.87
   9   3   9   68.43    3.85
   9   3   9   64.22    3.66
  -9   4  12   53.37    2.57
  -9  -4  12   53.12    2.61
  -9  -4  11  124.39    6.17
  -9  -4  11  131.37    6.56
  -9   4  11  128.76    6.20
  -9  -4  11  134.75    6.90
  -9  -4  10  185.46    8.86
  -9  -4  10  208.50    9.94
  -9  -4  10  196.54   10.17
  -9  -4  10  223.62   10.49
  -9  -4  10  215.78   10.49
  -9  -4  10  207.30   10.51
  -9   4  10  194.25    9.23
  -9  -4   9   96.99    6.59
  -9  -4   9  102.15    7.16
  -9  -4   9  102.77    7.60
  -9  -4   9  109.03    7.86
  -9   4   9  107.26    6.61
  -9  -4   9  100.79    7.79
  -9  -4   8   64.12    5.72
  -9   4   8   65.23    6.30
  -9  -4   8   80.54    6.51
  -9  -4   8   75.10    6.97
  -9   4   8   66.45    5.31
  -9   4   7   61.17    5.09
  -9  -4   7   58.59    6.24
  -9  -4   7   64.34    6.00
  -9   4   7   65.01    6.19
  -9   4   7   58.53    6.33
  -9  -4   7   71.45    6.19
  -9   4   7   56.99    6.13
  -9   4   7   74.01    6.77
  -9   4   6   12.14    2.99
  -9  -4   6    5.37    2.21
  -9   4   6   11.06    2.10
  -9   4   6    9.02    2.37
  -9  -4   6   10.97    2.68
  -9   4   5   30.19    4.15
  -9   4   5   30.13    4.06
  -9  -4   5   27.90    6.62
  -9  -4   5   27.90    4.03
  -9  -4   5   31.39    4.72
  -9   4   4  582.08   23.27
  -9  -4   4  574.03   25.21
  -9  -4   4  604.74   24.17
  -9   4   4  628.03   25.19
  -9  -4   4  593.36   34.79
  -9   4   3  164.32    9.62
  -9   4   3  162.82    9.35
  -9  -4   3  154.12    9.98
  -9  -4   3  163.44   11.01
  -9  -4   3  154.84    9.98
  -9   4   3  173.55   10.71
  -9  -4   3  140.70   15.64
  -9   4   2  220.38   12.34
  -9  -4   2  229.91   13.13
  -9  -4   2  250.00   24.79
  -9   4   2  214.29   10.84
  -9   4   2  205.07   11.13
  -9  -4   2  231.34   12.62
  -9  -4   2  201.98   11.54
  -9   4   1  444.66   17.82
  -9   4   1  442.62   18.31
  -9  -4   1  464.00   20.08
  -9  -4   1  437.31   28.86
   9  -4   0   -0.41    1.31
  -9  -4   0    3.52    3.22
  -9   4   0   -0.34    0.80
  -9   4   0    0.63    1.05
  -9  -4   0    4.09    2.49
  -9  -4  -1  847.20   31.30
  -9  -4  -1  849.98   47.37
  -9  -4  -1  807.09   42.95
  -9   4  -1  883.36   29.92
  -9  -4  -2  137.20   16.93
   9  -4   2  140.05    9.05
   9   4   2  136.16    9.90
  -9   4  -2  105.87    7.27
  -9  -4  -2  118.74   13.93
  -9  -4  -3  233.36   22.41
  -9   4  -3  261.78   21.43
   9   4   4   58.13    6.37
   9  -4   4   56.81    4.83
   9   4   5    8.06    2.46
   9   4   5    1.68    1.61
  -9   4  -5    4.88    1.52
   9   4   6   15.99    2.87
   9  -4   6   14.18    2.87
  -9   4  -6   18.64    2.51
  -9   4  -7  241.36    9.60
   9   4   7  221.61   11.12
   9   4   7  237.54   11.21
  -9  -4  -7  233.36    9.95
  -9   4  -8  394.23   12.82
   9  -4   8  428.30   14.68
   9   4   8  448.76   14.96
  -9  -4  -8  393.68   13.45
  -9  -5  11   86.79    3.57
  -9  -5  10  163.04    7.69
  -9  -5  10  157.78    7.25
  -9  -5  10  161.79    6.90
  -9  -5  10  157.29    7.45
  -9   5  10  156.94    6.82
  -9  -5  10  174.80    7.54
  -9   5   9    6.65    1.75
  -9   5   9    4.27    1.22
  -9  -5   9    6.28    1.64
  -9  -5   9    5.52    1.50
  -9  -5   9    3.80    1.54
  -9  -5   9    5.43    1.48
  -9  -5   8    2.27    1.50
  -9   5   8    3.85    1.57
  -9  -5   8    0.66    0.99
  -9   5   8    2.05    1.08
  -9  -5   8    2.11    1.34
  -9   5   7   27.04    4.07
  -9  -5   7   36.29    4.36
  -9   5   7   28.38    3.03
  -9  -5   7   28.77    3.70
  -9   5   7   27.12    3.91
  -9   5   7   27.62    3.82
  -9  -5   7   24.98    3.93
  -9   5   6   36.72    4.99
  -9   5   6   29.57    3.87
  -9  -5   6   28.49    4.39
  -9   5   5  846.69   32.52
  -9   5   5  835.10   30.77
  -9  -5   5  866.98   33.19
  -9  -5   4    1.11    1.65
  -9   5   4    1.62    1.21
  -9   5   4    1.09    1.08
  -9   5   4    2.02    1.69
  -9  -5   4    1.38    1.46
  -9  -5   3    6.01    2.39
  -9   5   3    6.41    1.95
  -9   5   3    6.28    1.81
  -9   5   3    5.85    2.19
  -9  -5   3    4.40    1.87
  -9  -5   2   76.53    7.02
  -9   5   2   66.14    5.54
  -9   5   2   62.53    5.80
  -9   5   2   65.97    6.46
  -9  -5   2   60.41   10.37
  -9  -5   1 1317.17   60.07
  -9   5   1 1330.86   44.74
  -9  -5   1 1354.95   46.32
   9   5  -1 1292.97   44.72
  -9  -5   1 1324.91   45.66
  -9   5   1 1284.25   42.68
  -9   5   1 1364.83   44.08
   9  -5  -1 1280.43   44.76
  -9   5   0  463.74   19.83
  -9  -5   0  492.88   21.32
   9   5   0  481.91   21.20
  -9  -5   0  456.75   20.94
  -9  -5   0  439.83   34.86
  -9   5   0  474.70   18.98
  -9   5   0  499.23   19.81
   9   5   1    4.59    1.87
  -9   5  -1    3.14    1.33
  -9  -5  -1    3.17    1.79
   9  -5   1    4.61    1.77
  -9   5  -1    0.66    1.05
  -9   5  -2  176.23    9.57
  -9   5  -2  174.94    9.39
   9   5   2  160.64   11.15
   9  -5   2  176.99   10.63
   9  -5   2  173.27   10.33
  -9  -5  -2  171.47   10.50
   9   5   3  117.39    9.19
   9  -5   3  118.79    8.52
   9   5   3  121.85    7.80
  -9  -5  -3  137.24    8.68
  -9   5  -4  110.49    6.89
   9   5   4  110.94    8.58
   9  -5   4  114.13    6.65
  -9  -5  -4  113.59    7.53
   9  -5   4  118.63    8.23
   9   5   4  110.67    7.29
  -9   5  -5   15.99    2.41
  -9  -5  -5   14.67    2.35
   9   5   5   16.03    2.60
   9  -5   5   17.14    2.92
   9   5   5   18.40    2.86
  -9   5  -6    5.43    1.34
   9   5   6    7.12    1.69
   9   5   6    8.10    1.84
  -9  -5  -6    5.43    1.46
  -9  -5  -6    4.97    1.24
  -9   5  -7  241.47    8.76
   9   5   7  238.43    9.47
  -9  -5  -7  221.15    8.72
  -9  -6   9   12.16    1.63
  -9  -6   9   10.31    1.45
  -9  -6   9    7.96    1.38
  -9   6   8    1.32    0.93
  -9  -6   8    1.43    0.73
  -9  -6   8    0.46    0.69
  -9  -6   8    1.94    1.02
  -9  -6   8    0.43    0.57
  -9   6   7  257.12   12.58
  -9  -6   7  261.57   12.14
  -9  -6   7  253.53   10.85
  -9  -6   7  258.42   11.80
  -9  -6   7  254.30   11.51
  -9   6   7  265.89   11.90
  -9   6   6  279.23   13.15
  -9  -6   6  285.34   12.46
  -9  -6   6  282.60   13.25
  -9  -6   6  310.10   14.58
  -9   6   6  289.51   13.08
  -9   6   6  307.30   14.84
  -9  -6   5   54.94    5.70
  -9   6   5   54.33    5.04
  -9  -6   4    1.93    1.62
  -9  -6   4    4.14    1.60
  -9   6   4    7.59    2.57
  -9   6   4    6.89    1.96
  -9   6   3  140.02    9.34
  -9  -6   3  139.78    9.22
  -9  -6   2    3.44    1.95
  -9   6   2    4.56    1.81
  -9  -6   2    5.32    1.88
  -9   6   2    4.13    1.78
  -9  -6   1  144.52    9.57
  -9  -6   1  151.15    9.95
  -9   6   1  126.77    8.41
  -9   6   1  127.49    7.63
  -9   6   1  135.01    8.60
   9  -6  -1  133.78    8.97
  -9  -6   0   81.09    6.98
  -9  -6   0   78.65    6.79
   9   6   0   76.25    6.59
   9  -6   0   80.64    6.50
  -9   6   0   79.75    6.21
  -9   6   0   74.49    5.51
  -9   6  -1   97.26    6.36
  -9   6  -1  103.58    6.82
  -9  -6  -1   90.98    7.20
   9  -6   1   97.16    7.05
   9   6   1  100.81    7.74
   9  -6   1  104.83    7.24
  -9   6  -2    8.12    1.77
  -9  -6  -2    3.95    1.75
   9  -6   2    5.29    1.83
  -9   6  -2    5.48    1.54
  -9  -6  -2    6.97    2.09
   9  -6   2    7.53    1.87
  -9  -6  -3    0.91    1.15
   9  -6   3    0.65    1.08
  -9  -6  -3    0.34    0.95
  -9   6  -3   -0.25    0.82
  -9   6  -3    0.63    0.67
   9  -6   4   54.94    4.53
   9   6   4   50.02    3.56
  -9  -6  -4   47.14    4.32
  -9  -6  -4   49.76    4.05
   9   6   5  318.33   11.54
  -9  -6  -5  323.11   11.78
  -9  -6  -6    8.90    1.13
  -9   6  -6   11.16    1.32
  -9  -7   7    6.63    1.20
   9  -7  -7    7.08    1.10
  -9  -7   7    5.11    0.99
   9  -7  -6   13.61    1.89
  -9   7   6   12.38    2.07
  -9  -7   6   16.94    2.19
  -9  -7   6   13.60    1.52
  -9   7   5   14.75    2.50
  -9   7   5   12.80    1.97
  -9   7   5   16.12    2.12
  -9  -7   5    8.67    1.33
   9  -7  -5   15.78    2.28
  -9   7   4   17.91    2.52
  -9   7   4   23.07    3.22
   9  -7  -4   20.36    2.81
  -9  -7   4   21.97    3.07
  -9   7   3    4.91    1.61
  -9   7   3    3.21    1.56
  -9  -7   3    4.92    1.53
  -9  -7   3    6.31    1.93
  -9   7   2    1.11    1.14
  -9  -7   2    1.01    1.12
  -9   7   2    2.10    1.22
   9  -7  -2    2.35    1.32
  -9  -7   2    1.83    1.16
  -9   7   1   30.63    3.38
  -9   7   1   35.57    3.79
  -9  -7   1   28.20    3.53
  -9  -7   1   26.45    3.34
   9  -7  -1   34.91    3.61
  -9   7   0  352.19   14.01
  -9   7   0  342.08   14.07
  -9  -7   0  349.36   14.85
  -9  -7   0  341.43   14.60
   9  -7   0  355.22   14.24
  -9   7  -1  571.04   19.84
  -9  -7  -1  567.14   20.48
  -9   7  -2  476.17   16.46
  -9  -7  -2  481.21   17.87
  -9  -7  -2  490.31   17.14
  -9   7  -3  353.65   12.52
  -9  -7  -3  417.92   13.55
  -9  -7  -4    0.75    0.54
  -9   7  -4    1.32    0.52
  -9  -8   4   13.08    1.30
  -9   8   3  436.73   13.87
   9  -8  -3  405.04   13.81
  -9  -8   3  421.52   13.86
   9  -8  -2  158.40    6.68
  -9  -8   2  182.57    6.90
  -9  -8   1   12.14    1.32
  -9   8   1   15.68    1.64
  -9  -8   1   12.00    1.43
  -9   8   0    4.87    0.88
  -9  -8  -1  110.14    4.62
 -10   0  13    1.64    0.71
 -10   0  12    8.31    1.89
 -10   0  12    5.50    1.68
 -10   0  12    6.05    1.59
 -10   0  11    1.10    1.23
 -10   0  11   -0.39    1.31
 -10   0  11    1.03    1.05
 -10   0  11    0.75    1.19
 -10   0  11    2.38    1.39
 -10   0  11    0.37    1.09
 -10   0  11    1.49    1.05
 -10   0  10  121.03    8.18
 -10   0  10  114.89    8.85
 -10   0  10  119.10    7.65
 -10   0  10  117.83    8.99
 -10   0  10  122.22    8.80
 -10   0  10  119.91    8.94
 -10   0  10  138.72    9.42
 -10   0   9    2.51    1.84
 -10   0   9    2.13    1.69
 -10   0   9    1.55    1.73
 -10   0   9    0.54    1.51
 -10   0   9    0.86    1.01
 -10   0   9   -0.36    1.20
 -10   0   9    0.39    0.92
 -10   0   9   -0.52    1.44
 -10   0   8 1527.63   55.05
 -10   0   8 1721.43   56.65
 -10   0   8 1606.64   56.09
 -10   0   8 1599.35   55.76
 -10   0   8 1776.60   52.95
 -10   0   8 1588.06   53.61
 -10   0   8 1748.53   53.24
 -10   0   8 1609.35   78.48
 -10   0   7   -0.54    1.28
 -10   0   7    0.50    1.29
 -10   0   7    0.54    1.27
 -10   0   7    4.52    4.14
 -10   0   7   -0.44    1.15
 -10   0   7    0.54    1.28
 -10   0   7    2.12    1.94
 -10   0   7   -2.11    3.15
 -10   0   6  633.38   34.97
 -10   0   6  643.14   43.05
 -10   0   6  639.45   26.76
 -10   0   6  750.12   47.07
 -10   0   5    1.47    1.37
 -10   0   5    2.02    2.14
 -10   0   5   -1.16    1.73
 -10   0   4   10.29    2.58
 -10   0   4   15.29    6.70
 -10   0   4    3.38    2.67
 -10   0   3    1.51    1.26
 -10   0   3    1.10    1.65
 -10   0   3    3.06    3.62
 -10   0   2    1.14    2.09
 -10   0   2   -0.28    0.85
 -10   0   2    0.76    1.40
 -10   0   1    0.23    0.76
 -10   0   1    0.91    1.93
 -10   0   1   -0.79    1.18
 -10   0   1   -1.06    1.59
 -10   0   0  180.68   14.51
 -10   0   0  167.55   15.13
  10   0   1    0.32    0.96
 -10   0  -1    0.99    1.80
 -10   0  -1    1.05    1.11
  10   0   2  723.03   27.23
 -10   0  -2  717.87   36.58
 -10   0  -2  765.66   37.03
  10   0   3   -1.77    2.64
  10   0   3   -0.45    1.17
 -10   0  -3    1.25    1.87
  10   0   3   -0.46    1.19
  10   0   3   -0.47    0.99
  10   0   4 1392.03   48.77
  10   0   4 1443.95   48.67
  10   0   4 1459.03   48.75
  10   0   4 1387.46   69.02
  10   0   4 1383.05   44.02
 -10   0  -4 1408.30   61.73
  10   0   4 1359.37   47.94
  10   0   5   -0.55    1.30
  10   0   5    1.13    1.03
  10   0   5    8.45    2.66
  10   0   5    0.54    1.29
 -10   0  -5    0.94    0.94
  10   0   5    5.91    2.20
  10   0   5    2.77    1.76
  10   0   6   25.84    4.49
  10   0   6   33.49    4.84
  10   0   6   42.50    5.30
  10   0   6   44.90    5.49
  10   0   6   36.70    5.28
  10   0   6   41.65    3.93
  10   0   7    0.46    1.29
  10   0   7    0.46    1.47
  10   0   7    0.24    0.82
  10   0   7    1.41    1.40
  10   0   7   -0.45    1.35
  10   0   7    0.95    1.50
  10   0   8   23.13    3.28
  10   0   8   17.93    2.90
  10   0   8   25.56    3.47
  10   0   8   22.99    2.07
  10   0   8   23.45    3.29
  10   0   8   20.96    3.10
  10   0   9    0.79    0.66
  10   0   9    0.19    0.80
  10   0   9    0.49    0.62
  10   0   9    0.20    0.80
  10   0   9    0.98    0.78
 -10  -1  13    0.41    0.42
 -10  -1  12    3.24    1.23
 -10   1  12    7.33    1.66
 -10  -1  12    7.19    1.72
 -10   1  12    6.49    1.67
 -10   1  12    4.86    1.27
 -10  -1  12    4.11    1.31
 -10  -1  11   39.91    4.37
 -10  -1  11   44.68    4.71
 -10   1  11   41.33    4.43
 -10  -1  11   37.49    4.20
 -10   1  11   38.27    4.16
 -10   1  11   39.03    3.95
 -10   1  11   33.59    4.11
 -10   1  11   47.87    4.21
 -10  -1  11   46.67    4.73
 -10   1  11   36.08    4.25
 -10   1  10    5.68    1.84
 -10  -1  10    5.43    2.09
 -10   1  10    4.01    1.83
 -10  -1  10    6.51    2.11
 -10   1  10    5.62    1.94
 -10  -1  10    4.39    1.40
 -10  -1  10    6.73    2.18
 -10   1  10    4.86    1.49
 -10  -1  10    7.88    2.22
 -10   1  10    5.66    2.18
 -10  -1  10    4.85    1.48
 -10   1  10    6.31    1.96
 -10  -1  10    4.60    1.83
 -10   1  10    8.50    2.42
 -10  -1  10    3.24    1.70
 -10   1   9   66.34    6.09
 -10   1   9   60.70    5.25
 -10  -1   9   68.09    6.77
 -10   1   9   70.73    6.77
 -10  -1   9   57.87    4.82
 -10  -1   9   64.80    6.41
 -10   1   9   61.65    6.31
 -10   1   9   67.67    6.01
 -10   1   9   62.16    6.57
 -10  -1   9   62.18    6.35
 -10  -1   9   69.41    5.58
 -10  -1   9   66.95    6.75
 -10   1   9   64.31    6.46
 -10  -1   8    2.40    1.45
 -10   1   8    3.21    1.53
 -10   1   8    3.11    1.56
 -10  -1   8    2.64    1.68
 -10   1   8    6.26    2.34
 -10   1   8    3.32    2.11
 -10  -1   8    3.60    2.04
 -10   1   8    3.59    1.88
 -10  -1   8    1.46    1.07
 -10   1   8    0.52    1.35
 -10  -1   8    2.69    1.88
 -10  -1   8    3.75    1.72
 -10   1   8    1.01    1.41
 -10  -1   8    2.07    2.19
 -10   1   8    2.07    3.09
 -10   1   8    4.83    1.63
 -10   1   7  391.12   17.88
 -10  -1   7  363.24   18.56
 -10   1   7  380.40   18.76
 -10  -1   7  408.30   18.16
 -10  -1   7  394.23   18.91
 -10   1   7  381.47   18.73
 -10   1   7  404.81   17.23
 -10  -1   7  402.09   19.37
 -10   1   7  437.94   19.49
 -10  -1   7  402.48   16.79
 -10  -1   7  358.61   31.42
 -10   1   7  432.22   17.08
 -10   1   7  390.67   32.39
 -10   1   7  361.46   19.02
 -10  -1   6  141.51   18.47
 -10   1   6  138.18   18.18
 -10  -1   6  141.10    9.79
 -10   1   6  135.17    9.59
 -10  -1   6  120.08    9.34
 -10  -1   6  146.42   19.50
 -10   1   6  129.16   17.83
 -10  -1   6  120.51   13.29
 -10  -1   5 1486.87   70.40
 -10   1   5 1266.59   66.41
 -10  -1   5 1438.32   49.52
 -10   1   5 1493.81   49.40
 -10  -1   5 1471.17   71.26
 -10   1   5 1556.72   71.35
 -10  -1   5 1511.07   60.42
 -10  -1   4   10.82    2.74
 -10   1   4   10.42    2.57
 -10  -1   4    9.92    3.87
 -10  -1   4   11.58    5.78
 -10   1   4   10.63    5.30
 -10  -1   3   77.61    6.38
 -10   1   3   78.78    6.31
 -10  -1   3   99.48   13.61
 -10   1   3   81.39   12.10
 -10  -1   3   59.38    9.08
 -10   1   3   66.37   10.10
 -10  -1   3   73.65   10.09
 -10  -1   2  862.15   29.91
 -10   1   2  895.40   30.08
 -10  -1   2  894.20   42.87
 -10   1   2  954.52   43.60
 -10  -1   2  830.75   39.55
 -10   1   1  128.80    7.05
 -10  -1   1  120.38   12.28
 -10   1   1  142.87   13.21
 -10  -1   1  141.26    7.31
 -10  -1   1  122.12   12.32
 -10   1   1  128.33   10.76
 -10  -1   1  137.28   13.43
 -10   1   1  135.44   14.05
 -10  -1   0  400.60   23.67
 -10   1   0  329.76   20.44
 -10  -1   0  368.70   23.44
 -10   1   0  335.47   23.43
  10  -1   1  314.78   14.01
  10   1   1  309.34   13.85
 -10  -1  -1  335.02   22.20
 -10   1  -1  303.17   20.59
 -10  -1  -1  304.14   21.33
  10  -1   2  241.12   12.57
  10   1   2  246.47   12.57
 -10  -1  -2  221.26   17.82
 -10  -1  -2  231.64   18.97
 -10   1  -2  235.73   18.78
  10  -1   3    7.04    3.72
  10   1   3    1.73    2.58
  10  -1   3    4.00    1.70
  10   1   3    7.49    2.24
  10  -1   3    8.87    2.08
  10   1   3    2.69    1.43
  10  -1   3    4.52    1.86
 -10  -1  -3   11.34    2.21
  10   1   3    5.59    1.84
  10   1   3    7.26    2.20
  10  -1   3    6.50    2.03
 -10  -1  -3   10.27    4.07
 -10   1  -3    1.28    1.36
  10  -1   4  163.64   10.93
  10   1   4  174.86   11.09
  10  -1   4  162.38   20.14
  10   1   4  160.69   19.82
  10  -1   4  178.89    9.87
  10  -1   4  167.85   11.01
  10   1   4  171.19   11.09
  10  -1   4  170.27   11.00
  10   1   4  147.88   10.37
 -10  -1  -4  153.58    8.98
  10   1   4  151.44    9.70
 -10   1  -4  152.49   16.75
  10  -1   4  160.88   10.99
  10   1   4  163.78   10.97
  10  -1   5   59.95    6.37
  10   1   5   65.08    6.64
  10  -1   5   51.91    6.00
  10   1   5   55.52    6.19
  10  -1   5   59.82    5.49
  10  -1   5   61.57    6.39
  10   1   5   58.27    6.30
  10  -1   5   56.43    6.35
  10   1   5   63.34    6.55
  10  -1   5   57.36    4.68
  10  -1   5   62.99    6.67
  10   1   5   48.91    5.90
  10  -1   6  352.19   17.93
  10   1   6  354.47   18.13
  10  -1   6  357.30   17.87
  10   1   6  397.73   18.56
  10   1   6  392.07   17.23
  10  -1   6  386.08   18.27
  10   1   6  395.89   18.51
  10  -1   6  374.91   18.41
  10   1   6  364.20   17.99
  10  -1   6  396.04   15.21
  10  -1   6  394.58   18.84
  10   1   6  356.03   18.00
  10  -1   7   66.13    6.22
  10   1   7   76.09    6.60
  10  -1   7   76.78    5.51
  10  -1   7   76.61    6.68
  10   1   7   72.88    6.51
  10   1   7   78.75    6.12
  10  -1   7   74.88    6.47
  10   1   7   87.86    7.08
  10  -1   7   77.14    6.68
  10   1   7   69.46    6.39
  10  -1   7   71.81    4.92
  10  -1   7   75.89    6.74
  10   1   7   76.43    6.62
  10  -1   8   38.27    3.98
  10   1   8   41.09    4.13
  10  -1   8   47.83    4.43
  10   1   8   42.93    4.21
  10  -1   8   36.48    3.19
  10  -1   8   40.66    3.77
  10   1   8   40.36    4.02
  10  -1   8   48.93    4.50
  10  -1   8   39.82    4.02
  10   1   8   43.34    4.18
  10  -1   8   40.70    4.13
  10   1   8   41.11    4.18
  10  -1   9    5.16    0.72
  10  -1   9    8.03    1.39
  10   1   9   10.50    1.58
  10  -1   9    6.87    1.27
  10   1   9    7.08    1.27
  10  -1   9    7.96    1.37
  10   1   9    7.92    1.44
  10  -1   9    5.47    1.09
 -10  -2  12    1.79    1.06
 -10   2  12    4.99    1.22
 -10  -2  12    3.17    1.00
 -10  -2  11  198.85   10.97
 -10  -2  11  210.62   11.02
 -10   2  11  238.43   10.42
 -10   2  11  199.78   10.07
 -10  -2  11  235.13   10.73
 -10  -2  11  233.46   10.44
 -10   2  11  209.81   10.05
 -10  -2  10   31.34    3.91
 -10   2  10   21.74    3.33
 -10  -2  10   24.85    3.57
 -10   2  10   30.77    3.89
 -10  -2  10   29.26    4.18
 -10  -2  10   32.27    3.46
 -10  -2  10   35.78    4.01
 -10   2  10   33.35    3.87
 -10  -2  10   26.97    4.04
 -10   2  10   30.08    4.21
 -10  -2   9  277.00   15.43
 -10   2   9  274.88   13.05
 -10  -2   9  307.80   14.73
 -10   2   9  276.40   14.09
 -10  -2   9  304.41   13.25
 -10   2   9  278.09   14.43
 -10  -2   9  275.48   14.58
 -10   2   9  290.61   14.40
 -10   2   9  279.01   14.23
 -10  -2   9  286.72   14.55
 -10   2   9  291.00   15.40
 -10  -2   9  273.83   15.43
 -10   2   9  285.00   13.41
 -10  -2   8   29.55    3.57
 -10  -2   8   28.90    4.17
 -10   2   8   26.09    3.93
 -10  -2   8   21.42    3.74
 -10   2   8   27.71    3.99
 -10  -2   8   28.69    4.07
 -10   2   8   22.35    3.50
 -10   2   8   16.23    3.53
 -10   2   8   29.99    3.73
 -10   2   8   29.13    3.69
 -10  -2   8   26.90    4.50
 -10  -2   8   26.80    3.59
 -10  -2   8   23.72    3.82
 -10   2   8   28.37    4.05
 -10   2   8   23.54    3.79
 -10   2   7    0.94    1.21
 -10   2   7    0.56    1.45
 -10   2   7    0.90    1.06
 -10  -2   7    0.49    1.27
 -10   2   7    2.28    1.36
 -10  -2   7    2.06    1.51
 -10   2   7    0.67    1.05
 -10  -2   7    1.58    1.10
 -10   2   7    1.67    1.33
 -10  -2   7    0.58    1.37
 -10  -2   7    0.47    1.21
 -10   2   7    0.46    1.08
 -10  -2   7   -0.32    0.91
 -10  -2   7    1.44    1.52
 -10   2   7    0.46    1.20
 -10  -2   7   -1.87    2.79
 -10  -2   6  319.72   27.66
 -10   2   6  303.18   26.87
 -10   2   6  339.63   14.45
 -10  -2   6  314.22   17.22
 -10  -2   6  350.79   30.07
 -10   2   6  285.05   26.50
 -10  -2   6  357.43   16.74
 -10   2   6  295.29   15.48
 -10   2   6  325.67   17.26
 -10   2   6  339.75   16.06
 -10  -2   6  358.64   15.59
 -10  -2   6  333.09   16.26
 -10   2   6  312.03   15.76
 -10  -2   6  315.14   22.59
 -10   2   6  339.38   16.10
 -10  -2   6  339.96   16.59
 -10  -2   5  239.53   19.06
 -10  -2   5  201.38   21.41
 -10   2   5  200.86   21.09
 -10  -2   5  223.50   23.12
 -10   2   5  235.29   22.70
 -10  -2   5  208.93   12.28
 -10   2   5  233.14   12.29
 -10  -2   4   97.22   11.84
 -10  -2   4  107.22    8.08
 -10   2   4  104.27    7.60
 -10  -2   4  135.90   17.28
 -10   2   4  102.40   14.15
 -10  -2   3   11.47    4.03
 -10  -2   3    7.65    2.18
 -10   2   3   11.40    2.35
 -10   2   3    7.48    3.88
 -10  -2   3    6.61    4.28
 -10  -2   3   13.24    5.16
 -10  -2   2   32.83    3.77
 -10   2   2   43.80    4.17
 -10  -2   2   49.09    8.70
 -10   2   2   46.13    8.40
 -10  -2   2   42.02    8.16
 -10  -2   1  666.74   34.16
 -10   2   1  638.88   22.23
 -10  -2   1  609.20   32.63
 -10   2   1  588.82   31.84
 -10  -2   1  610.53   22.09
 -10  -2   1  644.12   34.91
 -10  -2   0   75.75   10.35
 -10  -2   0   75.27    5.09
 -10  -2   0   83.28    9.81
 -10   2   0   70.00    8.95
 -10   2   0   80.14    5.12
 -10  -2   0   78.81   10.77
 -10   2   0   79.26    8.87
  10  -2   0   76.40    5.50
  10   2   0   69.87    5.21
 -10  -2  -1  749.04   37.19
 -10  -2  -1  667.66   36.99
 -10   2  -1  705.40   34.73
  10  -2   1  750.25   26.36
  10   2   1  693.41   25.69
 -10   2  -2    4.58    2.97
 -10   2  -2    3.83    1.29
  10   2   2    1.91    1.21
  10  -2   2    0.80    1.27
  10   2   2    2.17    1.38
  10  -2   2    4.54    3.20
  10   2   2    2.89    2.16
 -10  -2  -2    1.13    1.20
  10  -2   3   -0.44    1.31
  10   2   3    0.43    1.01
  10  -2   3   -0.45    1.07
  10   2   3    3.00    1.63
  10  -2   3   -0.86    1.37
  10   2   3    0.84    1.09
  10   2   3    3.18    1.40
  10  -2   3    2.72    1.42
 -10   2  -3    2.62    2.40
  10  -2   3    1.72    2.58
  10   2   3    1.64    1.73
  10  -2   3    2.22    1.41
  10   2   3    0.84    1.18
 -10  -2  -3    2.93    1.34
  10   2   3    2.74    1.53
 -10   2  -3    1.10    0.97
  10  -2   4   54.87   11.26
  10   2   4   69.81   12.37
  10  -2   4   56.98    5.99
  10   2   4   65.21    6.25
  10  -2   4   66.23    6.02
  10   2   4   60.07    5.55
  10  -2   4   52.88    5.72
  10   2   4   62.55    6.09
  10  -2   4   60.68    6.20
  10   2   4   56.88    5.90
  10  -2   4   62.01    6.32
  10   2   4   59.74    6.05
 -10  -2  -4   60.13   10.18
 -10   2  -4   58.63   10.05
  10  -2   4   65.85    6.34
  10   2   4   67.24    6.28
 -10   2  -4   60.97    4.79
  10  -2   5  261.14   14.02
  10   2   5  224.06   12.96
  10   2   5  248.06   12.72
  10  -2   5  230.13   12.49
  10  -2   5  231.42   13.01
  10   2   5  230.48   12.95
  10  -2   5  235.32   13.33
  10   2   5  248.42   13.45
  10  -2   5  208.26   12.63
  10   2   5  245.18   13.25
 -10   2  -5  238.96   10.69
  10   2   5  242.51   13.02
  10  -2   5  253.40   13.78
  10   2   5  250.38   13.36
  10  -2   6  348.61   16.54
  10   2   6  333.48   16.22
  10  -2   6  306.12   15.82
  10   2   6  348.08   16.36
  10   2   6  370.42   16.04
  10  -2   6  383.38   17.26
  10   2   6  348.01   16.36
  10  -2   6  362.79   16.91
  10   2   6  333.22   16.09
  10  -2   6  352.37   16.33
  10   2   6  350.24   16.41
  10  -2   6  353.72   13.77
  10  -2   7  150.70    9.02
  10   2   7  163.86    9.24
  10  -2   7  157.54    9.09
  10   2   7  154.56    8.99
  10   2   7  153.71    8.78
  10   2   7  149.02    8.84
  10  -2   7  148.51    9.02
  10  -2   7  162.42    9.39
  10   2   7  148.73    8.81
  10  -2   7  146.83    8.75
  10   2   7  160.65    9.07
  10  -2   7  156.41    7.33
  10   2   8   26.94    2.81
  10  -2   8   26.92    2.73
  10   2   8   27.03    2.84
  10   2   8   26.90    2.99
  10   2   8   27.36    3.02
  10   2   8   27.88    2.92
  10  -2   8   25.97    2.83
  10  -2   8   27.09    2.27
  10  -2   8   23.93    2.01
  10   2   8   25.50    2.78
  10  -2   8   26.12    2.88
  10   2   9   19.13    1.59
  10   2   9   22.76    1.66
  10  -2   9   24.60    1.72
  10   2   9   21.23    1.62
 -10  -3  12    1.20    0.69
 -10  -3  12    1.00    0.66
 -10  -3  11    6.68    1.86
 -10   3  11    8.88    1.69
 -10  -3  11    7.20    1.84
 -10  -3  11    9.26    1.85
 -10  -3  10   82.99    5.57
 -10  -3  10   87.80    5.83
 -10  -3  10   96.64    5.65
 -10   3  10   84.56    6.59
 -10  -3  10   84.28    7.09
 -10   3  10   97.94    6.18
 -10  -3  10   80.42    6.38
 -10  -3  10   86.54    6.59
 -10  -3   9   69.82    6.57
 -10  -3   9   73.58    6.01
 -10  -3   9   72.82    5.72
 -10   3   9   73.96    6.73
 -10  -3   9   80.12    5.94
 -10   3   9   88.38    7.11
 -10  -3   9   78.54    5.77
 -10   3   9   71.05    5.53
 -10   3   9   69.36    5.54
 -10   3   9   72.24    5.69
 -10  -3   8   49.56    5.83
 -10  -3   8   55.23    5.23
 -10   3   8   52.01    5.00
 -10   3   8   45.86    5.11
 -10   3   8   50.11    5.44
 -10   3   8   54.69    5.08
 -10   3   8   47.18    5.38
 -10  -3   8   51.73    4.91
 -10  -3   8   53.72    4.96
 -10  -3   8   52.89    5.18
 -10   3   8   51.69    4.93
 -10   3   8   44.74    4.45
 -10  -3   7  810.90   31.62
 -10   3   7  773.92   28.89
 -10   3   7  838.04   30.58
 -10   3   7  719.59   30.26
 -10   3   7  835.41   30.90
 -10   3   7  774.71   28.75
 -10  -3   7  819.36   28.61
 -10   3   7  817.73   30.26
 -10  -3   7  789.43   29.29
 -10   3   7  798.35   28.87
 -10   3   7  763.33   27.75
 -10  -3   6  294.07   15.91
 -10   3   6  272.16   13.62
 -10   3   6  312.25   15.72
 -10   3   6  269.91   15.22
 -10   3   6  283.29   14.45
 -10   3   6  261.99   13.47
 -10   3   6  234.73   22.13
 -10   3   6  291.14   12.84
 -10  -3   6  315.22   14.60
 -10   3   6  267.81   13.44
 -10   3   5   11.03    2.40
 -10   3   5   13.65    2.25
 -10  -3   5   16.61    3.44
 -10  -3   5   14.70    3.27
 -10   3   5   11.76    2.49
 -10   3   5   11.32    2.73
 -10  -3   5   23.88    6.99
 -10  -3   5   18.56    5.24
 -10  -3   5   13.36    2.66
 -10   3   5   12.21    2.46
 -10   3   5    3.03    2.79
 -10   3   4  815.58   43.33
 -10  -3   4  878.73   32.35
 -10  -3   4  814.18   41.55
 -10  -3   4  774.17   29.12
 -10  -3   4  798.85   45.01
 -10   3   4  798.74   29.24
 -10   3   4  788.60   29.29
 -10  -3   3  704.95   38.18
 -10  -3   3  782.96   27.52
 -10  -3   3  818.48   43.76
 -10  -3   3  767.90   45.01
 -10   3   3  671.19   26.24
 -10  -3   2  573.81   21.79
 -10  -3   2  600.07   34.65
 -10   3   2  545.96   32.52
 -10  -3   2  559.41   36.44
 -10  -3   1    1.15    0.91
 -10  -3   1   -1.29    1.36
 -10  -3   1    4.63    3.26
 -10  -3   1    1.17    1.24
  10  -3  -1    1.57    1.00
  10   3  -1    2.28    1.20
  10  -3   0  176.60    9.19
  10   3   0  158.33    8.61
 -10  -3   0  150.39   15.70
 -10   3   0  147.88    8.56
 -10  -3   0  145.57   14.15
 -10  -3   0  161.10    8.24
 -10  -3   0  166.27   17.68
  10  -3   0  157.47    9.55
  10   3   0  166.62   10.19
  10  -3   1   22.38    6.12
  10   3   1   38.71    7.62
 -10  -3  -1   32.93    6.18
  10  -3   1   32.21    3.80
  10   3   1   29.63    3.55
 -10  -3  -1   22.94    6.08
 -10   3  -1   28.50    3.38
 -10  -3  -1   27.00    2.90
  10   3   1   31.93    4.28
  10  -3   1   27.18    3.77
  10   3   2   18.78    2.96
  10  -3   2   22.88    3.35
  10   3   2    9.68    4.17
  10   3   2   22.02    3.19
  10  -3   2   23.45    3.39
 -10   3  -2   21.95    5.62
 -10  -3  -2   22.74    6.43
 -10   3  -2   17.09    2.66
 -10  -3  -2   29.61    6.67
 -10  -3  -3  205.00   19.98
 -10   3  -3  163.06   16.70
  10  -3   3  182.65   10.63
  10  -3   3  178.39   10.63
  10  -3   3  204.85   11.22
  10   3   3  193.28   10.72
  10  -3   3  197.75   11.39
  10   3   3  206.49   10.65
 -10   3  -3  189.59    9.89
  10  -3   3  203.49   11.33
  10   3   3  202.00   10.89
  10  -3   3  186.45   10.71
  10   3   3  184.82   10.62
  10  -3   4    2.82    1.70
  10   3   4    3.15    1.44
  10  -3   4    1.66    1.32
  10   3   4    3.08    1.41
  10  -3   4    2.39    1.46
  10   3   4    3.24    1.52
  10   3   4    3.11    1.43
  10  -3   4    0.44    1.03
  10   3   4    1.99    1.58
 -10   3  -4    1.47    1.21
  10  -3   4    0.85    1.10
  10   3   4    2.74    1.66
  10  -3   4    1.55    1.30
  10   3   4    1.16    1.23
  10  -3   5  899.26   33.05
  10   3   5 1003.74   33.57
  10  -3   5  902.28   33.27
  10   3   5  975.40   33.50
  10  -3   5 1011.72   34.12
  10   3   5  907.68   32.91
  10  -3   5  977.33   34.44
  10   3   5 1009.27   33.49
  10   3   5  965.10   34.68
  10  -3   5  895.07   32.87
  10   3   5  963.27   33.34
  10  -3   5 1034.03   34.37
  10   3   5  939.76   33.18
 -10   3  -5  971.00   31.74
  10   3   6   19.39    2.86
  10   3   6   23.68    3.05
  10  -3   6   20.82    3.32
  10   3   6   23.82    3.20
  10  -3   6   20.88    3.02
 -10   3  -6   21.74    2.52
  10   3   6   21.12    2.93
  10  -3   6   18.80    2.89
  10   3   7  221.44   10.90
  10   3   7  210.33    9.36
  10   3   7  223.17    9.51
 -10   3  -7  218.12    8.52
  10   3   7  216.75    9.41
  10   3   8  160.85    7.41
  10  -3   8  149.02    6.97
 -10  -4  11   11.33    1.65
 -10  -4  11   10.98    1.76
 -10   4  11   13.28    1.63
 -10  -4  10  109.19    7.01
 -10   4  10   99.16    5.73
 -10  -4  10  110.26    6.86
 -10  -4  10   96.52    5.68
 -10   4  10   99.15    6.51
 -10  -4  10   98.87    5.71
 -10  -4  10  108.01    6.91
 -10  -4   9  522.61   21.37
 -10   4   9  504.52   18.82
 -10  -4   9  514.50   19.33
 -10   4   9  517.69   20.83
 -10  -4   9  493.72   20.86
 -10  -4   9  548.48   20.40
 -10  -4   9  513.08   19.74
 -10  -4   8  244.29   12.16
 -10   4   8  276.30   13.88
 -10  -4   8  267.69   13.24
 -10  -4   8  272.90   14.51
 -10   4   8  260.44   11.75
 -10   4   8  265.02   13.31
 -10   4   8  243.91   13.28
 -10  -4   7    4.44    1.88
 -10  -4   7    6.11    1.83
 -10   4   7    8.06    2.32
 -10  -4   7    5.73    1.98
 -10   4   7    6.35    2.26
 -10   4   7    8.43    2.52
 -10   4   7    5.76    1.53
 -10   4   7    4.24    2.01
 -10  -4   6   33.59    4.76
 -10  -4   6   40.83    5.08
 -10   4   6   44.65    5.51
 -10   4   6   33.08    3.57
 -10   4   6   50.68    5.39
 -10   4   6   42.14    4.86
 -10   4   5  226.62   12.62
 -10   4   5  233.84   12.59
 -10  -4   5  235.81   20.18
 -10  -4   5  235.45   14.10
 -10  -4   5  237.74   13.43
 -10   4   4   88.30    6.88
 -10   4   4   77.46    6.62
 -10  -4   4   99.63    8.42
 -10  -4   4   86.78    7.58
 -10   4   4   83.53    7.61
 -10  -4   4   79.69   11.67
 -10  -4   3   30.36    4.61
 -10  -4   3   24.26    3.76
 -10  -4   3   24.97    4.04
 -10   4   3   27.87    3.58
 -10   4   3   31.81    3.98
 -10   4   3   27.34    4.21
 -10  -4   3   28.35    7.23
 -10  -4   2    0.86    1.11
 -10  -4   2   -1.94    2.91
 -10   4   2   -0.34    1.01
 -10   4   2    1.86    1.42
 -10  -4   2    0.41    0.96
 -10  -4   2    0.48    1.34
 -10  -4   1   47.74    5.41
 -10   4   1   55.36    5.13
 -10   4   1   56.70    5.06
 -10  -4   1   64.77   10.65
  10  -4  -1   55.85    5.55
 -10  -4   1   58.89   11.61
 -10   4   0   68.00    5.49
 -10   4   0   60.28    5.23
 -10  -4   0   59.74   10.34
  10  -4   0   58.43    5.72
 -10  -4  -1  202.42   11.65
 -10  -4  -1  232.37   22.59
 -10  -4  -1  247.32   20.73
 -10   4  -1  203.90   10.45
 -10   4  -2 1305.98   43.39
  10  -4   2 1363.19   45.31
  10   4   2 1370.74   47.14
 -10   4  -3   96.52    6.61
  10  -4   3   86.45    7.20
  10   4   3  103.83    8.49
 -10   4  -4   86.23    6.04
  10  -4   4   91.36    7.20
  10   4   4   85.99    7.46
 -10   4  -5    2.82    1.18
  10   4   5    1.10    1.09
  10  -4   5   -0.38    1.19
  10   4   5    0.41    0.96
  10   4   6   43.54    4.19
 -10   4  -6   39.01    3.30
 -10  -4  -6   42.18    3.80
  10   4   7  146.38    7.46
  10   4   7  151.48    7.48
 -10   4  -7  145.10    6.14
 -10  -4  -7  144.96    6.64
  10  -4   8   10.06    1.21
 -10  -5  10   76.49    4.07
 -10  -5  10   74.80    3.97
 -10  -5  10   85.58    4.70
 -10   5  10   77.42    3.83
 -10  -5  10   80.80    4.47
 -10  -5   9   38.36    3.30
 -10  -5   9   38.33    3.53
 -10  -5   9   39.64    3.64
 -10  -5   9   39.33    3.74
 -10   5   9   37.21    2.93
 -10  -5   8  171.17    9.58
 -10   5   8  167.70    7.80
 -10  -5   8  167.25    8.67
 -10  -5   8  172.00    9.79
 -10  -5   7   78.17    5.93
 -10  -5   7   95.51    7.25
 -10   5   7   84.50    5.23
 -10   5   7   91.17    6.71
 -10   5   7   91.59    7.35
 -10  -5   7   90.41    6.80
 -10   5   6  583.90   23.25
 -10   5   6  642.49   25.66
 -10  -5   6  591.57   24.43
 -10   5   5  276.75   13.84
 -10  -5   5  285.02   15.38
 -10   5   5  299.04   15.57
 -10   5   4  283.51   13.81
 -10  -5   4  307.23   14.56
 -10  -5   4  344.24   16.99
 -10   5   4  314.26   16.18
 -10   5   3  452.58   18.72
 -10   5   3  476.43   19.70
 -10  -5   3  463.11   19.97
 -10  -5   3  465.14   21.29
 -10   5   3  479.21   21.10
 -10  -5   2   25.04    4.08
 -10  -5   2   23.55    3.78
  10  -5  -2   23.03    3.71
  10   5  -2   19.05    3.21
 -10   5   2   16.60    3.00
 -10   5   2   26.99    3.38
 -10   5   2   24.60    3.92
 -10  -5   1   11.25    2.68
  10  -5  -1   16.94    3.24
  10   5  -1   19.58    3.36
 -10   5   1   14.11    2.60
 -10   5   1   16.36    2.74
 -10   5   1   12.39    2.72
 -10  -5   0    0.91    1.18
 -10  -5   0    0.90    1.26
  10   5   0    0.48    1.13
 -10   5   0    1.05    1.33
 -10   5   0   -0.33    0.93
 -10   5   0    2.34    1.37
  10   5   1  762.16   30.01
  10  -5   1  778.52   28.82
 -10   5  -1  772.22   27.47
 -10   5  -1  773.47   27.27
 -10  -5  -1  780.14   29.31
  10   5   2   68.53    6.71
 -10  -5  -2   81.23    6.61
 -10   5  -2   77.92    5.41
  10  -5   2   67.75    6.10
  10   5   3    5.06    2.01
 -10  -5  -3    5.33    1.92
 -10   5  -3    3.75    1.43
  10   5   3    2.96    1.22
  10  -5   3    3.40    1.60
  10   5   4   49.94    5.11
 -10  -5  -4   41.57    4.18
  10   5   4   39.76    3.83
 -10   5  -4   37.87    3.66
 -10  -5  -5   88.37    5.59
 -10   5  -5   94.39    5.51
  10   5   5   93.91    5.78
  10   5   5   96.24    6.09
 -10  -5  -6  215.75    9.11
 -10  -5  -6  198.48    8.42
  10   5   6  217.09    9.14
  10   5   6  214.15    8.94
 -10   5  -6  229.12    8.71
  10   5   7    2.06    0.60
  10  -5   7    1.31    0.56
 -10  -6   9   42.32    2.45
 -10  -6   9   40.85    2.54
 -10  -6   8   40.05    3.07
 -10   6   8   45.06    3.39
  10  -6  -8   36.84    2.63
 -10  -6   8   41.96    3.40
 -10  -6   8   39.67    2.80
 -10  -6   8   45.66    3.49
 -10  -6   8   40.36    2.71
 -10   6   7    2.22    1.20
 -10  -6   7    3.69    1.39
 -10  -6   7    2.27    1.00
 -10   6   7    2.79    1.31
 -10  -6   7    3.53    1.21
 -10  -6   6    6.29    1.62
 -10   6   6    5.46    1.70
 -10  -6   6    6.51    1.83
 -10   6   6    5.50    1.86
 -10  -6   6    6.14    1.73
 -10   6   6    4.54    1.51
 -10  -6   6    7.00    1.72
 -10   6   5   71.29    6.54
 -10  -6   5   58.74    5.60
 -10   6   5   64.18    5.32
 -10   6   4   67.56    6.64
 -10   6   4   65.88    5.94
 -10  -6   4   59.68    5.86
 -10   6   4   64.08    5.46
 -10   6   3    3.13    1.56
  10  -6  -3    4.17    1.71
 -10  -6   3    5.27    1.71
 -10   6   3    5.73    1.84
 -10   6   2  177.66   10.39
 -10   6   2  198.11   10.44
 -10  -6   2  183.91   10.51
  10  -6  -2  210.76   11.19
 -10   6   1   57.27    5.11
 -10  -6   1   62.70    5.72
  10   6  -1   59.85    5.30
 -10  -6   1   61.89    5.93
 -10   6   1   59.56    4.72
 -10   6   1   59.96    5.19
  10  -6   0  228.98   11.64
 -10  -6   0  229.92   11.94
  10   6   0  210.73   11.48
 -10  -6   0  211.52   11.69
 -10   6   0  222.38   10.43
 -10   6   0  219.88   10.82
  10  -6   1   28.22    3.58
 -10  -6  -1   32.75    3.95
 -10  -6  -1   22.34    3.46
  10  -6   1   29.29    3.61
 -10   6  -1   29.12    3.23
 -10   6  -1   24.31    3.01
 -10  -6  -2    1.57    1.20
 -10   6  -2    4.79    1.34
 -10   6  -2    2.91    1.23
  10  -6   2    0.61    0.97
 -10   6  -3   39.27    3.44
 -10  -6  -3   39.25    3.74
 -10  -6  -3   45.50    4.16
  10  -6   3   41.36    3.87
 -10  -6  -4   23.06    2.41
 -10  -6  -4   27.42    2.93
  10  -6   4   22.26    2.57
 -10   6  -5   74.77    3.74
 -10  -6  -5   71.29    3.90
 -10  -7   7    7.43    0.93
 -10   7   6   70.81    3.78
 -10  -7   6   74.02    3.85
  10  -7  -6   76.03    4.00
 -10  -7   6   71.72    3.97
 -10  -7   5  123.70    6.15
 -10   7   5  132.33    6.31
  10  -7  -5  129.56    6.48
 -10  -7   5  127.45    6.67
 -10   7   5  126.88    6.39
 -10   7   4    8.14    1.88
  10  -7  -4    7.84    1.69
 -10   7   4    8.56    1.74
 -10  -7   3  251.93   11.59
  10  -7  -3  262.43   11.29
 -10   7   3  264.04   12.07
 -10   7   2   26.17    3.14
 -10   7   2   21.52    2.72
 -10  -7   2   24.95    3.09
 -10  -7   2   23.24    2.70
 -10  -7   1   50.39    4.12
 -10   7   1   41.29    3.90
  10  -7  -1   47.78    4.00
 -10  -7   1   47.14    4.19
 -10   7   1   47.47    3.85
 -10   7   0   24.50    2.63
  10  -7   0   24.53    2.73
 -10  -7   0   30.07    3.14
 -10  -7   0   28.31    3.09
 -10  -7  -1    9.55    1.67
 -10   7  -1    7.87    1.39
 -10  -7  -2   44.41    3.17
 -10   7  -2   42.74    2.62
 -10  -7  -3    5.27    1.08
 -10   8   2    0.46    0.41
 -11   0  13    0.31    0.32
 -11   0  12   54.35    4.07
 -11   0  12   56.01    4.50
 -11   0  12   59.54    4.48
 -11   0  11    1.05    1.16
 -11   0  11   -0.39    1.23
 -11   0  11   -0.23    0.81
 -11   0  11    0.39    1.10
 -11   0  11   -0.37    1.24
 -11   0  11    0.34    0.95
 -11   0  11   -1.21    0.92
 -11   0  10  185.53    9.96
 -11   0  10  179.09   11.58
 -11   0  10  197.76    9.96
 -11   0  10  187.18   11.57
 -11   0  10  175.93   11.01
 -11   0  10  202.50   11.44
 -11   0  10  206.36   12.26
 -11   0   9    0.57    1.71
 -11   0   9    0.39    1.00
 -11   0   9    0.69    1.36
 -11   0   9    0.38    1.13
 -11   0   9    0.57    1.46
 -11   0   9    0.51    1.63
 -11   0   9    1.65    1.65
 -11   0   8   13.61    3.28
 -11   0   8   19.26    3.94
 -11   0   8   12.57    2.71
 -11   0   8   15.49    3.01
 -11   0   8   12.97    3.32
 -11   0   8   17.52    3.36
 -11   0   8   10.91    3.16
 -11   0   7    3.66    2.04
 -11   0   7    0.54    1.29
 -11   0   7    7.19    4.39
 -11   0   7    2.57    3.84
 -11   0   7    5.97    2.36
 -11   0   7   -0.43    1.02
 -11   0   7    1.21    1.57
 -11   0   6    1.31    1.96
 -11   0   6    1.68    1.18
 -11   0   6    1.57    1.36
 -11   0   6    0.59    1.25
 -11   0   6    2.48    3.71
 -11   0   6   -0.59    1.26
 -11   0   6    1.57    1.17
 -11   0   6    2.35    2.49
 -11   0   6    0.52    1.23
 -11   0   5    1.28    1.92
 -11   0   5   -0.57    1.21
 -11   0   5    2.38    2.51
 -11   0   4  383.82   26.32
 -11   0   4  396.49   32.83
 -11   0   4  410.47   18.92
 -11   0   3    1.25    1.86
 -11   0   3    1.54    1.29
 -11   0   3   -1.57    1.66
 -11   0   2 3052.37   90.59
 -11   0   2 3213.95  108.34
 -11   0   2 3038.96  106.97
 -11   0   2 2948.38   99.52
 -11   0   1    0.52    0.73
 -11   0   1    1.20    2.20
 -11   0   1   -1.05    1.11
 -11   0   1    2.64    1.86
 -11   0   0   95.92   11.97
  11   0   0  106.95    6.81
 -11   0   0  116.72   12.04
 -11   0  -1    1.18    1.24
  11   0   1    2.15    1.25
 -11   0  -1    1.08    1.61
  11   0   2  726.54   28.16
 -11   0  -2  723.07   38.09
 -11   0  -2  752.09   38.27
  11   0   2  771.86   27.25
  11   0   3   -0.47    1.32
  11   0   3    1.82    1.36
  11   0   3   -1.39    1.09
  11   0   3    1.08    1.08
 -11   0  -3    2.61    2.39
  11   0   3   -1.81    2.70
  11   0   4    2.04    1.87
  11   0   4   -0.49    1.55
  11   0   4    0.50    1.57
 -11   0  -4    2.72    1.24
  11   0   4    0.36    0.85
 -11   0  -4    2.76    2.53
  11   0   4    2.00    1.40
  11   0   5    1.51    1.51
  11   0   5    1.48    1.48
  11   0   5    0.50    1.30
 -11   0  -5    1.25    0.99
  11   0   5    0.49    1.37
  11   0   5    1.03    1.71
  11   0   6    5.04    1.94
  11   0   6    4.61    1.83
  11   0   6    4.98    2.20
  11   0   6    3.57    2.00
  11   0   6    6.54    2.27
  11   0   7    0.37    1.09
  11   0   7   -0.36    1.38
  11   0   7   -0.58    1.22
  11   0   7   -0.37    1.10
  11   0   7   -0.36    1.13
  11   0   7   -0.75    1.25
  11   0   8  276.91   11.55
  11   0   8  271.00   11.51
  11   0   8  244.60   11.06
  11   0   8  247.46   11.24
  11   0   8  294.40   11.76
  11   0   9   -0.11    0.45
  11   0   9    0.19    0.34
  11   0   9    0.11    0.45
 -11   1  12   86.77    4.64
 -11   1  12   79.76    5.21
 -11  -1  12   91.53    5.64
 -11  -1  12   93.76    5.50
 -11   1  12   82.84    5.17
 -11  -1  12   85.11    4.85
 -11  -1  11  221.88   11.64
 -11   1  11  207.82   11.24
 -11  -1  11  247.14   11.82
 -11   1  11  205.03   11.00
 -11   1  11  242.37   11.91
 -11  -1  11  233.05   11.88
 -11   1  11  228.06   10.36
 -11   1  11  253.65   11.84
 -11  -1  11  233.38   11.09
 -11   1  10   24.58    3.42
 -11  -1  10   17.07    3.46
 -11   1  10   15.29    3.09
 -11  -1  10   18.57    3.35
 -11   1  10   19.19    3.34
 -11  -1  10   25.64    3.68
 -11   1  10   20.74    3.58
 -11  -1  10   18.90    3.50
 -11   1  10   23.11    3.69
 -11   1  10   19.42    3.01
 -11  -1  10   20.39    3.29
 -11  -1  10   20.71    2.71
 -11   1   9   97.77    7.64
 -11  -1   9   95.93    8.40
 -11   1   9  103.70    8.63
 -11  -1   9  103.78    8.67
 -11   1   9  103.00    8.50
 -11   1   9  105.85    7.28
 -11  -1   9  108.65    8.89
 -11   1   9  101.12    8.53
 -11  -1   9  114.33    8.21
 -11   1   9  108.61    8.36
 -11  -1   9  104.62    8.36
 -11  -1   9  110.17    7.06
 -11   1   8  550.08   23.51
 -11   1   8  535.96   25.51
 -11  -1   8  565.21   25.39
 -11   1   8  583.72   25.39
 -11   1   8  545.78   24.95
 -11  -1   8  561.11   25.36
 -11   1   8  616.47   22.81
 -11  -1   8  585.17   25.46
 -11   1   8  557.67   25.03
 -11  -1   8  607.80   22.38
 -11   1   8  593.32   22.60
 -11  -1   8  635.59   24.22
 -11  -1   7   90.96    6.41
 -11   1   7   68.62    5.83
 -11   1   7   73.59    6.66
 -11  -1   7   60.59    7.15
 -11  -1   7   80.72   15.15
 -11   1   7   36.23   10.06
 -11  -1   7   83.08    7.94
 -11   1   7   66.38    7.11
 -11  -1   7   70.67   14.98
 -11  -1   7   68.32    7.11
 -11   1   7   68.72    7.14
 -11   1   7   72.24    5.82
 -11   1   7   72.49    7.67
 -11  -1   7   89.99    8.01
 -11  -1   7   69.90    6.28
 -11  -1   7   64.01    7.08
 -11   1   7   56.04    6.60
 -11  -1   6   18.57    2.94
 -11   1   6   19.10    3.02
 -11  -1   6   27.05    4.65
 -11   1   6   28.10    4.40
 -11  -1   6   20.53    4.13
 -11   1   6   20.45    3.47
 -11  -1   6   18.36    3.97
 -11   1   6   24.90    4.18
 -11  -1   6   22.89    3.92
 -11   1   6   30.72    4.51
 -11  -1   6   16.22    4.97
 -11  -1   6   22.22    3.34
 -11  -1   6   22.21    8.67
 -11   1   6   20.73    7.72
 -11  -1   6   31.98    9.37
 -11   1   6   17.77    7.07
 -11  -1   5  477.15   37.70
 -11  -1   5  484.62   22.11
 -11   1   5  406.54   20.69
 -11  -1   5  460.05   21.71
 -11  -1   5  471.43   18.52
 -11  -1   5  484.97   22.35
 -11   1   5  492.79   21.84
 -11   1   5  578.30   40.62
 -11  -1   5  493.91   39.30
 -11  -1   5  477.65   29.46
 -11  -1   5  468.39   20.45
 -11   1   5  504.91   20.28
 -11  -1   4    6.20    3.48
 -11  -1   4   12.27    5.73
 -11   1   4   13.55    5.79
 -11  -1   4   10.86    2.73
 -11   1   4   12.66    2.90
 -11  -1   3   74.86   10.20
 -11  -1   3   76.99   10.73
 -11   1   3   77.24   11.40
 -11   1   3   69.49   11.54
 -11  -1   3   79.80    6.60
 -11  -1   3  101.13   13.96
 -11   1   3   85.15    6.72
 -11   1   2  622.70   35.72
 -11  -1   2  701.20   34.45
 -11  -1   2  617.99   23.46
 -11   1   2  668.65   23.80
 -11  -1   2  600.78   34.97
 -11   1   2  649.74   36.29
 -11  -1   1 1550.10   61.50
 -11   1   1 1441.34   62.34
 -11  -1   1 1555.40   59.79
 -11   1   1 1409.85   53.50
 -11  -1   1 1405.91   59.06
 -11   1   1 1447.90   59.47
 -11  -1   1 1466.75   46.16
 -11   1   1 1493.30   46.16
 -11   1   0   42.53    6.88
 -11  -1   0   22.22    5.71
 -11   1   0   33.27    7.22
 -11  -1   0   47.23    8.24
 -11   1   0   28.37    6.02
  11  -1   0   33.77    3.76
  11   1   0   33.63    3.70
 -11   1   0   41.06    3.63
 -11  -1  -1    7.08    3.53
 -11   1  -1    1.03    2.17
  11  -1   1    3.24    1.52
 -11  -1  -1    1.18    1.25
  11  -1   2   64.80    5.90
  11   1   2   62.14    5.77
  11  -1   2   63.21   10.94
  11   1   2   48.35    9.88
  11   1   2   56.53    5.45
 -11  -1  -2   56.87    5.24
 -11  -1  -2   54.27    9.38
 -11   1  -2   56.02    8.96
 -11  -1  -2   58.39    9.21
  11  -1   3  144.42   17.91
  11   1   3  157.95   18.69
  11  -1   3  159.86    9.17
  11  -1   3  149.82   10.05
  11   1   3  158.00   10.30
  11  -1   3  166.06   10.44
  11   1   3  172.52   10.59
 -11  -1  -3  190.48   17.96
 -11   1  -3  145.25   15.57
  11  -1   3  170.78   10.62
  11   1   3  162.60   10.31
 -11  -1  -3  152.93    9.20
  11   1   3  147.22    9.55
  11  -1   3  151.27    8.75
  11  -1   4  676.36   26.98
  11   1   4  653.88   26.57
  11  -1   4  662.50   24.69
  11  -1   4  642.62   26.44
  11   1   4  687.73   26.82
  11  -1   4  691.00   26.94
  11   1   4  652.26   26.50
 -11   1  -4  633.61   37.05
 -11  -1  -4  673.79   24.60
  11   1   4  626.79   25.03
  11  -1   4  660.88   26.54
  11   1   4  671.42   26.57
  11   1   5    0.95    1.43
  11  -1   5    2.87    1.82
  11  -1   5    0.23    0.81
  11  -1   5    3.31    2.00
  11   1   5   -0.47    1.32
  11  -1   5    0.47    1.30
  11   1   5    1.87    1.56
  11  -1   5    3.97    2.34
  11   1   5    2.42    1.77
  11  -1   5    0.49    1.26
  11   1   5    0.95    1.23
  11  -1   6    6.46    2.10
  11   1   6    8.59    2.45
  11  -1   6    7.19    1.53
  11  -1   6    5.95    2.07
  11   1   6    8.48    2.46
  11   1   6    9.01    2.11
  11  -1   6    9.19    2.34
  11   1   6   10.08    2.64
  11  -1   6    6.22    2.06
  11   1   6   11.69    2.71
  11  -1   6    8.77    2.33
  11   1   6    4.29    1.99
 -11   1  -6    7.84    1.72
  11  -1   7  323.09   14.44
  11   1   7  337.43   14.66
  11  -1   7  329.61   12.69
  11   1   7  337.31   13.98
  11  -1   7  336.85   14.58
  11   1   7  338.87   14.70
  11  -1   7  313.62   14.53
  11   1   7  306.15   14.31
  11  -1   7  341.95   14.54
  11   1   7  325.43   14.43
  11  -1   7  333.10   14.74
  11   1   7  300.05   14.20
  11   1   8    2.15    0.88
  11  -1   8   -0.21    0.90
  11   1   8    0.64    0.91
  11   1   8    1.34    0.88
  11  -1   8    2.69    0.98
  11  -1   8    3.30    1.12
  11   1   8    1.07    0.72
  11  -1   8    1.55    0.88
  11   1   8    1.93    0.88
  11  -1   8    2.61    0.73
  11  -1   8    2.14    1.09
  11   1   8    2.60    1.10
  11  -1   8    2.47    1.02
  11   1   8    2.11    1.05
  11  -1   9   52.25    2.57
  11   1   9   56.46    2.72
  11  -1   9   46.58    2.58
  11  -1   9   48.35    2.57
  11   1   9   63.45    2.86
  11  -1   9   50.40    2.60
  11   1   9   60.59    2.81
 -11   2  12   -0.13    0.64
 -11  -2  12    0.31    0.42
 -11  -2  12    0.19    0.73
 -11  -2  12    0.49    0.60
 -11  -2  11   65.64    4.82
 -11   2  11   61.73    4.64
 -11  -2  11   71.16    5.13
 -11   2  11   65.09    4.80
 -11  -2  11   68.02    5.23
 -11  -2  11   62.68    5.48
 -11  -2  11   70.16    5.36
 -11  -2  10   36.61    4.59
 -11  -2  10   39.46    4.44
 -11   2  10   37.40    4.26
 -11  -2  10   27.49    4.12
 -11   2  10   41.78    4.07
 -11  -2  10   40.60    4.97
 -11   2  10   43.62    4.75
 -11  -2  10   44.16    4.66
 -11   2  10   40.50    4.35
 -11  -2  10   41.53    4.42
 -11   2  10   40.87    4.26
 -11   2   9    3.59    1.51
 -11  -2   9    3.30    2.17
 -11   2   9    1.11    1.23
 -11  -2   9    3.88    2.11
 -11  -2   9    0.45    1.26
 -11   2   9    0.43    1.12
 -11   2   9    4.51    1.97
 -11   2   9    2.14    1.28
 -11  -2   9    1.40    1.48
 -11  -2   9    3.03    1.89
 -11   2   9    0.84    1.26
 -11   2   8  599.38   22.75
 -11  -2   8  597.00   21.72
 -11  -2   8  629.52   25.18
 -11   2   8  559.40   24.13
 -11   2   8  609.16   23.59
 -11   2   8  632.48   24.59
 -11  -2   8  624.48   25.32
 -11   2   8  564.98   24.40
 -11  -2   8  611.96   26.79
 -11   2   8  571.12   22.48
 -11  -2   8  624.12   25.50
 -11   2   8  613.05   24.86
 -11  -2   8  636.05   23.98
 -11   2   8  537.99   25.25
 -11  -2   7  207.49   23.39
 -11   2   7  188.99   22.20
 -11   2   7  210.64   10.92
 -11  -2   7  184.23   13.27
 -11   2   7  210.64   13.53
 -11   2   7  210.55   12.33
 -11  -2   7  218.88   13.10
 -11   2   7  211.56   12.51
 -11  -2   7  228.26   13.30
 -11   2   7  184.03   12.02
 -11   2   7  225.10   12.80
 -11  -2   7  217.38   11.67
 -11  -2   7  214.06   12.78
 -11   2   7  204.51   12.39
 -11   2   7  210.47   11.32
 -11   2   6    3.61    1.81
 -11  -2   6    1.61    1.50
 -11   2   6    2.43    1.54
 -11  -2   6    2.56    1.34
 -11  -2   6    2.08    1.65
 -11   2   6    2.96    1.88
 -11   2   6    2.90    1.56
 -11   2   6    1.76    1.12
 -11  -2   6    3.20    2.03
 -11  -2   6    2.04    1.79
 -11   2   6    1.48    1.56
 -11  -2   6    4.96    2.93
 -11  -2   6    2.28    2.41
 -11   2   6   -2.05    3.06
 -11  -2   6    2.05    2.17
 -11   2   6   -1.98    2.95
 -11   2   5  832.60   28.79
 -11  -2   5  853.93   33.78
 -11  -2   5  847.95   50.77
 -11   2   5  737.69   46.98
 -11  -2   5  845.33   32.26
 -11   2   5  779.08   31.17
 -11  -2   5  896.33   32.95
 -11   2   5  881.45   31.85
 -11  -2   5  791.37   41.61
 -11  -2   5  804.57   29.04
 -11   2   5  803.67   30.98
 -11   2   5  851.49   30.80
 -11  -2   5  870.77   31.36
 -11  -2   5  957.01   54.77
 -11   2   5  855.34   49.88
 -11  -2   4   67.71    6.75
 -11  -2   4   79.42   13.94
 -11   2   4   88.25   13.90
 -11  -2   4   94.72   12.20
 -11  -2   4   79.32    7.13
 -11   2   4   72.58    6.54
 -11   2   4   72.47    6.13
 -11   2   4   76.88    6.27
 -11  -2   3   47.02    8.79
 -11  -2   3   45.79    4.92
 -11   2   3   44.18    4.70
 -11  -2   3   34.99    8.53
 -11   2   3   33.39    8.15
 -11  -2   2   97.70    7.04
 -11  -2   2  121.51   14.39
 -11   2   2  113.47    7.42
 -11  -2   2   99.74   12.93
 -11  -2   1   83.77   11.45
 -11  -2   1   73.73   10.79
 -11  -2   1   77.65    5.67
 -11   2   1   80.03    5.75
 -11  -2   1   79.36   10.77
 -11   2   1   83.04   10.85
 -11  -2   0  117.60   12.52
 -11   2   0  104.77   11.99
 -11  -2   0  117.08    6.91
 -11   2   0  116.14    6.82
  11   2   0  115.98    8.11
 -11  -2   0  110.68    8.05
  11  -2   0  105.88    7.07
  11   2   0  110.77    7.16
 -11  -2   0  123.90   13.98
 -11   2   0  124.20    7.41
 -11  -2   0  132.18   14.65
  11  -2   0  115.78    7.82
 -11  -2  -1 1474.10   48.58
  11  -2   1 1578.17   48.28
  11   2   1 1463.46   47.59
 -11  -2  -1 1470.80   61.86
 -11   2  -1 1439.40   46.45
 -11  -2  -1 1472.48   63.00
 -11   2  -1 1381.05   57.29
 -11  -2  -2  472.21   31.04
 -11   2  -2  507.19   29.91
  11  -2   2  406.66   19.85
  11   2   2  520.24   21.00
  11   2   2  509.24   33.09
  11  -2   2  387.00   19.59
  11  -2   2  539.62   20.61
  11   2   2  479.17   20.52
 -11  -2  -2  481.23   29.79
  11  -2   2  483.66   32.94
  11  -2   2  559.47   21.45
  11   2   2  522.03   20.82
 -11  -2  -2  548.37   21.12
  11   2   2  551.42   21.94
 -11   2  -2  541.15   19.35
  11  -2   3    0.43    1.12
  11   2   3    2.54    1.55
 -11   2  -3    0.28    0.73
  11  -2   3    0.45    1.50
  11   2   3    1.28    1.28
  11  -2   3    0.85    1.10
  11   2   3   -0.42    0.99
  11   2   3    1.05    1.11
  11  -2   3    1.53    1.28
  11  -2   3   -1.72    2.57
  11   2   3   -1.65    2.46
  11  -2   3    1.76    1.31
  11   2   3    0.42    1.09
 -11   2  -3   -1.28    1.36
 -11  -2  -3   -0.38    0.81
  11   2   3    3.20    1.60
  11  -2   4  254.98   13.40
  11   2   4  241.83   13.17
  11  -2   4  252.29   13.39
  11   2   4  277.74   13.82
  11   2   4  245.47   13.16
  11  -2   4  251.37   13.34
  11   2   4  272.95   12.91
  11  -2   4  260.54   12.96
 -11   2  -4  262.28   11.48
  11  -2   4  258.44   13.83
  11   2   4  238.67   13.17
  11  -2   4  248.15   13.44
  11   2   4  246.79   13.19
  11  -2   5  609.67   23.40
  11   2   5  574.92   23.02
  11  -2   5  558.20   22.82
  11   2   5  577.55   22.93
  11   2   5  576.00   22.13
  11  -2   5  565.65   22.23
  11   2   5  541.32   22.21
  11  -2   5  576.42   23.45
  11   2   5  559.39   22.82
  11  -2   5  562.17   23.04
  11   2   5  554.20   22.69
  11  -2   5  579.16   22.93
  11   2   5  599.42   23.14
  11  -2   6    4.62    1.76
  11   2   6    4.56    1.78
  11   2   6    3.15    1.38
  11  -2   6    2.22    1.41
  11   2   6    4.21    1.74
  11  -2   6    2.63    1.59
  11   2   6    7.07    1.94
  11  -2   6    5.03    1.86
  11   2   6    6.37    1.91
  11  -2   6    3.12    1.51
  11   2   6    3.82    1.65
  11  -2   7  219.12   10.05
  11   2   7  229.37   10.20
  11   2   7  220.52   10.00
  11  -2   7  221.14    9.99
  11   2   7  229.76   10.15
  11  -2   7  213.10   10.18
  11   2   7  195.01    9.66
  11  -2   7  201.69    9.95
  11   2   7  200.42    9.74
  11  -2   7  209.82    9.97
  11  -2   7  215.10    9.55
  11   2   7  219.22   10.10
  11   2   8    3.48    0.92
  11  -2   8    6.77    1.28
  11   2   8    6.50    1.32
  11   2   8    4.83    1.04
  11  -2   8    4.62    0.90
  11   2   8    5.46    1.11
 -11  -3  12    1.02    0.41
 -11  -3  12    1.38    0.53
 -11  -3  11  224.25   10.39
 -11   3  11  222.18    9.41
 -11  -3  11  247.75   10.60
 -11  -3  11  238.83   10.35
 -11  -3  10    3.21    1.60
 -11  -3  10    2.31    1.63
 -11   3  10    2.32    1.19
 -11  -3  10    2.65    1.12
 -11   3  10    3.65    1.36
 -11  -3  10    5.25    1.96
 -11   3  10    4.81    1.59
 -11  -3  10    3.97    1.11
 -11   3   9   12.31    2.24
 -11   3   9   10.08    2.36
 -11  -3   9   10.21    2.09
 -11  -3   9   10.42    2.00
 -11  -3   9    9.56    1.93
 -11   3   9   15.26    2.83
 -11   3   9    9.16    1.95
 -11  -3   9   11.48    2.76
 -11   3   8  310.07   14.67
 -11  -3   8  333.55   14.36
 -11   3   8  288.09   13.76
 -11  -3   8  298.02   13.09
 -11   3   8  321.23   15.50
 -11   3   8  287.79   13.83
 -11  -3   8  315.75   14.39
 -11   3   8  277.63   14.92
 -11  -3   8  303.20   16.19
 -11  -3   8  288.92   14.17
 -11   3   8  303.26   13.96
 -11   3   8  279.11   13.12
 -11  -3   7   55.91    4.74
 -11   3   7   43.92    4.77
 -11   3   7   43.91    4.90
 -11   3   7   48.63    5.61
 -11  -3   7   42.31    4.86
 -11   3   7   44.70    4.83
 -11   3   7   47.97    5.75
 -11   3   7   45.45    5.22
 -11  -3   7   59.05    6.67
 -11  -3   7   47.67    5.19
 -11   3   7   46.53    4.89
 -11   3   7   56.23    4.86
 -11   3   6   67.53    5.31
 -11  -3   6   59.37    6.95
 -11   3   6   49.96   10.11
 -11   3   6   62.80    5.93
 -11   3   6   63.73    6.43
 -11   3   6   63.59    6.18
 -11   3   6   63.02    6.67
 -11  -3   6   63.65    5.19
 -11   3   6   69.92    6.13
 -11  -3   6   65.83    6.17
 -11   3   6   67.66    5.94
 -11   3   5   14.82    2.84
 -11   3   5   17.96    2.61
 -11  -3   5   22.92    3.59
 -11  -3   5   22.06    4.12
 -11   3   5   18.84    3.19
 -11  -3   5   23.99    3.71
 -11   3   5   23.23    3.45
 -11   3   5   24.23    3.63
 -11   3   5   19.87    3.44
 -11  -3   5   22.73    7.51
 -11   3   5    6.64    3.96
 -11  -3   5   18.32    5.38
 -11  -3   4  107.98    8.18
 -11  -3   4  108.10    8.71
 -11   3   4   78.45   12.80
 -11   3   4  103.93    7.68
 -11  -3   4  106.54   13.31
  11  -3  -4  109.95    7.49
 -11   3   4  100.19    7.47
 -11   3   4  102.02    7.66
 -11  -3   4  119.48    8.40
 -11   3   4  110.58    7.75
 -11  -3   4  123.78   16.60
 -11  -3   3  263.30   12.98
 -11   3   3  246.08   12.25
 -11  -3   3  269.80   23.78
 -11   3   3  233.60   12.00
 -11   3   3  246.96   12.51
 -11  -3   3  255.09   21.43
 -11  -3   3  247.39   13.32
 -11  -3   3  234.92   12.81
 -11   3   3  240.08   12.25
  11   3  -3  237.81   12.35
 -11  -3   3  229.35   22.60
  11  -3  -3  249.26   12.47
 -11  -3   2   29.01    3.95
 -11  -3   2   37.89    4.12
 -11   3   2   28.76    3.52
  11  -3  -2   27.93    3.70
 -11  -3   2   41.16    9.08
 -11   3   2   29.39    3.67
 -11  -3   2   34.46    7.79
  11   3  -2   39.76    4.52
 -11  -3   1 1055.85   36.41
  11   3  -1 1060.44   37.19
 -11  -3   1 1126.36   51.26
  11  -3  -1 1038.39   34.68
  11   3  -1 1048.33   34.59
 -11   3   1 1025.73   35.28
 -11   3   1 1066.82   35.46
 -11  -3   1 1078.81   53.41
  11  -3  -1 1090.03   36.70
 -11   3   1 1041.33   34.77
 -11  -3   1 1073.24   49.50
 -11  -3   1 1043.73   35.03
  11   3   0   29.46    4.22
 -11  -3   0   24.45    6.32
 -11   3   0   37.75    4.04
 -11  -3   0   25.09    6.09
  11  -3   0   39.29    4.05
  11   3   0   35.08    3.79
 -11   3   0   31.13    3.35
 -11  -3   0   34.62    3.52
  11  -3   0   30.93    4.11
 -11  -3   0   39.02    8.62
  11  -3   1   76.92    6.43
 -11  -3  -1   57.50   10.52
  11  -3   1   58.11    5.36
  11   3   1   70.00   10.58
  11  -3   1   68.76    5.71
  11   3   1   46.12    4.69
  11  -3   1   55.69    5.18
 -11  -3  -1   58.63    9.79
 -11  -3  -1   60.82    8.95
 -11  -3  -1   60.63    4.62
 -11   3  -1   52.80    4.32
 -11   3  -1   69.05    5.38
  11   3   1   67.41    6.46
  11  -3   2  320.28   14.96
  11   3   2  330.88   14.79
  11  -3   2  340.31   15.59
  11  -3   2  317.33   14.80
  11   3   2  348.71   15.12
 -11  -3  -2  331.02   23.93
  11  -3   2  303.39   14.62
  11   3   2  336.81   14.99
 -11   3  -2  309.49   13.95
  11  -3   2  329.83   15.15
  11   3   2  346.83   15.11
 -11  -3  -2  269.62   19.88
 -11  -3  -2  325.12   13.19
 -11   3  -2  320.30   13.05
  11  -3   3   35.89    4.27
  11   3   3   38.92    4.32
  11  -3   3   31.61    4.13
  11   3   3   37.49    4.01
 -11   3  -3   33.43    3.72
  11  -3   3   43.81    4.60
  11   3   3   40.24    4.36
  11  -3   3   43.44    4.48
  11   3   3   34.53    4.09
  11  -3   3   35.52    4.26
  11   3   3   36.12    4.18
  11  -3   3   36.54    4.22
  11   3   3   42.36    4.51
  11   3   4  109.34    8.17
  11  -3   4  114.73    7.70
  11   3   4  112.42    7.41
  11   3   4  102.28    6.92
  11  -3   4   99.14    7.46
 -11   3  -4  101.84    6.47
  11  -3   4  111.06    7.46
  11   3   4  106.30    7.34
  11  -3   4   96.24    6.96
  11   3   4  101.34    7.13
  11  -3   4  108.13    7.61
  11   3   4   89.91    6.83
  11  -3   4  102.10    7.17
  11   3   4  100.90    7.15
  11   3   5   61.05    5.61
  11  -3   5   62.18    5.34
  11  -3   5   81.33    6.25
  11   3   5   76.15    5.63
 -11   3  -5   69.83    4.85
  11   3   5   75.71    5.62
  11   3   5   73.59    5.60
  11   3   5   71.32    5.49
  11  -3   5   65.49    5.52
  11   3   6    4.48    1.30
  11  -3   6    5.02    1.41
 -11   3  -6    2.89    0.99
  11   3   6    3.50    1.21
  11  -3   6    3.72    1.26
  11   3   6    1.88    1.00
  11   3   7  165.72    6.69
 -11   3  -7  159.19    6.61
  11   3   7  155.73    6.58
  11   3   7  149.93    6.50
 -11  -3  -8    1.61    0.47
  11  -3   8    1.25    0.49
  11   3   8    1.64    0.64
 -11   4  11   23.00    1.81
 -11  -4  11   22.89    2.12
 -11  -4  11   21.52    1.96
 -11  -4  10   59.10    3.99
 -11  -4  10   54.03    4.65
 -11   4  10   58.30    3.89
 -11  -4  10   54.61    4.39
 -11   4  10   58.58    4.32
 -11  -4  10   58.45    4.60
 -11  -4   9    1.10    0.90
 -11   4   9    0.22    0.98
 -11  -4   9    1.61    1.47
 -11   4   9    2.44    1.33
 -11  -4   9    1.14    1.20
 -11  -4   9    0.90    1.05
 -11   4   9    0.31    0.97
 -11   4   8    5.06    1.76
 -11  -4   8    5.45    1.89
 -11   4   8    7.34    1.70
 -11  -4   8    9.35    2.66
 -11   4   8   10.33    2.44
 -11  -4   8    5.45    1.56
 -11  -4   7   10.62    2.07
 -11   4   7   10.40    2.39
 -11   4   7    9.18    2.29
 -11   4   7   13.12    2.87
 -11   4   7   13.05    2.95
 -11  -4   7   12.34    2.71
 -11   4   7    9.32    1.93
 -11   4   6   57.63    4.61
 -11   4   6   57.69    5.66
 -11   4   6   57.19    5.61
 -11   4   6   58.38    6.24
 -11  -4   6   52.61    4.73
 -11  -4   6   58.54    5.74
 -11  -4   6   63.49    6.36
 -11   4   5    2.50    1.32
 -11  -4   5    4.30    1.89
 -11  -4   5    5.78    2.48
 -11   4   4  517.86   21.70
 -11   4   4  530.62   22.12
 -11  -4   4  556.88   23.50
 -11  -4   4  601.95   24.10
 -11   4   4  573.93   24.25
 -11  -4   3  646.09   25.21
 -11  -4   3  637.80   25.52
 -11  -4   3  565.57   23.32
  11  -4  -3  622.28   24.36
 -11   4   3  620.41   23.63
 -11   4   3  620.69   24.15
 -11   4   3  660.08   26.24
 -11  -4   3  581.34   35.66
 -11  -4   2  230.05   12.97
 -11  -4   2  225.29   12.25
 -11  -4   2  245.09   12.68
 -11   4   2  244.64   12.02
 -11   4   2  253.46   12.47
 -11  -4   2  221.17   23.10
  11  -4  -2  235.67   12.69
 -11  -4   1   24.55    3.85
 -11   4   1   21.97    3.14
 -11   4   1   24.65    3.37
 -11  -4   1   17.38    5.76
  11  -4  -1   23.79    3.64
 -11  -4   1   21.72    6.93
  11  -4   0    0.84    1.09
 -11  -4   0    0.85    1.18
 -11   4   0    1.97    1.04
  11  -4   1   88.70    7.19
  11   4   1   91.23    7.85
 -11   4  -1   84.15    6.28
 -11  -4  -2   23.35    3.46
  11   4   2   30.98    4.50
 -11   4  -2   24.23    3.21
  11  -4   2   20.69    3.40
  11   4   3    3.33    1.75
 -11   4  -3    8.62    2.04
  11  -4   3    6.59    2.01
  11   4   4   17.60    3.09
  11   4   4   12.33    2.35
  11  -4   4   13.27    2.60
 -11   4  -4   15.28    2.35
 -11  -4  -5    0.27    0.89
  11   4   5   -0.32    0.91
 -11   4  -5    0.64    0.85
  11   4   5    0.30    0.95
  11  -4   5   -0.61    1.12
 -11  -4  -6    7.70    1.57
  11   4   6    6.43    1.53
 -11   4  -6    5.96    1.19
 -11  -4  -7   22.02    1.76
  11  -4   7   23.56    2.07
  11   4   7   21.79    2.09
  11   4   7   21.92    2.06
 -11  -5  10  225.44    7.93
 -11  -5  10  215.36    7.95
 -11  -5  10  198.47    7.36
 -11  -5   9   97.88    5.66
 -11   5   9   84.84    4.25
 -11  -5   9   94.13    5.46
 -11   5   8    9.90    1.51
 -11  -5   8   11.82    2.33
 -11  -5   8   10.10    2.27
 -11   5   8   11.98    2.21
 -11  -5   8    8.84    1.66
  11  -5  -7   35.26    3.47
 -11  -5   7   44.17    4.76
 -11   5   7   36.44    3.97
 -11   5   7   35.93    4.27
 -11   5   7   37.17    3.92
 -11  -5   7   29.92    3.23
 -11   5   6  175.22    9.83
 -11  -5   6  167.57    9.76
 -11  -5   6  150.86    8.52
 -11  -5   5   40.17    4.78
 -11  -5   5   48.63    4.78
 -11   5   5   46.24    4.83
 -11   5   5   50.76    5.65
 -11  -5   4  367.26   15.81
 -11  -5   4  342.40   16.67
  11  -5  -4  353.07   15.97
 -11   5   4  332.33   15.00
 -11   5   4  320.50   15.37
 -11   5   4  368.59   17.35
 -11  -5   3   81.35    7.13
 -11  -5   3   71.39    5.90
 -11   5   3   67.30    5.61
 -11   5   3   63.14    5.76
  11  -5  -3   79.64    6.53
 -11  -5   3   73.23    5.94
 -11   5   3   76.14    6.91
 -11  -5   2  480.13   20.94
 -11  -5   2  499.19   19.56
 -11   5   2  477.03   19.08
 -11   5   2  461.68   19.52
  11  -5  -2  502.40   20.63
 -11  -5   2  502.26   20.27
  11   5  -2  454.12   19.86
 -11   5   2  513.08   21.17
 -11  -5   1   84.39    6.17
 -11   5   1   87.36    6.28
 -11   5   1   73.78    6.00
  11  -5  -1   84.27    6.88
 -11   5   1   82.46    6.73
 -11  -5   1   90.46    7.01
  11   5  -1   73.74    6.60
 -11  -5   0  210.01   11.55
  11   5   0  194.10   11.64
  11  -5   0  209.90   11.54
 -11  -5   0  200.90   10.20
 -11   5   0  206.52   10.62
 -11   5   0  212.34   10.58
 -11   5  -1  103.52    6.93
 -11   5  -1  109.22    6.66
  11   5   1  103.68    8.07
 -11  -5  -1  109.17    7.81
  11   5   2  326.81   15.95
 -11  -5  -2  339.36   15.23
  11   5   3  179.54    8.56
 -11   5  -3  183.21    8.96
 -11  -5  -3  169.40    9.43
  11   5   4   12.84    1.90
 -11   5  -4    9.87    1.80
 -11  -5  -4   12.45    2.16
 -11  -5  -5   66.67    4.44
  11   5   5   64.38    4.18
  11   5   5   61.71    3.92
 -11   5  -5   62.91    3.92
 -11  -5  -5   59.13    4.02
 -11  -5  -6   52.95    3.14
  11   5   6   54.58    3.01
 -11  -5  -6   44.56    2.55
 -11   5  -6   51.35    2.78
 -11  -6   8    3.87    0.93
 -11  -6   8    3.45    0.69
 -11  -6   8    3.32    0.66
 -11  -6   8    3.26    0.88
 -11   6   8    3.40    0.92
 -11  -6   7  152.44    6.90
 -11  -6   7  151.63    6.92
  11  -6  -7  155.01    6.86
 -11  -6   7  158.19    7.64
  11  -6  -6  562.85   19.25
 -11   6   6  543.37   19.54
 -11  -6   6  516.80   18.61
 -11   6   6  555.60   20.92
 -11  -6   6  530.84   19.00
 -11  -6   6  530.89   19.63
 -11  -6   6  544.61   19.51
 -11   6   5  231.93   11.04
  11  -6  -5  252.34   11.12
 -11  -6   5  212.52   11.00
 -11   6   5  255.01   12.57
  11  -6  -4    2.76    1.45
 -11  -6   4    1.40    1.28
 -11   6   4    2.17    1.33
 -11   6   4    2.11    1.48
 -11   6   3   18.44    2.82
  11  -6  -3   22.68    3.21
 -11  -6   3   20.73    3.25
 -11   6   3   20.24    3.12
 -11   6   2    3.25    1.29
 -11  -6   2    4.65    1.50
  11  -6  -2    6.07    1.85
 -11   6   2    1.84    1.26
 -11  -6   1   61.49    5.64
 -11  -6   1   68.78    5.54
 -11   6   1   83.72    5.39
 -11   6   1   75.96    5.50
 -11  -6   0   47.63    4.57
 -11  -6   0   54.95    5.04
  11  -6   0   44.03    4.34
 -11   6   0   54.45    4.27
 -11   6   0   49.77    4.19
 -11  -6  -1    2.76    1.52
 -11  -6  -1    1.82    1.20
  11  -6   1    1.69    1.33
 -11   6  -1    2.79    1.07
 -11   6  -1    3.23    1.24
 -11  -6  -2  232.95   10.69
  11  -6   2  229.01   10.52
 -11   6  -2  239.29   10.04
 -11  -6  -3    2.00    1.15
  11  -6   3    0.43    0.75
 -11  -6  -3    0.41    0.71
  11  -6   4  265.72   10.05
 -11  -6  -4  274.86   10.24
 -11  -6  -4  248.17    9.50
 -11   6  -5   12.32    1.09
  11  -7  -6   31.08    2.01
 -11   7   6   36.22    2.24
  11  -7  -5   15.56    1.73
 -11   7   5   14.72    1.65
 -11  -7   5   13.27    1.63
 -11   7   5   13.66    1.64
  11  -7  -4  108.41    5.55
 -11  -7   4  105.55    5.65
 -11   7   4  105.46    5.60
 -11   7   4  100.68    6.03
  11  -7  -3   24.10    2.57
 -11   7   3   23.48    2.47
 -11   7   3   22.88    2.72
 -11   7   2    6.26    1.46
 -11   7   2    4.24    1.19
 -11  -7   2    4.62    1.32
  11  -7  -1   52.49    3.78
 -11  -7   1   50.99    3.61
 -11  -7   1   45.54    3.73
 -11   7   1   49.30    3.54
 -11  -7   0   56.57    3.80
 -11  -7   0   51.39    3.80
 -11   7   0   55.51    3.46
 -11  -7  -1   45.38    3.16
 -11   7  -1   37.15    2.34
 -11  -7  -1   42.60    3.04
 -11  -7  -2   33.08    2.12
 -12   0  12   20.21    2.06
 -12   0  12   19.87    2.29
 -12   0  12   16.89    2.21
 -12   0  11   -0.20    0.90
 -12   0  11    0.37    1.10
 -12   0  11    0.35    1.24
 -12   0  11    0.75    0.97
 -12   0  11   -0.29    1.06
 -12   0  10  208.33   12.70
 -12   0  10  234.17   10.72
 -12   0  10  219.21   12.08
 -12   0  10  226.29   12.90
 -12   0  10  230.57   13.30
 -12   0   9    2.03    1.70
 -12   0   9    0.58    1.95
 -12   0   9    0.57    1.47
 -12   0   9    0.66    1.05
 -12   0   9    2.36    1.97
 -12   0   9    1.27    1.47
 -12   0   9    0.83    1.24
 -12   0   8  537.31   24.19
 -12   0   8  526.70   21.89
 -12   0   8  516.71   25.02
 -12   0   8  597.08   26.25
 -12   0   8  597.20   23.11
 -12   0   8  550.43   25.26
 -12   0   7   -0.35    0.98
 -12   0   7    1.96    1.83
 -12   0   7   -0.56    1.32
 -12   0   7   -0.66    1.71
 -12   0   7    2.83    5.19
 -12   0   7    0.67    1.73
 -12   0   7    0.55    1.43
 -12   0   7   -2.64    2.79
 -12   0   6  656.62   24.75
 -12   0   6  649.01   27.45
 -12   0   6  677.43   48.99
 -12   0   6  746.52   30.31
 -12   0   6  688.59   27.52
 -12   0   6  677.72   25.62
 -12   0   6  640.85   28.88
 -12   0   6  695.95   51.35
 -12   0   5    0.96    1.25
 -12   0   5   -0.56    1.32
 -12   0   5    0.45    1.34
 -12   0   5    1.40    1.48
 -12   0   5    0.63    0.95
 -12   0   5    0.57    1.47
 -12   0   5    2.38    3.56
 -12   0   4  965.36   34.92
 -12   0   4  975.40   33.70
 -12   0   4  907.13   46.68
 -12   0   4  896.39   33.62
 -12   0   4  904.51   31.52
 -12   0   4 1002.03   35.38
 -12   0   3    1.38    2.07
 -12   0   3    0.80    1.19
 -12   0   3    1.17    1.37
 -12   0   3   -1.63    2.44
 -12   0   2  226.81   11.25
 -12   0   2  209.52   19.39
 -12   0   2  201.52   18.91
 -12   0   1    2.10    1.39
 -12   0   1    2.67    2.44
 -12   0   1    1.78    1.13
 -12   0   1   -1.20    1.79
 -12   0   1    0.96    1.43
 -12   0   0  190.86   18.10
 -12   0   0  199.08   16.74
 -12   0   0  224.71   18.01
 -12   0   0  209.92    9.89
  12   0   0  181.40   10.22
 -12   0  -1    0.72    1.07
  12   0   1   -0.39    1.23
 -12   0  -1   -1.29    2.36
 -12   0  -1   -1.14    1.71
  12   0   2  285.05   14.72
  12   0   2  275.80   24.67
 -12   0  -2  295.08   14.03
  12   0   2  306.86   14.23
 -12   0  -2  335.04   23.68
  12   0   2  315.39   15.04
  12   0   2  305.57   14.79
  12   0   3    0.46    1.47
  12   0   3    0.45    1.33
 -12   0  -3   -1.31    1.96
 -12   0  -3    1.80    1.37
  12   0   3    0.36    0.94
  12   0   3   -0.91    1.59
  12   0   3    0.91    1.52
  12   0   4 1340.64   45.62
  12   0   4 1332.91   45.57
  12   0   4 1304.65   43.15
 -12   0  -4 1390.25   43.64
  12   0   4 1341.74   45.46
  12   0   4 1284.20   45.47
  12   0   5    0.44    1.13
  12   0   5    1.29    1.44
  12   0   5   -0.44    1.04
  12   0   5   -1.28    1.62
 -12   0  -5    1.16    0.92
  12   0   5   -0.45    1.16
  12   0   6   20.93    3.19
  12   0   6   23.81    3.09
  12   0   6   21.92    3.44
  12   0   6   19.61    3.30
  12   0   6   21.91    3.27
  12   0   6   19.43    3.19
  12   0   7    0.27    0.82
  12   0   7    0.54    0.94
  12   0   7   -0.23    0.82
  12   0   7    0.28    0.77
  12   0   7    0.26    0.96
  12   0   7    0.27    0.99
  12   0   8   -1.06    0.77
  12   0   8   -0.15    0.64
  12   0   8    0.27    0.55
 -12  -1  12  262.57    9.93
 -12  -1  12  263.50    9.73
 -12   1  12  246.65    9.60
 -12  -1  11    9.33    2.18
 -12   1  11    8.60    2.09
 -12  -1  11    9.72    2.11
 -12   1  11    5.23    1.64
 -12  -1  11    5.15    1.71
 -12   1  11    9.52    2.13
 -12   1  11   10.60    2.06
 -12   1  11    8.91    1.68
 -12  -1  11    6.12    1.49
 -12  -1  10    9.15    2.52
 -12   1  10    6.55    2.27
 -12  -1  10    8.32    2.28
 -12   1  10    5.52    1.97
 -12   1  10   10.51    2.54
 -12  -1  10    9.38    2.49
 -12  -1  10    7.37    1.92
 -12   1  10    6.88    2.00
 -12  -1  10    7.52    2.00
 -12   1  10    9.61    2.08
 -12  -1   9   42.37    5.61
 -12   1   9   45.48    5.67
 -12  -1   9   44.92    5.10
 -12  -1   9   45.84    4.25
 -12   1   9   48.80    4.67
 -12  -1   9   43.70    5.57
 -12   1   9   54.39    6.02
 -12  -1   9   38.23    4.55
 -12  -1   9   45.71    5.89
 -12   1   9   42.10    4.68
 -12  -1   9   45.70    5.74
 -12   1   9   41.79    5.42
 -12   1   8  574.51   25.74
 -12  -1   8  567.44   26.18
 -12   1   8  630.44   26.42
 -12  -1   8  567.04   26.04
 -12   1   8  497.59   24.76
 -12   1   8  611.79   22.02
 -12  -1   8  638.19   26.66
 -12   1   8  556.18   25.34
 -12  -1   8  591.68   23.33
 -12   1   8  620.68   24.09
 -12  -1   8  612.70   22.28
 -12   1   8  589.30   22.53
 -12   1   8  576.61   23.63
 -12  -1   8  531.20   25.81
 -12  -1   7    3.19    1.58
 -12  -1   7    2.62    1.84
 -12   1   7    7.29    2.57
 -12   1   7    1.41    1.24
 -12  -1   7    6.00    1.76
 -12   1   7    3.71    1.43
 -12  -1   7    1.92    2.03
 -12   1   7    5.07    1.95
 -12  -1   7    5.10    3.81
 -12   1   7    2.45    3.67
 -12  -1   7    2.65    1.94
 -12   1   7    3.31    1.94
 -12  -1   7    4.48    2.62
 -12   1   7   10.36    2.95
 -12  -1   7    5.66    2.49
 -12   1   7    3.63    2.31
 -12   1   6   18.99    2.95
 -12  -1   6   32.45    5.21
 -12   1   6   23.47    4.30
 -12   1   6   23.80    3.75
 -12  -1   6   16.66    3.71
 -12  -1   6    7.65    5.42
 -12   1   6   14.60    6.83
 -12  -1   6   24.55    4.06
 -12  -1   6   26.52    6.45
 -12  -1   6   13.78    7.16
 -12   1   6   38.09   10.75
 -12  -1   6   22.88    4.44
 -12   1   6   21.06    4.16
 -12  -1   6   19.79    3.11
 -12   1   5  243.78   11.94
 -12  -1   5  250.52   26.86
 -12   1   5  275.09   27.45
 -12  -1   5  266.36   15.02
 -12   1   5  260.51   14.77
 -12  -1   5  272.28   22.08
 -12   1   5  269.74   27.71
 -12  -1   5  286.98   15.67
 -12   1   5  297.66   15.42
 -12  -1   5  288.77   29.30
 -12  -1   5  261.48   13.80
 -12   1   5  249.21   13.21
 -12   1   5  260.98   13.75
 -12   1   5  247.00   13.18
 -12  -1   5  236.89   14.20
 -12  -1   5  249.26   12.46
 -12  -1   4  164.33   10.63
 -12  -1   4  163.54   20.05
 -12   1   4  168.67   10.66
 -12   1   4  177.43   20.57
 -12  -1   4  174.71   10.81
 -12   1   4  153.69   10.22
 -12  -1   4  181.09   10.27
 -12   1   4  152.35    9.47
 -12   1   4  154.74    9.65
 -12  -1   4  162.08   16.88
 -12   1   4  157.28    8.59
 -12  -1   4  164.67   10.46
 -12   1   4  151.77    9.44
 -12  -1   3  111.83    7.73
 -12   1   3   89.57    7.01
 -12  -1   3   86.56    7.02
 -12   1   3  106.98    7.63
 -12  -1   3   99.27    7.43
 -12  -1   3   97.54   14.00
 -12   1   3  105.40   14.59
 -12  -1   3   84.60    6.80
 -12  -1   3  105.68   13.15
 -12   1   3   98.22    6.90
 -12   1   3   85.58    6.62
 -12   1   2 1094.30   36.17
 -12  -1   2 1074.04   36.41
 -12  -1   2 1092.41   51.71
 -12   1   2 1101.12   36.60
 -12   1   2 1070.98   51.43
 -12  -1   2 1024.02   47.06
 -12  -1   2 1047.32   37.06
 -12  -1   2 1063.39   50.30
 -12   1   1  129.59    7.90
 -12  -1   1  146.75   15.64
 -12  -1   1  132.49   14.02
 -12  -1   1  140.38   14.87
 -12   1   1  141.29   14.77
 -12   1   1  137.80    8.01
 -12  -1   1  141.65    8.13
 -12  -1   0   56.02    9.12
 -12   1   0   57.46    9.07
  12  -1   0   62.53    5.38
  12   1   0   56.03    5.11
 -12   1   0   66.28    5.17
 -12  -1   0   63.27    5.02
 -12   1   0   53.95    4.61
 -12  -1   0   70.03    5.97
 -12  -1   0   60.09   10.10
 -12   1   0   60.49    8.45
 -12  -1   0   58.78    9.38
 -12  -1  -1  944.40   45.22
 -12   1  -1  906.33   42.31
 -12  -1  -1  919.98   32.94
  12   1   1  938.72   33.27
  12  -1   1  956.21   33.08
  12   1   1  926.85   32.81
 -12   1  -1  937.32   31.18
 -12  -1  -1  894.78   44.83
  12   1   2   50.24    5.30
  12  -1   2   49.43    5.32
  12  -1   2   55.32    5.56
  12   1   2   53.33    5.40
  12   1   2   45.32    5.18
  12  -1   2   44.52    5.00
 -12  -1  -2   48.37    8.50
 -12  -1  -2   41.39    4.57
  12   1   2   46.89    5.00
  12  -1   2   47.55    4.60
  12  -1   2   52.31   10.45
  12   1   2   38.84    9.30
 -12  -1  -2   57.84    9.61
 -12   1  -2   38.70    7.55
  12   1   3   53.69    5.53
  12  -1   3   55.09    5.60
  12  -1   3   57.79    4.94
  12  -1   3   63.30    5.99
  12   1   3   53.63    5.55
 -12  -1  -3   50.09    4.99
  12   1   3   52.41    5.23
  12  -1   3   49.92    4.63
  12  -1   3   51.07    5.60
  12   1   3   59.09    5.92
  12  -1   3   42.80    5.02
  12   1   3   51.54    5.45
  12  -1   4  191.43   11.20
  12   1   4  187.07   11.08
  12  -1   4  170.67   10.64
  12   1   4  179.16   10.87
  12  -1   4  182.29    9.65
  12  -1   4  195.26   11.39
  12   1   4  167.75   10.62
 -12  -1  -4  178.52    9.82
  12  -1   4  179.21   10.80
  12   1   4  193.11   11.28
  12  -1   4  181.90   11.20
  12   1   4  179.37   11.00
  12  -1   5  433.34   18.60
  12   1   5  391.33   18.17
  12  -1   5  423.36   18.34
  12   1   5  428.09   18.47
  12   1   5  416.82   17.36
  12  -1   5  409.58   18.40
  12   1   5  451.00   18.77
 -12   1  -5  430.96   16.78
  12  -1   5  422.87   18.26
  12   1   5  448.96   18.61
  12  -1   5  426.71   18.71
  12   1   5  375.19   17.95
  12  -1   6    3.91    1.72
  12   1   6    1.74    1.28
  12  -1   6    4.42    1.83
  12   1   6    3.41    1.57
  12   1   6    3.14    1.32
  12  -1   6    3.51    1.44
  12   1   6    2.76    1.37
 -12   1  -6    3.81    1.14
  12  -1   6    2.41    1.46
  12   1   6    6.89    1.96
  12  -1   6    2.87    1.02
  12  -1   6    3.00    1.41
  12   1   6    4.38    1.59
  12  -1   7    0.96    0.95
[truncated: 665,476 more chars]
