# Supplementary material for: Syntheses and structures of 1-[2,2-di­chloro-1-hy­droxy-3-(4-methyl­phen­yl)-3-oxoprop­yl]urea and 1-[2,2-di­chloro-3-(4-fluoro­phen­yl)-1-hy­droxy-3-oxoprop­yl]urea
Source: Acta Crystallogr E Crystallogr Commun. 2025 May 20;81(Pt 6):538–42. doi: 10.1107/S2056989025004359 (PMC12142406; doi:10.1107/S2056989025004359)
Supplement: Supplementary file 3 [file e-81-00538-Isup4.hkl]

data_I                                                                          
_shelx_title ' g-61_g_a.res in P2(1)/c'                                         
_shelx_refln_list_code          4                                               
_shelx_F_calc_maximum      139.34                                               
_exptl_crystal_F_000       600.00                                               
_reflns_d_resolution_high  0.7811                                               
                                                                                
loop_                                                                           
 _space_group_symop_operation_xyz                                               
 'x, y, z'                                                                      
 '-x, y+1/2, -z+1/2'                                                            
 '-x, -y, -z'                                                                   
 'x, -y-1/2, z-1/2'                                                             
                                                                                
_cell_length_a    15.6136                                                       
_cell_length_b     7.2214                                                       
_cell_length_c    10.7929                                                       
_cell_angle_alpha  90.000                                                       
_cell_angle_beta  104.622                                                       
_cell_angle_gamma  90.000                                                       
                                                                                
_shelx_F_squared_multiplier     1.000                                           
                                                                                
loop_                                                                           
 _refln_index_h                                                                 
 _refln_index_k                                                                 
 _refln_index_l                                                                 
 _refln_F_squared_calc                                                          
 _refln_F_squared_meas                                                          
 _refln_F_squared_sigma                                                         
 _refln_observed_status                                                         
   1   0   0        471.34        545.70        18.47 o                         
   2   0   0       3724.22       3623.24       107.25 o                         
   3   0   0       1622.85       1623.20        38.83 o                         
   4   0   0        311.34        254.33        11.39 o                         
   5   0   0      15330.17      14761.89       300.52 o                         
   6   0   0      11494.05      11403.77       237.68 o                         
   7   0   0        187.45        205.61        12.94 o                         
   8   0   0          1.25         14.12         3.65 o                         
   9   0   0        131.96        149.00        15.55 o                         
  10   0   0        339.42        340.97        20.45 o                         
  11   0   0        212.48        209.07        10.37 o                         
  12   0   0        409.34        390.54        12.36 o                         
  13   0   0       4999.28       4687.30        71.32 o                         
  14   0   0        447.87        434.29        13.07 o                         
  15   0   0        271.93        296.49        12.47 o                         
  16   0   0        221.13        230.75         9.56 o                         
  17   0   0        681.72        757.33        13.36 o                         
  18   0   0          0.75          3.44         0.70 o                         
  19   0   0        211.48        204.92         5.26 o                         
   1   1   0       5468.15       4991.30       102.55 o                         
   2   1   0        481.46        535.68        21.93 o                         
   3   1   0      12640.78      12669.25       255.82 o                         
   4   1   0       1727.48       1711.51        43.38 o                         
   5   1   0       2974.97       2908.24        49.47 o                         
   6   1   0          4.18          6.33         1.70 o                         
   7   1   0          3.89          7.59         1.96 o                         
   8   1   0        304.24        293.94        12.15 o                         
   9   1   0       2047.03       2026.46        42.64 o                         
  10   1   0        671.03        700.09        29.33 o                         
  11   1   0         79.36         70.49         4.78 o                         
  12   1   0        119.26        119.44         3.66 o                         
  13   1   0       1035.49       1021.18        14.45 o                         
  14   1   0         41.00         39.10         2.29 o                         
  15   1   0         71.54         69.91         2.63 o                         
  16   1   0        558.75        584.92         7.53 o                         
  17   1   0          4.06          5.79         0.57 o                         
  18   1   0        727.74        748.57        11.30 o                         
  19   1   0        136.70        119.16         2.09 o                         
   0   2   0       1475.09       1507.42        53.20 o                         
   1   2   0        132.87         97.10        10.66 o                         
   2   2   0       4365.76       4596.72       100.04 o                         
   3   2   0        225.39        220.30        11.37 o                         
   4   2   0        171.41        151.38        10.03 o                         
   5   2   0         77.60         51.90         8.59 o                         
   6   2   0       2646.20       2661.59        97.53 o                         
   7   2   0       2488.07       2418.97        54.22 o                         
   8   2   0         60.52         66.96         6.78 o                         
   9   2   0        843.19        821.67        25.95 o                         
  10   2   0        146.09        148.62         4.36 o                         
  11   2   0        224.44        225.22         4.73 o                         
  12   2   0         38.16         39.10         2.06 o                         
  13   2   0         93.93         99.26         3.37 o                         
  14   2   0         71.56         74.25         3.06 o                         
  15   2   0        294.22        277.89         4.81 o                         
  16   2   0         11.78          9.67         0.77 o                         
  17   2   0         65.40         60.25         1.71 o                         
  18   2   0        132.50        130.41         3.20 o                         
   1   3   0       7253.39       7327.03       158.53 o                         
   2   3   0          2.86          2.25         1.77 o                         
   3   3   0       1080.28        908.06        17.79 o                         
   4   3   0        668.57        589.09        36.93 o                         
   5   3   0        262.32        257.64        10.46 o                         
   6   3   0        188.83        136.17         8.56 o                         
   7   3   0       1018.35       1063.19        26.96 o                         
   8   3   0       1096.77       1010.23        20.93 o                         
   9   3   0         22.72         21.43         2.64 o                         
  10   3   0        335.30        312.75         6.64 o                         
  11   3   0         57.90         65.88         2.91 o                         
  12   3   0         68.62         66.72         3.28 o                         
  13   3   0         38.91         45.72         2.13 o                         
  14   3   0        338.08        331.69         5.38 o                         
  15   3   0        148.64        143.56         3.37 o                         
  16   3   0        391.80        389.09         6.09 o                         
  17   3   0         99.88        114.50         3.78 o                         
  18   3   0        364.96        358.28         9.68 o                         
   0   4   0        779.56        689.96        40.87 o                         
   1   4   0        111.31        134.12        11.86 o                         
   2   4   0       1547.18       1506.80        67.67 o                         
   3   4   0        493.01        466.53        23.65 o                         
   4   4   0       3729.81       3596.56        71.63 o                         
   5   4   0       1153.16       1291.78        38.88 o                         
   6   4   0       1252.08       1212.75        32.34 o                         
   7   4   0          8.67         11.02         2.52 o                         
   8   4   0          2.73          2.84         2.97 o                         
   9   4   0          0.69          1.38         1.65 o                         
  10   4   0        146.25        121.66         5.90 o                         
  11   4   0          0.94          2.42         1.24 o                         
  12   4   0        137.49        123.63         4.84 o                         
  13   4   0         42.10         47.87         2.86 o                         
  14   4   0         63.31         63.85         2.65 o                         
  15   4   0        321.74        333.46         6.71 o                         
  16   4   0          0.36          2.34         0.78 o                         
  17   4   0        426.59        447.98         9.36 o                         
   1   5   0          2.16          3.98         1.93 o                         
   2   5   0        566.40        574.23        21.82 o                         
   3   5   0         75.78         63.71         9.40 o                         
   4   5   0         16.01         21.84         3.82 o                         
   5   5   0       1608.28       1576.48        46.85 o                         
   6   5   0        181.14        185.78         5.21 o                         
   7   5   0         36.50         37.85         2.44 o                         
   8   5   0         67.42         70.62         3.14 o                         
   9   5   0        904.96        930.68        15.74 o                         
  10   5   0          3.23          1.56         0.93 o                         
  11   5   0        386.37        401.93         8.75 o                         
  12   5   0        422.20        459.42         9.18 o                         
  13   5   0        107.43        115.41         3.77 o                         
  14   5   0         18.27         22.77         1.92 o                         
  15   5   0        596.45        604.98        10.59 o                         
  16   5   0          1.02          1.39         0.66 o                         
   0   6   0        121.78        116.19         5.78 o                         
   1   6   0        517.61        496.88        10.35 o                         
   2   6   0        312.31        302.50         7.70 o                         
   3   6   0         42.96         41.33         2.79 o                         
   4   6   0        356.23        344.77         8.53 o                         
   5   6   0          5.01          7.74         1.22 o                         
   6   6   0        166.25        168.18         5.65 o                         
   7   6   0        417.32        414.20         9.84 o                         
   8   6   0         63.56         70.54         5.44 o                         
   9   6   0        150.23        152.84         5.08 o                         
  10   6   0        374.21        431.02         9.00 o                         
  11   6   0         91.54         98.24         3.89 o                         
  12   6   0        845.07        854.52        14.30 o                         
  13   6   0         19.67         19.87         2.73 o                         
  14   6   0        592.82        591.81        20.42 o                         
   1   7   0         98.59         97.76         4.39 o                         
   2   7   0        496.77        525.27         9.65 o                         
   3   7   0       1837.37       1851.52        24.33 o                         
   4   7   0        765.87        782.98        13.71 o                         
   5   7   0          7.53          6.24         1.14 o                         
   6   7   0         49.73         58.82         2.95 o                         
   7   7   0         40.23         41.77         2.56 o                         
   8   7   0        133.00        156.02         5.78 o                         
   9   7   0        617.25        679.82        12.52 o                         
  10   7   0         50.77         52.15         2.80 o                         
  11   7   0        104.80        106.69         4.14 o                         
  12   7   0          2.25          1.68         1.11 o                         
   0   8   0          1.50         -0.05         1.18 o                         
   1   8   0          4.38          6.29         1.25 o                         
   2   8   0        100.35        108.02         4.37 o                         
   3   8   0         34.98         36.89         2.55 o                         
   4   8   0          2.62          4.18         0.91 o                         
   5   8   0        220.77        213.39         7.13 o                         
   6   8   0        164.35        170.76         6.85 o                         
   7   8   0         71.12         75.90         3.57 o                         
   8   8   0        142.70        138.00         8.71 o                         
   9   8   0          6.65          9.51         1.72 o                         
   1   9   0         31.00         24.40         1.95 o                         
   2   9   0         97.43         89.26         3.92 o                         
   3   9   0         27.48         24.68         2.52 o                         
 -19   1   1        146.18        146.48         3.26 o                         
 -18   1   1         37.69         34.51         1.19 o                         
 -17   1   1          7.89          7.70         0.69 o                         
 -16   1   1        261.25        272.09         4.86 o                         
 -15   1   1        174.09        165.12         5.10 o                         
 -14   1   1         10.21          9.90         1.15 o                         
 -13   1   1       1588.60       1555.57        19.78 o                         
 -12   1   1        246.16        268.37         7.66 o                         
 -11   1   1       3044.42       2874.60        37.86 o                         
 -10   1   1        256.07        259.67         7.03 o                         
  -9   1   1        451.89        437.17        10.62 o                         
  -8   1   1       2282.97       2527.01        42.58 o                         
  -7   1   1        868.32        858.23        21.39 o                         
  -6   1   1      11593.72      11489.10       191.04 o                         
  -5   1   1      12070.37      11529.28       193.87 o                         
  -4   1   1       1975.87       1894.05        28.86 o                         
  -3   1   1        436.25        357.24        10.04 o                         
  -2   1   1       2078.43       1944.69        42.66 o                         
  -1   1   1        137.26        159.82         5.00 o                         
   0   1   1        163.92        195.43         5.34 o                         
   1   1   1        575.64        658.15        12.15 o                         
   2   1   1        984.95        944.03        24.81 o                         
   3   1   1         40.78         44.86         4.38 o                         
   4   1   1       1089.72       1117.39        26.30 o                         
   5   1   1          8.40          3.27         3.86 o                         
   6   1   1        192.33        148.57         8.97 o                         
   7   1   1         53.33         48.06         4.66 o                         
   8   1   1        185.55        154.76         5.70 o                         
   9   1   1       1111.43       1086.53        20.12 o                         
  10   1   1        567.68        610.74        15.02 o                         
  11   1   1          4.37          4.93         2.29 o                         
  12   1   1       1832.21       1817.52        24.71 o                         
  13   1   1          4.08          3.82         0.83 o                         
  14   1   1        305.11        295.06         4.91 o                         
  15   1   1        450.24        455.13         6.26 o                         
  16   1   1          0.41          1.43         0.55 o                         
  17   1   1        298.32        310.70         3.94 o                         
  18   1   1          0.02          0.63         0.37 o                         
 -19   2   1         74.10         73.94         3.15 o                         
 -18   2   1        106.89        116.10         3.17 o                         
 -17   2   1          0.05          0.64         0.42 o                         
 -16   2   1         60.15         54.39         1.79 o                         
 -15   2   1        323.15        343.51         6.11 o                         
 -14   2   1        477.77        481.13         8.98 o                         
 -13   2   1         21.07         20.13         1.99 o                         
 -12   2   1       1355.57       1346.97        20.11 o                         
 -11   2   1        137.01        154.78         6.35 o                         
 -10   2   1       1294.04       1221.82        22.29 o                         
  -9   2   1       1689.72       1756.63        26.18 o                         
  -8   2   1       1519.35       1458.71        33.23 o                         
  -7   2   1        375.26        345.65        11.32 o                         
  -6   2   1      17319.06      17035.92       219.87 o                         
  -5   2   1       3784.66       3423.28       111.34 o                         
  -4   2   1       1680.66       1559.97        33.62 o                         
  -3   2   1       3393.48       3211.98        50.67 o                         
  -2   2   1      10775.65       9915.39       456.95 o                         
  -1   2   1       3343.06       3342.58        68.24 o                         
   0   2   1        431.99        401.26         9.01 o                         
   1   2   1        169.84        152.76         5.22 o                         
   2   2   1       2365.67       2582.71        43.17 o                         
   3   2   1       1889.29       1968.65        49.81 o                         
   4   2   1       1038.22       1068.25        33.09 o                         
   5   2   1        782.36        907.69        31.25 o                         
   6   2   1       1034.78       1152.92        39.39 o                         
   7   2   1       5621.16       6130.54       235.63 o                         
   8   2   1         53.81         57.33         3.87 o                         
   9   2   1         37.14         29.50         2.92 o                         
  10   2   1       1462.27       1398.67        29.13 o                         
  11   2   1       2877.28       2877.84        38.47 o                         
  12   2   1       1201.44       1182.32        15.54 o                         
  13   2   1        742.72        708.10        10.33 o                         
  14   2   1        272.34        255.73         4.78 o                         
  15   2   1         10.64         13.62         0.99 o                         
  16   2   1        808.59        833.64         8.71 o                         
  17   2   1          6.41          9.46         0.80 o                         
  18   2   1        558.97        446.61        21.89 o                         
 -18   3   1        180.80        163.72         6.71 o                         
 -17   3   1        126.45        120.39         4.88 o                         
 -16   3   1          6.01          4.60         0.71 o                         
 -15   3   1          7.05          6.30         0.86 o                         
 -14   3   1        260.08        286.82         5.87 o                         
 -13   3   1         61.10         54.17         2.16 o                         
 -12   3   1        330.67        370.47         6.36 o                         
 -11   3   1       2080.28       2065.47        21.47 o                         
 -10   3   1          1.14          2.51         1.08 o                         
  -9   3   1        576.83        584.83        16.15 o                         
  -8   3   1       1228.09       1279.90        26.47 o                         
  -7   3   1        572.28        569.24        20.77 o                         
  -6   3   1        567.43        541.54        18.66 o                         
  -5   3   1       3463.47       3422.20        75.13 o                         
  -4   3   1         56.01         59.22         4.03 o                         
  -3   3   1        227.61        221.62        13.12 o                         
  -2   3   1       1601.43       1632.73        65.02 o                         
  -1   3   1       2084.32       2000.29        75.72 o                         
   0   3   1       4280.52       4245.24        99.73 o                         
   1   3   1       1287.21       1256.51        36.75 o                         
   2   3   1        856.43        941.83        31.66 o                         
   3   3   1       1460.22       1271.67        32.62 o                         
   4   3   1        887.39       1019.03        40.75 o                         
   5   3   1       1416.89       1469.22        31.26 o                         
   6   3   1         16.31         16.98         2.99 o                         
   7   3   1         52.63         30.38         5.00 o                         
   8   3   1        118.14        110.62         8.42 o                         
   9   3   1        968.28        894.26        27.00 o                         
  10   3   1         53.71         57.18         2.57 o                         
  11   3   1        136.16        119.58         3.71 o                         
  12   3   1         29.57         30.60         1.63 o                         
  13   3   1        625.63        582.97         7.32 o                         
  14   3   1         50.89         49.66         2.31 o                         
  15   3   1        421.21        398.47         7.62 o                         
  16   3   1        296.07        276.23         6.26 o                         
  17   3   1         11.86          8.74         1.07 o                         
 -17   4   1         70.92         73.62         3.13 o                         
 -16   4   1          0.68          1.54         0.73 o                         
 -15   4   1        339.10        361.24         7.33 o                         
 -14   4   1          7.71         11.10         1.33 o                         
 -13   4   1        405.67        403.01         8.69 o                         
 -12   4   1        208.24        198.67         8.33 o                         
 -11   4   1         39.23         45.29         3.15 o                         
 -10   4   1        123.15        107.72         4.88 o                         
  -9   4   1        781.49        875.16        19.71 o                         
  -8   4   1        420.65        446.02        37.68 o                         
  -7   4   1        632.60        621.25        38.67 o                         
  -6   4   1        203.35        222.48        11.31 o                         
  -5   4   1        880.86        952.41        28.27 o                         
  -4   4   1        786.71        807.93        23.31 o                         
  -3   4   1          1.94          2.46         1.49 o                         
  -2   4   1        516.47        458.26        32.25 o                         
  -1   4   1         44.16         42.86         6.58 o                         
   0   4   1       3394.06       3646.48       155.13 o                         
   1   4   1          0.81          3.50         2.20 o                         
   2   4   1        375.81        309.92        12.02 o                         
   3   4   1         14.74         28.00         7.17 o                         
   4   4   1       6854.18       6663.30       155.33 o                         
   5   4   1        209.33        240.33        17.65 o                         
   6   4   1         21.35         25.56         5.89 o                         
   7   4   1         11.53         17.92         8.94 o                         
   8   4   1         76.15         58.41         7.28 o                         
   9   4   1       1571.34       1668.17        34.92 o                         
  10   4   1        442.07        414.01        20.68 o                         
  11   4   1        173.69        171.00         7.91 o                         
  12   4   1          0.83          2.00         1.71 o                         
  13   4   1         28.61         27.65         2.77 o                         
  14   4   1          5.06          3.08         1.11 o                         
  15   4   1        135.62        130.63         3.63 o                         
  16   4   1          2.87          3.28         0.65 o                         
 -16   5   1          0.73          0.21         0.82 o                         
 -15   5   1          9.80          9.46         1.13 o                         
 -14   5   1        374.22        416.88         7.73 o                         
 -13   5   1         35.06         46.95         2.29 o                         
 -12   5   1          1.37          3.09         0.85 o                         
 -11   5   1        130.37        161.08         4.79 o                         
 -10   5   1         29.96         29.64         2.27 o                         
  -9   5   1       2547.92       2575.27        31.73 o                         
  -8   5   1          6.38          8.00         1.31 o                         
  -7   5   1        511.21        506.50        10.17 o                         
  -6   5   1          7.28          7.64         1.52 o                         
  -5   5   1         20.19         24.91         5.83 o                         
  -4   5   1       1299.10       1224.65        38.09 o                         
  -3   5   1       1000.01        991.38        42.72 o                         
  -2   5   1       2653.14       2707.25        71.72 o                         
  -1   5   1        218.43        213.98        11.11 o                         
   0   5   1        520.10        493.00        20.29 o                         
   1   5   1        263.51        279.23        19.19 o                         
   2   5   1        367.50        324.54        17.37 o                         
   3   5   1        822.08        835.81        37.73 o                         
   4   5   1         64.97         84.69        23.30 o                         
   5   5   1        513.88        508.29        10.49 o                         
   6   5   1        181.60        174.99         6.90 o                         
   7   5   1         62.79         74.50         3.75 o                         
   8   5   1        973.88        966.31        15.38 o                         
   9   5   1          9.79          5.70         1.26 o                         
  10   5   1       1501.93       1510.15        24.90 o                         
  11   5   1        215.05        208.08         7.12 o                         
  12   5   1         52.29         58.89         3.21 o                         
  13   5   1        377.23        383.08         9.31 o                         
  14   5   1         72.87         78.75         3.25 o                         
  15   5   1        443.55        483.10         8.71 o                         
 -15   6   1          0.22          0.70         0.62 o                         
 -14   6   1         99.18         95.84        11.97 o                         
 -13   6   1          0.82          1.88         0.95 o                         
 -12   6   1         78.99         87.33         3.75 o                         
 -11   6   1        153.74        143.88         8.29 o                         
 -10   6   1        108.44        117.29         4.21 o                         
  -9   6   1        257.13        264.78         6.98 o                         
  -8   6   1       1561.12       1638.23        26.70 o                         
  -7   6   1        203.36        200.49         7.40 o                         
  -6   6   1          5.91          6.07         4.45 o                         
  -5   6   1        180.23        174.47         7.15 o                         
  -4   6   1        151.25        150.85         5.24 o                         
  -3   6   1       1607.10       1627.87        24.25 o                         
  -2   6   1         98.82        103.32         4.41 o                         
  -1   6   1        784.85        757.43        13.80 o                         
   0   6   1        935.08        889.96        15.33 o                         
   1   6   1         72.55         75.08         3.89 o                         
   2   6   1         69.30         73.26         3.87 o                         
   3   6   1        231.80        217.21         6.41 o                         
   4   6   1         62.68         53.62         3.01 o                         
   5   6   1         22.57         23.09         1.76 o                         
   6   6   1       1775.25       1749.99        25.47 o                         
   7   6   1         14.54         12.79         1.55 o                         
   8   6   1          7.66          8.76         1.65 o                         
   9   6   1        185.54        193.79         5.60 o                         
  10   6   1         51.53         54.11         2.74 o                         
  11   6   1          5.69          4.81         1.09 o                         
  12   6   1        576.85        648.61        14.67 o                         
  13   6   1         72.37         74.69         3.32 o                         
  14   6   1        465.82        457.78        11.34 o                         
 -12   7   1        426.54        429.21        11.58 o                         
 -11   7   1         89.00         97.05         3.57 o                         
 -10   7   1         90.73         91.60         3.50 o                         
  -9   7   1         52.93         61.10         3.22 o                         
  -8   7   1         80.68         89.50         4.00 o                         
  -7   7   1         34.73         34.93         2.62 o                         
  -6   7   1        145.54        135.71         8.43 o                         
  -5   7   1         48.64         49.63         3.45 o                         
  -4   7   1         11.09         13.28         1.38 o                         
  -3   7   1         43.54         41.64         2.25 o                         
  -2   7   1        137.18        139.23         4.40 o                         
  -1   7   1        175.03        173.64         5.00 o                         
   0   7   1          8.07          8.09         1.49 o                         
   1   7   1        956.70       1002.85        18.13 o                         
   2   7   1         33.21         38.49         2.94 o                         
   3   7   1       2231.78       2207.98        43.47 o                         
   4   7   1        217.07        248.15        11.64 o                         
   5   7   1        404.36        430.18         9.85 o                         
   6   7   1         42.08         48.92         2.89 o                         
   7   7   1       1490.90       1573.31        27.70 o                         
   8   7   1        478.39        495.86        14.17 o                         
   9   7   1       1049.25       1111.27        27.82 o                         
  10   7   1         17.08         16.86         2.09 o                         
  11   7   1         78.68         80.19         4.49 o                         
  12   7   1         23.72         21.05         1.49 o                         
  -9   8   1         26.48         25.78         2.18 o                         
  -8   8   1         36.23         39.92         2.95 o                         
  -7   8   1         10.51         10.91         2.62 o                         
  -6   8   1          0.49          1.66         0.93 o                         
  -5   8   1        712.65        742.30        14.60 o                         
  -4   8   1         57.04         63.53         2.90 o                         
  -3   8   1          7.32          8.80         1.16 o                         
  -2   8   1        309.46        340.13         7.68 o                         
  -1   8   1        157.50        165.00         5.16 o                         
   0   8   1        885.63        931.46        16.07 o                         
   1   8   1         38.19         42.02         2.81 o                         
   2   8   1         10.14         12.10         1.47 o                         
   3   8   1        491.75        527.63        11.70 o                         
   4   8   1        678.73        730.96        30.80 o                         
   5   8   1         41.17         41.77         2.54 o                         
   6   8   1       1179.67       1292.86        25.32 o                         
   7   8   1         67.57         68.31         4.13 o                         
   8   8   1         77.84         79.77         4.84 o                         
   9   8   1        241.54        215.05         9.02 o                         
  -4   9   1        103.76         87.90         5.04 o                         
  -3   9   1         10.68          6.91         1.48 o                         
  -2   9   1        228.81        206.12         9.45 o                         
  -1   9   1          0.46          0.23         0.76 o                         
   0   9   1         14.08         14.65         1.50 o                         
   1   9   1          1.18          2.63         0.73 o                         
   2   9   1         87.47         69.75         4.50 o                         
   3   9   1        365.65        334.47        11.93 o                         
 -19   0   2        428.44        471.84        10.56 o                         
 -18   0   2        332.37        338.72         7.39 o                         
 -17   0   2        624.25        638.75        13.42 o                         
 -16   0   2        662.96        690.06        12.21 o                         
 -15   0   2        985.27        995.74        17.79 o                         
 -14   0   2         12.83         13.90         1.80 o                         
 -13   0   2        185.77        192.42         7.30 o                         
 -12   0   2        434.91        426.83        16.89 o                         
 -11   0   2       6035.20       5975.37        98.19 o                         
 -10   0   2          2.10          0.63         1.34 o                         
  -9   0   2       4094.38       3907.91        87.21 o                         
  -8   0   2       5089.08       5462.78       290.30 o                         
  -7   0   2        108.28        107.54        12.12 o                         
  -6   0   2         28.17         22.26         4.82 o                         
  -5   0   2         21.37         14.50         2.85 o                         
  -4   0   2       4185.24       3791.77        67.48 o                         
  -3   0   2       4289.17       4234.95       120.32 o                         
  -2   0   2       5840.74       5960.89       118.42 o                         
  -1   0   2       4799.95       5079.20       112.05 o                         
   0   0   2       6232.76       6817.54       198.21 o                         
   1   0   2      19414.58      18887.18       646.76 o                         
   2   0   2        132.40         85.35         5.24 o                         
   3   0   2       2934.67       3005.87        94.13 o                         
   4   0   2      13251.24      13510.36       388.27 o                         
   5   0   2       2692.32       3058.72       102.52 o                         
   6   0   2       7680.97       7069.63       789.28 o                         
   7   0   2       1070.59       1114.55        38.00 o                         
   8   0   2       2236.63       2100.12        63.61 o                         
   9   0   2       1079.13       1087.25        29.52 o                         
  10   0   2       1470.34       1431.54        36.73 o                         
  11   0   2       1616.22       1457.04        30.95 o                         
  12   0   2        624.36        591.13        11.87 o                         
  13   0   2       2936.07       2733.48        40.54 o                         
  14   0   2        153.23        138.81         4.71 o                         
  15   0   2        206.85        206.27         5.59 o                         
  16   0   2         94.65         88.54         3.57 o                         
  17   0   2         30.32         30.65         2.32 o                         
  18   0   2         18.62         16.51         1.34 o                         
 -19   1   2         98.12        110.76         2.39 o                         
 -18   1   2        376.03        403.71         5.00 o                         
 -17   1   2        414.09        441.02         6.60 o                         
 -16   1   2         14.16         14.33         1.54 o                         
 -15   1   2         88.82         94.50         3.01 o                         
 -14   1   2       1894.75       1933.14        23.86 o                         
 -13   1   2         54.73         58.37         2.87 o                         
 -12   1   2       2241.51       2096.04        28.81 o                         
 -11   1   2       1214.01       1259.58        25.92 o                         
 -10   1   2       1680.44       1727.29        32.52 o                         
  -9   1   2        683.78        776.88        15.53 o                         
  -8   1   2        191.56        175.32         9.15 o                         
  -7   1   2        467.05        483.62        13.62 o                         
  -6   1   2        634.75        568.02        12.65 o                         
  -5   1   2        278.88        288.95         8.71 o                         
  -4   1   2         18.45         13.32         1.97 o                         
  -3   1   2        617.61        705.33        14.99 o                         
  -2   1   2       7222.22       7338.68        95.46 o                         
  -1   1   2       6884.29       7266.57        85.58 o                         
   0   1   2        789.14        804.41        12.13 o                         
   1   1   2        155.82        180.60         5.57 o                         
   2   1   2        633.57        641.35        17.19 o                         
   3   1   2       6491.56       6660.49       116.79 o                         
   4   1   2        808.25        908.67        28.90 o                         
   5   1   2        174.11        174.49        11.28 o                         
   6   1   2        298.84        330.57        12.83 o                         
   7   1   2       2003.27       1922.52        56.03 o                         
   8   1   2         74.24         67.08         5.08 o                         
   9   1   2        987.40        984.12        21.00 o                         
  10   1   2        455.21        464.96        13.34 o                         
  11   1   2        114.20        115.03         4.56 o                         
  12   1   2        109.22         93.77         3.04 o                         
  13   1   2       1076.31       1027.87        13.96 o                         
  14   1   2        347.83        341.25         5.14 o                         
  15   1   2        217.41        209.66         3.82 o                         
  16   1   2         65.59         62.47         1.80 o                         
  17   1   2         27.65         31.00         1.01 o                         
  18   1   2        249.08        233.36         3.63 o                         
 -19   2   2          0.07          0.39         0.38 o                         
 -18   2   2         40.58         40.17         1.62 o                         
 -17   2   2         11.21         10.27         0.93 o                         
 -16   2   2          2.68          2.97         0.72 o                         
 -15   2   2        907.06        902.07        12.17 o                         
 -14   2   2        364.77        339.51         5.74 o                         
 -13   2   2          0.27          1.41         0.66 o                         
 -12   2   2        496.26        512.41         8.61 o                         
 -11   2   2        204.77        208.61        10.58 o                         
 -10   2   2         84.08         79.31         5.15 o                         
  -9   2   2         46.71         55.32         3.88 o                         
  -8   2   2        108.05        114.84         9.90 o                         
  -7   2   2        168.19        197.04        10.16 o                         
  -6   2   2        415.30        386.01        13.52 o                         
  -5   2   2        177.58        124.76        12.82 o                         
  -4   2   2        747.17        787.94        19.29 o                         
  -3   2   2         58.63         49.01         3.06 o                         
  -2   2   2      19154.74      18510.37       261.59 o                         
  -1   2   2       4437.10       4427.50        53.99 o                         
   0   2   2        325.82        342.69         6.86 o                         
   1   2   2        219.67        235.70         9.19 o                         
   2   2   2        220.72        261.88         8.29 o                         
   3   2   2        301.19        303.09         9.89 o                         
   4   2   2         35.89         31.24         3.30 o                         
   5   2   2         19.51         12.74         2.98 o                         
   6   2   2       1055.06       1129.71        28.33 o                         
   7   2   2         81.80        103.48         7.33 o                         
   8   2   2        577.22        624.19        18.17 o                         
   9   2   2        131.60        148.39         6.55 o                         
  10   2   2          4.12          4.63         1.04 o                         
  11   2   2       1070.70        989.03        19.80 o                         
  12   2   2        520.08        496.35         7.57 o                         
  13   2   2          2.22          4.14         0.63 o                         
  14   2   2         40.57         41.79         1.62 o                         
  15   2   2         20.52         21.23         1.04 o                         
  16   2   2          2.16          2.90         0.56 o                         
  17   2   2          1.62          1.73         0.47 o                         
 -18   3   2         48.51         51.66         2.60 o                         
 -17   3   2        564.81        578.01        14.93 o                         
 -16   3   2        159.22        149.25         4.05 o                         
 -15   3   2        234.07        244.55         7.09 o                         
 -14   3   2        623.77        650.06         8.22 o                         
 -13   3   2          8.84         11.46         1.08 o                         
 -12   3   2        353.84        386.94         6.54 o                         
 -11   3   2         63.38         63.50         3.52 o                         
 -10   3   2       1058.73       1114.95        28.67 o                         
  -9   3   2        571.38        579.43        25.69 o                         
  -8   3   2       1361.95       1309.60        31.08 o                         
  -7   3   2        283.13        323.52        14.93 o                         
  -6   3   2        269.37        335.27        13.01 o                         
  -5   3   2        899.01        907.94        23.51 o                         
  -4   3   2       1296.45       1227.59        82.79 o                         
  -3   3   2       1702.21       1582.07        38.01 o                         
  -2   3   2          5.89          9.16         2.21 o                         
  -1   3   2         39.41         29.31         6.64 o                         
   0   3   2        228.74        211.79         9.85 o                         
   1   3   2        187.75        143.39         6.66 o                         
   2   3   2        977.93        942.80        22.95 o                         
   3   3   2        884.39        882.45        26.75 o                         
   4   3   2         70.25        101.37         6.18 o                         
   5   3   2       2782.23       2783.03        51.66 o                         
   6   3   2          0.84          8.52         2.85 o                         
   7   3   2       2383.63       2332.42        49.79 o                         
   8   3   2          3.35          4.98         1.39 o                         
   9   3   2        435.28        393.79        10.44 o                         
  10   3   2         41.42         40.43         2.68 o                         
  11   3   2        703.21        635.36         7.91 o                         
  12   3   2        671.30        664.53         8.37 o                         
  13   3   2        182.09        190.90         4.45 o                         
  14   3   2        266.87        262.26         4.95 o                         
  15   3   2         10.37         13.76         1.01 o                         
  16   3   2         30.62         33.62         1.44 o                         
  17   3   2          0.85          2.90         1.13 o                         
 -17   4   2        400.72        406.03         9.10 o                         
 -16   4   2        207.97        220.65         5.45 o                         
 -15   4   2        579.84        604.36        12.90 o                         
 -14   4   2        343.16        350.17         9.53 o                         
 -13   4   2        949.94        993.62        16.32 o                         
 -12   4   2         12.84          6.67         1.18 o                         
 -11   4   2        455.15        466.09         9.73 o                         
 -10   4   2          0.13          0.77         0.97 o                         
  -9   4   2        436.74        425.49        10.52 o                         
  -8   4   2         34.96         30.40         4.11 o                         
  -7   4   2        334.75        292.28        15.34 o                         
  -6   4   2        474.63        452.75        19.26 o                         
  -5   4   2        871.66        829.45        40.10 o                         
  -4   4   2         31.56         34.26         4.41 o                         
  -3   4   2        268.30        229.69        13.76 o                         
  -2   4   2        772.64        685.77        28.04 o                         
  -1   4   2        510.87        546.42        19.90 o                         
   0   4   2        456.96        433.32        23.69 o                         
   1   4   2        732.09        819.48        20.16 o                         
   2   4   2        951.20        914.39        24.31 o                         
   3   4   2         17.28          8.19         3.14 o                         
   4   4   2       2822.04       2691.73       143.56 o                         
   5   4   2        769.52        811.84        34.90 o                         
   6   4   2        655.34        659.94        49.24 o                         
   7   4   2        553.43        591.73        28.47 o                         
   8   4   2       1919.75       1771.23        29.71 o                         
   9   4   2        219.02        245.61        12.30 o                         
  10   4   2       2644.14       2626.95        50.95 o                         
  11   4   2         54.14         47.89         3.47 o                         
  12   4   2        330.83        330.02        13.57 o                         
  13   4   2          2.76          4.62         1.25 o                         
  14   4   2        270.13        291.64         8.79 o                         
  15   4   2        106.07        114.71         3.35 o                         
  16   4   2          6.84          6.93         0.72 o                         
 -16   5   2          1.05          2.45         0.83 o                         
 -15   5   2        235.06        244.28         7.13 o                         
 -14   5   2        652.44        715.78        11.50 o                         
 -13   5   2        402.95        407.28         7.71 o                         
 -12   5   2         16.45         16.69         1.44 o                         
 -11   5   2        908.02        949.53        13.87 o                         
 -10   5   2         34.27         44.42         2.60 o                         
  -9   5   2        147.26        130.64         5.74 o                         
  -8   5   2       1716.00       1687.11        27.50 o                         
  -7   5   2        390.08        369.16        10.29 o                         
  -6   5   2       1260.71       1203.61        22.49 o                         
  -5   5   2        253.57        241.51        14.15 o                         
  -4   5   2         68.75         68.08        10.09 o                         
  -3   5   2        438.31        416.46        16.56 o                         
  -2   5   2       2764.26       2849.67        72.99 o                         
  -1   5   2       1654.13       1584.93        48.58 o                         
   0   5   2        239.34        250.50        13.70 o                         
   1   5   2       1015.12        990.80        36.76 o                         
   2   5   2          2.25         -0.55         1.39 o                         
   3   5   2        945.60        919.84        32.59 o                         
   4   5   2        282.24        279.34         7.62 o                         
   5   5   2        770.96        790.50        12.98 o                         
   6   5   2        181.83        186.99         6.12 o                         
   7   5   2        468.82        460.18        10.20 o                         
   8   5   2        267.89        270.78        10.99 o                         
   9   5   2        349.65        337.46         8.14 o                         
  10   5   2        152.31        145.52         6.45 o                         
  11   5   2        648.55        651.13        21.51 o                         
  12   5   2        105.57        103.38         4.08 o                         
  13   5   2        103.97        121.46         3.58 o                         
  14   5   2        212.92        211.06         6.02 o                         
  15   5   2         30.66         25.57         1.99 o                         
 -15   6   2        175.42        164.81         7.30 o                         
 -14   6   2         56.90         66.86         4.95 o                         
 -13   6   2        149.65        143.14         5.49 o                         
 -12   6   2          0.50          1.09         1.02 o                         
 -11   6   2          5.85          7.38         1.59 o                         
 -10   6   2        348.31        376.48        13.33 o                         
  -9   6   2          6.90          8.53         1.81 o                         
  -8   6   2        726.46        748.37        20.32 o                         
  -7   6   2        302.78        310.44        11.76 o                         
  -6   6   2       1749.51       1842.81        38.83 o                         
  -5   6   2       2137.47       2185.43        42.47 o                         
  -4   6   2        319.92        334.05        12.19 o                         
  -3   6   2       1630.71       1637.90        30.89 o                         
  -2   6   2       1642.19       1603.77        24.02 o                         
  -1   6   2        371.89        357.53         8.58 o                         
   0   6   2          3.24          5.24         1.16 o                         
   1   6   2       1419.68       1434.84        22.80 o                         
   2   6   2         26.32         29.00         3.35 o                         
   3   6   2       1668.94       1692.78        35.67 o                         
   4   6   2        205.15        204.63         5.46 o                         
   5   6   2          1.47          4.84         1.15 o                         
   6   6   2        353.87        367.84         8.59 o                         
   7   6   2         98.26        110.96         3.89 o                         
   8   6   2        331.43        369.58         9.14 o                         
   9   6   2         12.86         12.44         1.42 o                         
  10   6   2          3.28          4.69         1.56 o                         
  11   6   2        404.87        456.91        11.73 o                         
  12   6   2         18.40         17.25         1.81 o                         
  13   6   2         27.02         24.06         3.08 o                         
 -13   7   2          5.78          9.18         1.25 o                         
 -12   7   2        137.99        135.21         7.61 o                         
 -11   7   2          7.21          9.86         1.48 o                         
 -10   7   2         46.13         46.62         2.82 o                         
  -9   7   2          1.46          3.23         1.04 o                         
  -8   7   2         38.94         45.15         3.25 o                         
  -7   7   2        513.18        546.07        11.78 o                         
  -6   7   2        389.40        419.92        10.16 o                         
  -5   7   2          5.40          7.03         1.31 o                         
  -4   7   2         96.39        100.20         4.49 o                         
  -3   7   2        127.20        132.63         5.24 o                         
  -2   7   2        651.39        688.11        12.52 o                         
  -1   7   2        446.42        450.30         9.45 o                         
   0   7   2         51.15         58.21         3.00 o                         
   1   7   2        156.05        152.09         7.80 o                         
   2   7   2        508.57        491.52        14.46 o                         
   3   7   2        113.13        133.70         5.73 o                         
   4   7   2       1713.30       1769.73        35.81 o                         
   5   7   2          9.78         12.36         1.78 o                         
   6   7   2          0.19          1.08         0.91 o                         
   7   7   2        297.58        296.89         7.98 o                         
   8   7   2        132.09        145.13         5.89 o                         
   9   7   2        906.37        942.05        19.31 o                         
  10   7   2         83.81         84.80         3.94 o                         
  11   7   2         81.01         64.59         4.14 o                         
 -10   8   2          0.89          0.90         0.80 o                         
  -9   8   2        343.18        333.78        23.60 o                         
  -8   8   2         29.69         30.84         1.85 o                         
  -7   8   2        189.20        182.14         5.24 o                         
  -6   8   2         91.34         92.81         3.39 o                         
  -5   8   2         15.22         16.02         1.64 o                         
  -4   8   2        188.85        190.45         5.72 o                         
  -3   8   2        224.53        218.55         5.76 o                         
  -2   8   2         42.66         37.10         2.12 o                         
  -1   8   2         76.25         75.93         2.90 o                         
   0   8   2        525.98        547.04        10.76 o                         
   1   8   2          4.62          6.35         1.31 o                         
   2   8   2        319.24        349.96        10.20 o                         
   3   8   2          2.09          3.30         1.26 o                         
   4   8   2        114.42        127.15         5.19 o                         
   5   8   2         37.80         36.21         2.51 o                         
   6   8   2        125.19        134.01         4.78 o                         
   7   8   2          0.01          0.83         0.74 o                         
   8   8   2         27.71         23.59         2.58 o                         
  -4   9   2         94.86         79.09         4.53 o                         
  -3   9   2        336.61        307.69        12.05 o                         
  -2   9   2        471.57        433.29        15.91 o                         
  -1   9   2        179.83        170.37         8.12 o                         
   0   9   2        451.39        400.40        19.85 o                         
   1   9   2        752.06        649.96        10.73 o                         
   2   9   2        786.07        626.29        22.30 o                         
 -19   1   3          0.64          0.43         0.38 o                         
 -18   1   3         23.97         33.21         1.39 o                         
 -17   1   3        405.96        413.88         6.74 o                         
 -16   1   3        499.15        529.71         7.92 o                         
 -15   1   3       1608.62       1593.56        18.12 o                         
 -14   1   3        160.74        157.69         4.17 o                         
 -13   1   3         16.96         20.43         1.32 o                         
 -12   1   3        161.04        187.68         5.06 o                         
 -11   1   3        153.82        158.36         6.75 o                         
 -10   1   3        147.07        149.56         6.98 o                         
  -9   1   3        356.76        377.25        13.55 o                         
  -8   1   3        508.58        560.87        22.39 o                         
  -7   1   3       3318.27       3479.73        56.07 o                         
  -6   1   3       1171.36       1201.91        24.14 o                         
  -5   1   3        348.33        322.81        10.67 o                         
  -4   1   3          5.82         21.47         2.44 o                         
  -3   1   3       2724.28       2900.21        38.87 o                         
  -2   1   3      14472.80      15107.25       175.48 o                         
  -1   1   3        727.17        715.84        12.36 o                         
   0   1   3       2567.42       2649.65        35.20 o                         
   1   1   3       6233.08       6241.89        84.20 o                         
   2   1   3       4565.24       4465.32       100.75 o                         
   3   1   3       2256.23       2194.32        39.52 o                         
   4   1   3       1418.41       1387.18        29.38 o                         
   5   1   3        655.23        828.62        22.14 o                         
   6   1   3        556.10        523.59        16.28 o                         
   7   1   3        132.91        133.73         5.87 o                         
   8   1   3       1585.07       1511.13        31.71 o                         
   9   1   3         73.90         56.58         4.33 o                         
  10   1   3         20.53         11.55         1.43 o                         
  11   1   3        322.52        310.39         5.72 o                         
  12   1   3        101.33        104.23         3.00 o                         
  13   1   3          1.62          1.60         0.68 o                         
  14   1   3        207.07        210.66         3.60 o                         
  15   1   3        180.66        192.36         3.27 o                         
  16   1   3        210.54        209.80         3.19 o                         
  17   1   3         93.98        103.92         2.32 o                         
 -19   2   3        426.38        365.15        10.55 o                         
 -18   2   3        168.22        164.31         3.56 o                         
 -17   2   3        426.76        438.22         7.80 o                         
 -16   2   3        213.29        219.62         4.96 o                         
 -15   2   3         67.95         59.58         2.52 o                         
 -14   2   3        323.50        294.64         6.39 o                         
 -13   2   3         66.03         64.61         2.54 o                         
 -12   2   3         45.46         47.96         2.30 o                         
 -11   2   3         87.01         84.46         5.45 o                         
 -10   2   3         13.53         18.85         2.50 o                         
  -9   2   3         35.62         34.12         3.26 o                         
  -8   2   3        672.63        717.10        18.25 o                         
  -7   2   3          5.19          9.81         2.54 o                         
  -6   2   3        323.08        305.24        11.41 o                         
  -5   2   3        599.91        581.35        19.13 o                         
  -4   2   3       1245.04       1155.61        21.98 o                         
  -3   2   3        776.34        811.44        18.42 o                         
  -2   2   3       3050.64       2910.78        46.16 o                         
  -1   2   3       1592.02       1638.97        23.60 o                         
   0   2   3       1352.57       1363.25        19.50 o                         
   1   2   3       6117.85       6098.97        91.61 o                         
   2   2   3       8494.75       8054.79       119.99 o                         
   3   2   3       1884.13       1755.35        40.41 o                         
   4   2   3        740.52        774.80        24.38 o                         
   5   2   3       1252.88       1290.11        30.24 o                         
   6   2   3         36.88         44.96         2.51 o                         
   7   2   3       4706.08       4843.58        66.94 o                         
   8   2   3        764.99        782.30        15.15 o                         
   9   2   3        688.85        692.51        13.24 o                         
  10   2   3          1.53          2.65         0.65 o                         
  11   2   3          0.11          1.08         0.57 o                         
  12   2   3         11.97         17.95         1.91 o                         
  13   2   3         12.38         11.75         0.87 o                         
  14   2   3        154.82        172.01         3.12 o                         
  15   2   3        416.22        427.01         5.15 o                         
  16   2   3        176.22        194.53         4.51 o                         
  17   2   3        362.82        340.34        21.97 o                         
 -18   3   3         27.04         31.20         1.73 o                         
 -17   3   3         91.05         95.13         4.98 o                         
 -16   3   3        569.21        629.12        12.93 o                         
 -15   3   3         11.19         11.35         1.23 o                         
 -14   3   3        699.99        658.02         8.68 o                         
 -13   3   3        288.67        280.27         5.37 o                         
 -12   3   3         20.37         16.42         1.32 o                         
 -11   3   3        515.50        478.61         7.77 o                         
 -10   3   3       1388.73       1447.49        49.17 o                         
  -9   3   3         20.85         25.83         3.31 o                         
  -8   3   3       1145.81       1047.80        23.58 o                         
  -7   3   3       3911.36       3895.80        76.09 o                         
  -6   3   3         79.52         96.77         5.86 o                         
  -5   3   3        974.14       1079.10        25.53 o                         
  -4   3   3         10.44         27.57         4.12 o                         
  -3   3   3       3921.86       3870.12        72.36 o                         
  -2   3   3       1507.85       1277.97        28.63 o                         
  -1   3   3       5984.95       6085.16        92.69 o                         
   0   3   3        488.02        510.98        11.90 o                         
   1   3   3          5.03          9.30         1.97 o                         
   2   3   3       1749.41       1701.42        37.46 o                         
   3   3   3        313.63        240.23         9.77 o                         
   4   3   3       3385.07       3439.18        85.05 o                         
   5   3   3        416.94        361.04        16.96 o                         
   6   3   3        115.64        116.04         8.45 o                         
   7   3   3       1060.85       1066.44        24.77 o                         
   8   3   3        467.05        477.77         9.05 o                         
   9   3   3         19.15         20.61         1.75 o                         
  10   3   3        369.71        377.00         6.14 o                         
  11   3   3         69.79         73.65         2.29 o                         
  12   3   3         11.42         18.21         1.01 o                         
  13   3   3        240.72        236.99         5.07 o                         
  14   3   3          5.88          6.53         0.79 o                         
  15   3   3        320.20        324.55         6.68 o                         
  16   3   3          6.60          7.26         0.98 o                         
 -18   4   3        114.16         90.34         4.65 o                         
 -17   4   3        215.51        158.48        18.16 o                         
 -16   4   3        404.48        439.49        11.15 o                         
 -15   4   3          8.28          9.53         1.33 o                         
 -14   4   3        132.91        146.88         4.33 o                         
 -13   4   3         23.84         31.47         2.28 o                         
 -12   4   3        334.15        343.89         8.65 o                         
 -11   4   3       1211.27       1213.50        17.55 o                         
 -10   4   3         47.89         54.47         3.10 o                         
  -9   4   3        319.90        314.28         7.76 o                         
  -8   4   3       1824.29       1908.28        95.40 o                         
  -7   4   3       2347.56       2264.34        77.43 o                         
  -6   4   3        124.55        115.75        15.57 o                         
  -5   4   3        465.04        407.64        17.93 o                         
  -4   4   3          7.92         18.13         3.36 o                         
  -3   4   3        158.88        156.76         9.88 o                         
  -2   4   3         27.36         37.67         3.83 o                         
  -1   4   3        285.41        296.12        12.17 o                         
   0   4   3       1919.18       1877.18        36.31 o                         
   1   4   3        642.89        719.83        18.61 o                         
   2   4   3          0.33          1.56         1.29 o                         
   3   4   3        346.14        346.27        36.52 o                         
   4   4   3        306.00        343.56        31.55 o                         
   5   4   3       1243.98       1354.27        73.39 o                         
   6   4   3        957.76        940.30        24.85 o                         
   7   4   3        104.11        115.09         5.74 o                         
   8   4   3       1420.44       1424.80        38.88 o                         
   9   4   3        458.50        486.20        30.24 o                         
  10   4   3        179.36        186.15         8.54 o                         
  11   4   3          9.16         12.37         2.55 o                         
  12   4   3         28.34         34.44         2.44 o                         
  13   4   3        820.83        850.08        14.62 o                         
  14   4   3        210.93        226.42         5.84 o                         
  15   4   3         76.83         87.24         2.69 o                         
 -16   5   3         42.00         50.95         2.93 o                         
 -15   5   3        226.93        230.37         5.89 o                         
 -14   5   3         10.36         11.59         1.51 o                         
 -13   5   3        734.39        773.64        12.98 o                         
 -12   5   3          4.64          3.40         0.96 o                         
 -11   5   3        123.07        142.09         4.56 o                         
 -10   5   3        852.13        911.69        17.54 o                         
  -9   5   3         10.27         11.33         1.75 o                         
  -8   5   3         99.23         94.90         5.67 o                         
  -7   5   3        349.02        301.63        14.38 o                         
  -6   5   3        141.27        138.89         6.22 o                         
  -5   5   3        795.94        774.97        17.24 o                         
  -4   5   3          0.87          3.29         1.95 o                         
  -3   5   3        775.31        770.97        31.20 o                         
  -2   5   3        158.34        144.88         9.31 o                         
  -1   5   3        693.93        679.94        22.43 o                         
   0   5   3       1022.99       1000.54        28.74 o                         
   1   5   3       1001.33        941.19        60.42 o                         
   2   5   3       1741.43       1732.30        38.99 o                         
   3   5   3          6.76          5.64         1.28 o                         
   4   5   3        327.58        327.67         6.51 o                         
   5   5   3        717.97        716.38        11.65 o                         
   6   5   3       1554.94       1507.94        19.43 o                         
   7   5   3          0.74          1.32         0.82 o                         
   8   5   3         33.63         35.20         2.23 o                         
   9   5   3        231.38        242.70         8.30 o                         
  10   5   3          9.08          7.70         1.36 o                         
  11   5   3        349.48        347.33        10.10 o                         
  12   5   3         89.27         98.56         4.65 o                         
  13   5   3         11.08          8.29         0.87 o                         
  14   5   3        446.43        436.30        10.19 o                         
 -15   6   3         81.09         72.38         4.33 o                         
 -14   6   3        111.04        127.43         5.29 o                         
 -13   6   3         18.15         13.82         1.52 o                         
 -12   6   3        190.26        207.86         6.53 o                         
 -11   6   3         39.15         40.01         3.01 o                         
 -10   6   3          9.61          8.86         1.66 o                         
  -9   6   3        258.75        273.15        12.81 o                         
  -8   6   3         10.55          8.34         1.85 o                         
  -7   6   3          0.83          0.54         1.03 o                         
  -6   6   3        412.12        442.86        12.28 o                         
  -5   6   3        954.36        966.16        18.77 o                         
  -4   6   3        569.26        592.75        13.41 o                         
  -3   6   3        508.57        495.48        11.41 o                         
  -2   6   3       1558.02       1485.68        24.08 o                         
  -1   6   3         16.77         16.83         2.44 o                         
   0   6   3        152.27        131.12         5.67 o                         
   1   6   3        286.15        296.78         8.86 o                         
   2   6   3          8.28         13.25         1.68 o                         
   3   6   3        862.43        847.73        16.01 o                         
   4   6   3       1075.13       1057.56        21.13 o                         
   5   6   3        205.48        212.49         6.08 o                         
   6   6   3        487.19        479.07         9.92 o                         
   7   6   3        215.75        215.00         5.89 o                         
   8   6   3         88.25         94.45         3.57 o                         
   9   6   3          0.13          0.84         0.77 o                         
  10   6   3         72.95         80.42         3.69 o                         
  11   6   3          2.03          1.56         0.92 o                         
  12   6   3        140.73        144.21        12.85 o                         
  13   6   3         82.31         67.38         3.71 o                         
 -12   7   3        424.30        476.85        12.83 o                         
 -11   7   3         45.84         45.92         2.91 o                         
 -10   7   3        474.40        506.69        13.12 o                         
  -9   7   3          7.25          9.36         1.60 o                         
  -8   7   3       1189.22       1247.10        23.40 o                         
  -7   7   3          1.76          3.61         1.29 o                         
  -6   7   3        395.26        410.77         9.92 o                         
  -5   7   3        180.58        186.14         6.37 o                         
  -4   7   3       1003.56       1007.51        16.68 o                         
  -3   7   3          4.09          5.57         1.36 o                         
  -2   7   3         57.90         59.77         3.88 o                         
  -1   7   3         42.44         42.68         4.09 o                         
   0   7   3         86.11         92.28         4.70 o                         
   1   7   3         92.31         93.54         4.08 o                         
   2   7   3         41.10         45.39         3.29 o                         
   3   7   3        393.79        418.54        12.49 o                         
   4   7   3        194.99        196.18        10.16 o                         
   5   7   3        380.28        384.73        11.42 o                         
   6   7   3         10.84         17.50         2.77 o                         
   7   7   3        205.26        226.34         6.28 o                         
   8   7   3        188.32        181.83         5.95 o                         
   9   7   3        941.12        753.51        62.74 o                         
  10   7   3          8.05         10.29         2.11 o                         
  -9   8   3        824.53        822.87        15.61 o                         
  -8   8   3          2.31          5.39         1.07 o                         
  -7   8   3        577.40        611.47        11.69 o                         
  -6   8   3         55.43         51.43         2.83 o                         
  -5   8   3        489.70        518.60        12.72 o                         
  -4   8   3        283.01        276.76         7.32 o                         
  -3   8   3        253.40        245.95         6.66 o                         
  -2   8   3         79.72         88.38         3.77 o                         
  -1   8   3         30.98         34.58         2.34 o                         
   0   8   3         95.89        103.05         6.10 o                         
   1   8   3         83.19         71.64         4.56 o                         
   2   8   3        512.95        543.40        12.94 o                         
   3   8   3         93.24         93.66         4.23 o                         
   4   8   3        298.53        351.18        10.92 o                         
   5   8   3        347.08        357.36         8.66 o                         
   6   8   3         99.70        101.14         4.73 o                         
   7   8   3          0.29          0.51         0.69 o                         
  -2   9   3          8.88          6.15         0.88 o                         
  -1   9   3          0.44          0.51         0.59 o                         
   0   9   3         36.82         34.01         2.81 o                         
 -19   0   4          6.08          4.96         0.88 o                         
 -18   0   4         19.73         22.98         2.00 o                         
 -17   0   4          2.21          1.64         0.96 o                         
 -16   0   4        110.33        111.65         5.10 o                         
 -15   0   4        142.09        152.85         6.35 o                         
 -14   0   4        750.23        763.57        15.36 o                         
 -13   0   4        279.05        264.39         7.54 o                         
 -12   0   4       1883.24       1843.68        34.16 o                         
 -11   0   4        695.66        782.64        27.17 o                         
 -10   0   4          6.87         16.63         6.30 o                         
  -9   0   4       2615.16       2675.72        59.47 o                         
  -8   0   4        108.75         76.05         6.12 o                         
  -7   0   4       3645.27       3576.06        91.91 o                         
  -6   0   4        167.97        161.55        12.04 o                         
  -5   0   4       7899.70       7826.21       139.38 o                         
  -4   0   4        918.91        864.10        23.12 o                         
  -3   0   4      17242.82      17808.67       344.42 o                         
  -2   0   4         71.91        114.66         8.63 o                         
  -1   0   4        271.78        279.33        13.84 o                         
   0   0   4       1624.42       1708.26        51.24 o                         
   1   0   4        387.26        337.22        15.91 o                         
   2   0   4          8.49          9.18         4.39 o                         
   3   0   4       4669.89       5238.23       272.26 o                         
   4   0   4        375.96        371.21        30.73 o                         
   5   0   4        158.55        213.21         8.31 o                         
   6   0   4        199.96        168.21         8.03 o                         
   7   0   4          1.12          2.21         1.40 o                         
   8   0   4        509.88        530.58        19.25 o                         
   9   0   4        177.96        145.43         6.86 o                         
  10   0   4       2824.92       2744.66        37.67 o                         
  11   0   4          0.77          2.48         1.00 o                         
  12   0   4       2700.26       2603.70        35.70 o                         
  13   0   4        268.38        257.37         7.51 o                         
  14   0   4        621.21        600.07        11.58 o                         
  15   0   4         47.00         50.23         2.22 o                         
  16   0   4        937.54        995.92        21.86 o                         
  17   0   4        606.79        496.01        16.32 o                         
 -19   1   4          2.39          3.25         0.45 o                         
 -18   1   4          2.73          1.86         0.51 o                         
 -17   1   4          2.10          2.41         0.73 o                         
 -16   1   4        442.21        449.93         8.03 o                         
 -15   1   4          0.43          2.92         0.76 o                         
 -14   1   4         18.37         15.91         1.43 o                         
 -13   1   4        560.74        565.10         8.92 o                         
 -12   1   4        304.68        317.19         5.90 o                         
 -11   1   4         14.64         21.53         3.10 o                         
 -10   1   4         26.19         20.71         3.02 o                         
  -9   1   4       2499.38       2504.05        39.97 o                         
  -8   1   4       1698.76       1747.38        29.08 o                         
  -7   1   4         78.32        116.31        14.96 o                         
  -6   1   4       2626.62       2543.99        63.35 o                         
  -5   1   4          4.11          3.73         1.43 o                         
  -4   1   4       3384.82       3254.76        45.20 o                         
  -3   1   4       4279.20       4373.58        69.05 o                         
  -2   1   4       1748.44       1737.87        26.94 o                         
  -1   1   4       5558.50       5970.88        67.92 o                         
   0   1   4       2316.28       2454.49        34.63 o                         
   1   1   4          8.20         16.49         1.56 o                         
   2   1   4       4549.18       4641.92        74.64 o                         
   3   1   4         36.35         43.20         3.81 o                         
   4   1   4       1645.99       1760.37        44.69 o                         
   5   1   4          1.80          0.81         0.79 o                         
   6   1   4        864.38        999.40        21.59 o                         
   7   1   4        358.31        414.34        14.41 o                         
   8   1   4        125.00        119.94         8.21 o                         
   9   1   4        978.07        993.03        14.11 o                         
  10   1   4        353.26        319.27         5.92 o                         
  11   1   4       1355.85       1293.31        15.03 o                         
  12   1   4        355.49        355.57         6.06 o                         
  13   1   4        849.69        851.87         9.89 o                         
  14   1   4          3.99          3.18         0.63 o                         
  15   1   4        513.58        526.21         5.86 o                         
  16   1   4         74.05         73.51         1.93 o                         
 -19   2   4         58.59         50.89         2.21 o                         
 -18   2   4          1.40          2.61         0.60 o                         
 -17   2   4          4.44          4.33         0.75 o                         
 -16   2   4        225.06        234.29         5.13 o                         
 -15   2   4         27.70         27.98         2.17 o                         
 -14   2   4        538.78        511.35         9.85 o                         
 -13   2   4        267.56        263.69         6.14 o                         
 -12   2   4          9.10          6.77         0.94 o                         
 -11   2   4        143.44        148.56         5.33 o                         
 -10   2   4        224.16        208.70         9.01 o                         
  -9   2   4        155.12        138.82         6.68 o                         
  -8   2   4        346.73        353.45        10.55 o                         
  -7   2   4         34.75         44.42         4.50 o                         
  -6   2   4        371.66        390.54        11.81 o                         
  -5   2   4       1906.80       1874.23        30.81 o                         
  -4   2   4       1253.61       1425.06        34.39 o                         
  -3   2   4        920.65        969.41        25.47 o                         
  -2   2   4       2645.60       2885.74        44.02 o                         
  -1   2   4       1025.06       1162.41        19.36 o                         
   0   2   4        550.71        544.51        11.83 o                         
   1   2   4        687.39        665.53        17.43 o                         
   2   2   4        821.18        755.11        23.43 o                         
   3   2   4        111.29        127.21         9.13 o                         
   4   2   4        217.01        218.91        10.33 o                         
   5   2   4          2.38          2.80         0.77 o                         
   6   2   4         53.93         47.66         2.95 o                         
   7   2   4        550.89        578.55        12.90 o                         
   8   2   4          5.80          8.18         1.23 o                         
   9   2   4       1379.47       1303.72        19.36 o                         
  10   2   4        127.07        119.74         3.06 o                         
  11   2   4        512.83        498.47         7.11 o                         
  12   2   4        107.81        106.48         2.68 o                         
  13   2   4          0.43          0.97         0.47 o                         
  14   2   4          0.57          2.06         0.45 o                         
  15   2   4         20.55         22.59         1.23 o                         
  16   2   4          8.86          8.57         0.57 o                         
 -18   3   4         41.54         42.14         2.95 o                         
 -17   3   4        238.91        233.20        12.14 o                         
 -16   3   4        252.96        244.04         5.62 o                         
 -15   3   4        103.17         92.64         3.20 o                         
 -14   3   4          1.05          1.75         0.76 o                         
 -13   3   4        174.84        190.10         4.42 o                         
 -12   3   4          3.84          4.24         0.90 o                         
 -11   3   4        208.35        209.42         5.14 o                         
 -10   3   4       1577.10       1579.43        25.05 o                         
  -9   3   4         59.48         52.66         4.31 o                         
  -8   3   4       2306.24       2236.89        37.25 o                         
  -7   3   4        105.89        103.09         6.31 o                         
  -6   3   4       2325.15       2304.07        44.06 o                         
  -5   3   4         31.33         26.45         2.94 o                         
  -4   3   4      11650.00      11413.35       167.64 o                         
  -3   3   4       1005.26       1085.28        22.73 o                         
  -2   3   4       1554.72       1439.89        28.63 o                         
  -1   3   4       1012.33       1181.39        35.95 o                         
   0   3   4        114.24         96.04         4.79 o                         
   1   3   4        868.92        764.68        33.62 o                         
   2   3   4        180.38        204.00         9.73 o                         
   3   3   4        171.69        153.15        10.08 o                         
   4   3   4        203.85        185.30        11.97 o                         
   5   3   4         83.89        110.39         5.91 o                         
   6   3   4        508.31        486.62        10.36 o                         
   7   3   4        286.34        329.79         6.62 o                         
   8   3   4       1584.17       1588.85        20.56 o                         
   9   3   4        979.93       1008.23        13.99 o                         
  10   3   4          1.72          3.92         0.70 o                         
  11   3   4        188.06        202.90         3.78 o                         
  12   3   4        533.56        519.78         7.98 o                         
  13   3   4        814.32        803.90        10.87 o                         
  14   3   4         34.45         37.36         1.67 o                         
  15   3   4         76.90         71.82         3.88 o                         
 -17   4   4         82.69         79.02         7.38 o                         
 -16   4   4         11.29         13.79         1.91 o                         
 -15   4   4          8.50         16.74         1.89 o                         
 -14   4   4          4.40          4.33         1.12 o                         
 -13   4   4        132.07        142.32         4.85 o                         
 -12   4   4        129.24        133.66         4.92 o                         
 -11   4   4       1062.50       1084.28        25.18 o                         
 -10   4   4        176.39        168.43         6.17 o                         
  -9   4   4       1187.69       1165.69        22.49 o                         
  -8   4   4        847.54        784.90        26.01 o                         
  -7   4   4       4391.16       4309.89        87.45 o                         
  -6   4   4         11.26         18.43         3.88 o                         
  -5   4   4       2434.88       2223.08        97.25 o                         
  -4   4   4          0.40         -2.01         3.01 o                         
  -3   4   4        624.09        551.90        27.73 o                         
  -2   4   4         70.22         77.06        13.53 o                         
  -1   4   4       2153.65       2049.18        89.07 o                         
   0   4   4         68.46         70.87        13.34 o                         
   1   4   4       1428.67       1393.89        70.17 o                         
   2   4   4        922.26        962.32        38.40 o                         
   3   4   4         26.21         38.82         7.15 o                         
   4   4   4         57.66         53.06         9.08 o                         
   5   4   4        277.50        276.03         8.22 o                         
   6   4   4        617.08        614.69        15.76 o                         
   7   4   4        209.87        226.78        11.60 o                         
   8   4   4        425.68        433.43        15.63 o                         
   9   4   4        121.28        111.87         7.51 o                         
  10   4   4        174.89        171.35         7.68 o                         
  11   4   4         29.58         28.45         2.49 o                         
  12   4   4        332.62        371.19         8.83 o                         
  13   4   4         22.00         21.33         3.19 o                         
  14   4   4        478.29        475.30        15.29 o                         
  15   4   4          7.95          6.64         1.17 o                         
 -16   5   4        498.99        514.63        18.49 o                         
 -15   5   4         54.40         51.39         2.42 o                         
 -14   5   4        452.64        500.00         9.72 o                         
 -13   5   4          0.28          2.42         0.86 o                         
 -12   5   4         59.83         59.98         3.01 o                         
 -11   5   4        664.00        677.82        13.63 o                         
 -10   5   4        619.16        606.20        19.10 o                         
  -9   5   4          0.13          2.77         1.18 o                         
  -8   5   4         62.79         57.01         4.84 o                         
  -7   5   4        920.08        860.85        17.40 o                         
  -6   5   4         19.13         25.48         2.55 o                         
  -5   5   4        110.56        110.73         5.34 o                         
  -4   5   4        388.91        372.04        10.75 o                         
  -3   5   4        285.45        267.75         7.55 o                         
  -2   5   4        338.63        319.84         9.34 o                         
  -1   5   4        108.99        104.82         4.98 o                         
   0   5   4        978.98        921.77        17.90 o                         
   1   5   4        687.35        655.72        10.87 o                         
   2   5   4       1519.73       1483.70        23.16 o                         
   3   5   4        642.67        594.64        10.19 o                         
   4   5   4         12.66         13.43         1.55 o                         
   5   5   4          5.07          6.36         1.00 o                         
   6   5   4         34.34         36.01         2.21 o                         
   7   5   4        153.45        152.81         7.31 o                         
   8   5   4         55.99         57.95         3.71 o                         
   9   5   4        218.08        220.65         5.93 o                         
  10   5   4         77.87         81.29         4.00 o                         
  11   5   4         15.27         22.95         2.18 o                         
  12   5   4        258.94        258.06         6.96 o                         
  13   5   4        156.71        174.08         5.75 o                         
 -15   6   4        272.47        227.31         8.84 o                         
 -14   6   4         57.42         47.36         5.41 o                         
 -13   6   4        249.78        272.31         7.82 o                         
 -12   6   4         59.01         56.09         3.62 o                         
 -11   6   4          3.01          4.08         1.34 o                         
 -10   6   4        110.87        125.39         5.79 o                         
  -9   6   4          7.00          9.50         2.37 o                         
  -8   6   4        152.35        163.84         7.95 o                         
  -7   6   4          3.76          6.54         1.60 o                         
  -6   6   4        218.01        231.71         6.79 o                         
  -5   6   4        415.82        421.70         9.72 o                         
  -4   6   4        866.14        852.25        15.32 o                         
  -3   6   4         79.29         77.13         3.92 o                         
  -2   6   4        401.72        412.48        10.28 o                         
  -1   6   4         91.52         87.13         4.23 o                         
   0   6   4        492.36        474.93        16.49 o                         
   1   6   4        105.36        115.81         6.17 o                         
   2   6   4       1230.94       1224.86        20.70 o                         
   3   6   4         50.99         53.69         3.48 o                         
   4   6   4        578.85        592.15        12.14 o                         
   5   6   4        909.89        910.07        15.18 o                         
   6   6   4        113.21        118.58         4.18 o                         
   7   6   4       1205.31       1236.85        17.00 o                         
   8   6   4         16.03         18.74         1.53 o                         
   9   6   4         92.43         98.48         3.97 o                         
  10   6   4         48.48         47.11         2.94 o                         
  11   6   4        501.99        512.88        13.68 o                         
  12   6   4         33.62         29.61         3.18 o                         
 -12   7   4          3.28          5.76         1.90 o                         
 -11   7   4        195.34        205.52         5.56 o                         
 -10   7   4         13.09         15.98         1.99 o                         
  -9   7   4         36.88         40.32         2.80 o                         
  -8   7   4        301.44        319.90        10.43 o                         
  -7   7   4        104.17        106.57         6.04 o                         
  -6   7   4         63.19         75.04         3.72 o                         
  -5   7   4         22.84         27.08         2.31 o                         
  -4   7   4         34.84         42.39         3.95 o                         
  -3   7   4        863.00        862.97        18.51 o                         
  -2   7   4        299.41        283.68         9.01 o                         
  -1   7   4         13.06         24.35         2.50 o                         
   0   7   4        565.61        530.31        13.89 o                         
   1   7   4         80.19         98.04         4.35 o                         
   2   7   4        200.52        209.29         7.28 o                         
   3   7   4        304.89        300.67         8.10 o                         
   4   7   4          3.52          7.97         1.38 o                         
   5   7   4         21.66         22.18         1.93 o                         
   6   7   4         82.87         90.45         3.62 o                         
   7   7   4          0.34          0.59         0.73 o                         
   8   7   4        380.67        385.96        11.19 o                         
   9   7   4          1.60          2.03         0.73 o                         
  -9   8   4         35.73         25.54         2.54 o                         
  -8   8   4          1.34          4.08         0.95 o                         
  -7   8   4         85.57         85.03         4.53 o                         
  -6   8   4         71.53         65.62         4.13 o                         
  -5   8   4         81.80         84.26         3.87 o                         
  -4   8   4          5.92          6.76         1.08 o                         
  -3   8   4        108.01         94.10         2.81 o                         
  -2   8   4         23.38         24.56         1.80 o                         
  -1   8   4         36.68         44.89         4.90 o                         
   0   8   4          4.86          5.76         1.57 o                         
   1   8   4          7.68          6.92         1.15 o                         
   2   8   4          3.91          3.09         1.04 o                         
   3   8   4         56.30         57.75         3.71 o                         
   4   8   4         87.94         88.36         4.15 o                         
   5   8   4        119.02        105.67         4.01 o                         
   6   8   4          3.73          4.06         1.23 o                         
 -19   1   5         41.94         46.05         1.82 o                         
 -18   1   5        247.84        261.05         3.85 o                         
 -17   1   5         10.03         10.52         0.95 o                         
 -16   1   5       1011.11       1007.71        13.12 o                         
 -15   1   5         16.76         19.72         1.46 o                         
 -14   1   5        705.94        697.00        11.67 o                         
 -13   1   5        289.21        286.39         6.08 o                         
 -12   1   5        520.78        508.38         7.66 o                         
 -11   1   5        962.17        932.56        13.65 o                         
 -10   1   5       2945.18       2860.70        47.74 o                         
  -9   1   5        650.23        629.71        15.16 o                         
  -8   1   5       1676.90       1644.92        37.77 o                         
  -7   1   5        433.70        402.09        10.04 o                         
  -6   1   5          0.57          6.40         2.46 o                         
  -5   1   5          2.25          8.86         4.85 o                         
  -4   1   5        710.65        792.12        22.92 o                         
  -3   1   5         85.66        120.06         5.74 o                         
  -2   1   5        308.62        254.10         8.94 o                         
  -1   1   5          8.95          4.61         1.15 o                         
   0   1   5         17.96         42.80         2.99 o                         
   1   1   5       1558.50       1671.22        41.52 o                         
   2   1   5         35.29         35.40         6.81 o                         
   3   1   5       2125.34       2249.17        30.05 o                         
   4   1   5        473.49        547.26        10.98 o                         
   5   1   5       1951.67       2039.43        28.22 o                         
   6   1   5       1488.87       1596.75        43.50 o                         
   7   1   5       1912.92       2068.73        54.49 o                         
   8   1   5         24.40         26.74         1.56 o                         
   9   1   5        131.52        128.47         3.53 o                         
  10   1   5        104.35        114.13         3.40 o                         
  11   1   5          2.76          2.42         0.80 o                         
  12   1   5        834.59        824.34        10.24 o                         
  13   1   5          0.12          1.41         0.61 o                         
  14   1   5        199.00        191.80         3.06 o                         
  15   1   5         16.22         13.56         0.70 o                         
  16   1   5         28.88         15.91         2.95 o                         
 -19   2   5        222.61        201.90         6.27 o                         
 -18   2   5         79.35         82.37         2.59 o                         
 -17   2   5        771.07        804.19        12.24 o                         
 -16   2   5         61.90         62.08         2.49 o                         
 -15   2   5        928.44        954.84        15.87 o                         
 -14   2   5          0.56         13.22         3.04 o                         
 -13   2   5       1800.88       1789.01        24.64 o                         
 -12   2   5       1161.57       1187.94        15.53 o                         
 -11   2   5       1655.56       1640.66        20.52 o                         
 -10   2   5        443.35        432.99        12.54 o                         
  -9   2   5       2116.80       1923.24        31.58 o                         
  -8   2   5        674.62        623.37        13.96 o                         
  -7   2   5        259.76        250.87         7.62 o                         
  -6   2   5       1438.15       1325.65        21.97 o                         
  -5   2   5         95.86        102.48         6.82 o                         
  -4   2   5        464.06        534.47        16.11 o                         
  -3   2   5         26.27         30.13         3.28 o                         
  -2   2   5         45.11         44.35         3.18 o                         
  -1   2   5        503.42        514.37        13.80 o                         
   0   2   5       1132.72       1214.74        23.83 o                         
   1   2   5       1237.52       1405.95        30.59 o                         
   2   2   5       1544.61       1606.93        44.47 o                         
   3   2   5         42.71         55.68         3.28 o                         
   4   2   5       2339.53       2376.68        32.30 o                         
   5   2   5       1234.46       1244.26        20.21 o                         
   6   2   5       1958.47       2007.02        33.58 o                         
   7   2   5       1057.73       1085.17        11.97 o                         
   8   2   5        942.42        923.30        18.26 o                         
   9   2   5        169.31        143.01         3.37 o                         
  10   2   5        442.72        467.12         6.73 o                         
  11   2   5       1116.07       1116.85        12.36 o                         
  12   2   5          6.91          8.29         0.89 o                         
  13   2   5        312.89        305.29         4.20 o                         
  14   2   5         87.56         84.15         2.08 o                         
  15   2   5        297.23        283.19         8.20 o                         
 -18   3   5        226.57        224.86         7.57 o                         
 -17   3   5        344.82        353.81        11.35 o                         
 -16   3   5         27.66         28.94         2.01 o                         
 -15   3   5          5.40          5.90         0.98 o                         
 -14   3   5        147.01        165.59         4.22 o                         
 -13   3   5         45.81         46.22         2.29 o                         
 -12   3   5        627.75        594.25        13.20 o                         
 -11   3   5         37.75         39.21         2.10 o                         
 -10   3   5         28.08         25.14         2.16 o                         
  -9   3   5        963.05        965.01        16.82 o                         
  -8   3   5          9.65          7.26         1.91 o                         
  -7   3   5        888.92        839.21        18.42 o                         
  -6   3   5        979.78        913.46        18.40 o                         
  -5   3   5         26.54         26.37         2.91 o                         
  -4   3   5       6889.58       6688.96       120.46 o                         
  -3   3   5         87.22         89.27         4.79 o                         
  -2   3   5         62.13         63.01         4.53 o                         
  -1   3   5         29.84         36.07         3.35 o                         
   0   3   5        650.54        579.85        15.90 o                         
   1   3   5        257.82        240.17        12.81 o                         
   2   3   5        632.69        610.17        19.33 o                         
   3   3   5        104.08         99.33         4.57 o                         
   4   3   5          2.82          4.71         1.09 o                         
   5   3   5        576.73        571.77        14.03 o                         
   6   3   5        916.17        885.34        11.54 o                         
   7   3   5        946.30        937.96        12.41 o                         
   8   3   5         82.33         80.36         2.45 o                         
   9   3   5        355.17        352.88         5.80 o                         
  10   3   5       1898.99       1878.64        20.04 o                         
  11   3   5        138.44        138.45         3.73 o                         
  12   3   5        522.38        484.16         8.60 o                         
  13   3   5        598.02        627.19        13.68 o                         
  14   3   5         39.39         39.57         2.76 o                         
  15   3   5          0.53          0.52         0.40 o                         
 -17   4   5        133.09        119.93         4.58 o                         
 -16   4   5          2.20          2.81         0.75 o                         
 -15   4   5         23.56         27.72         1.94 o                         
 -14   4   5         35.27         35.66         3.23 o                         
 -13   4   5          4.23          5.86         1.42 o                         
 -12   4   5         37.30         45.35         3.03 o                         
 -11   4   5          9.59          7.51         1.94 o                         
 -10   4   5        448.26        455.88        12.20 o                         
  -9   4   5         61.91         57.93         3.92 o                         
  -8   4   5          8.43         14.24         2.22 o                         
  -7   4   5        313.76        295.85         8.32 o                         
  -6   4   5        532.72        581.32        20.61 o                         
  -5   4   5        987.93        904.11        31.19 o                         
  -4   4   5        111.60        106.81         6.68 o                         
  -3   4   5       1163.60       1107.23        35.38 o                         
  -2   4   5        173.12        153.72        10.50 o                         
  -1   4   5        398.02        382.42        17.51 o                         
   0   4   5         43.59         39.22         5.34 o                         
   1   4   5       1516.08       1389.65        71.01 o                         
   2   4   5        151.46        145.34        20.36 o                         
   3   4   5       1127.52       1101.20        20.63 o                         
   4   4   5        509.40        530.05        12.53 o                         
   5   4   5        498.50        509.02        10.14 o                         
   6   4   5        312.36        295.37         7.67 o                         
   7   4   5        101.34         99.91         4.63 o                         
   8   4   5        373.08        389.90        12.99 o                         
   9   4   5          7.26          8.89         3.09 o                         
  10   4   5          0.21          1.88         1.10 o                         
  11   4   5          0.49          0.17         0.81 o                         
  12   4   5        398.84        424.96         9.22 o                         
  13   4   5        176.44        177.57         6.10 o                         
  14   4   5        255.97        216.20         5.38 o                         
 -16   5   5        410.90        393.01        14.35 o                         
 -15   5   5         80.89         88.75         3.14 o                         
 -14   5   5        602.02        634.47        11.18 o                         
 -13   5   5         49.16         60.91         3.35 o                         
 -12   5   5        410.70        443.28        11.20 o                         
 -11   5   5         88.49         90.70         4.86 o                         
 -10   5   5        529.71        559.18        16.76 o                         
  -9   5   5       1654.22       1657.68        36.20 o                         
  -8   5   5         23.87         34.03         3.22 o                         
  -7   5   5         14.96         21.54         2.12 o                         
  -6   5   5        283.44        282.34        11.31 o                         
  -5   5   5        581.23        573.48        12.55 o                         
  -4   5   5        594.15        546.60        12.00 o                         
  -3   5   5          7.01          3.74         1.08 o                         
  -2   5   5         47.97         49.10         3.40 o                         
  -1   5   5        251.95        255.68         7.78 o                         
   0   5   5        494.11        476.96        10.50 o                         
   1   5   5        586.75        595.84        12.04 o                         
   2   5   5        417.49        389.19         8.52 o                         
   3   5   5       1429.68       1425.59        20.81 o                         
   4   5   5         26.85         38.02         2.47 o                         
   5   5   5        114.05        116.92         4.13 o                         
   6   5   5        313.66        314.92         7.69 o                         
   7   5   5        769.11        755.94        15.05 o                         
   8   5   5        765.81        799.30        16.66 o                         
   9   5   5         33.13         31.92         2.27 o                         
  10   5   5        177.79        181.96         5.59 o                         
  11   5   5        121.70        122.78         3.56 o                         
  12   5   5         81.94         84.62         2.72 o                         
 -14   6   5          6.29          4.26         1.62 o                         
 -13   6   5        658.79        706.04        11.41 o                         
 -12   6   5         31.82         37.85         2.42 o                         
 -11   6   5        419.91        464.80        17.73 o                         
 -10   6   5        113.22        125.87         6.49 o                         
  -9   6   5         87.19        106.60         7.37 o                         
  -8   6   5        171.29        164.43         6.35 o                         
  -7   6   5        197.83        207.77         9.16 o                         
  -6   6   5        257.24        244.97         8.20 o                         
  -5   6   5        336.77        318.11         8.78 o                         
  -4   6   5         18.11         21.70         2.18 o                         
  -3   6   5         73.57         81.85         3.92 o                         
  -2   6   5        145.12        144.12         5.58 o                         
  -1   6   5         23.55         41.20         3.22 o                         
   0   6   5        345.24        324.53        13.65 o                         
   1   6   5        254.16        246.99         7.92 o                         
   2   6   5        390.77        405.66        14.34 o                         
   3   6   5         99.00        112.05         4.80 o                         
   4   6   5        253.56        260.02         5.89 o                         
   5   6   5         55.31         60.65         3.02 o                         
   6   6   5          2.30          3.18         1.05 o                         
   7   6   5        329.37        330.15         6.84 o                         
   8   6   5         61.11         55.76         2.84 o                         
   9   6   5        682.68        626.14        16.10 o                         
  10   6   5        136.37        142.81         5.27 o                         
  11   6   5         25.98         24.05         2.13 o                         
 -11   7   5         28.34         27.96         1.62 o                         
 -10   7   5        227.35        249.93         5.58 o                         
  -9   7   5         22.59         25.60         2.36 o                         
  -8   7   5        317.76        326.95         9.35 o                         
  -7   7   5         32.10         33.69         2.87 o                         
  -6   7   5        668.33        693.18        14.60 o                         
  -5   7   5        158.85        161.59         5.89 o                         
  -4   7   5        341.91        363.19         9.56 o                         
  -3   7   5         98.59         95.47         6.66 o                         
  -2   7   5       1267.36       1289.52        33.66 o                         
  -1   7   5        121.31        114.49         4.25 o                         
   0   7   5       1321.11       1403.40        28.52 o                         
   1   7   5         12.35         10.96         1.74 o                         
   2   7   5         77.71         85.66         4.41 o                         
   3   7   5          0.48          2.35         0.70 o                         
   4   7   5        263.47        272.33        10.90 o                         
   5   7   5        133.94        115.44         4.66 o                         
   6   7   5        398.65        424.02        11.08 o                         
   7   7   5          7.98          8.18         1.36 o                         
   8   7   5          1.65          2.66         0.98 o                         
  -8   8   5        686.63        642.30        15.10 o                         
  -7   8   5        226.30        266.89         6.43 o                         
  -6   8   5        365.88        335.77         6.96 o                         
  -5   8   5        384.86        381.03         6.88 o                         
  -4   8   5        124.93        108.98         3.13 o                         
  -3   8   5        536.74        534.76        10.33 o                         
  -2   8   5         24.37         20.49         1.63 o                         
  -1   8   5        623.95        642.64        12.13 o                         
   0   8   5         45.54         39.72         2.60 o                         
   1   8   5        686.64        705.36        18.23 o                         
   2   8   5        106.99         98.69         4.62 o                         
   3   8   5        138.94        136.30         5.11 o                         
   4   8   5        119.99        106.00         5.58 o                         
 -19   0   6         15.90         19.45         1.86 o                         
 -18   0   6        653.77        697.12        19.32 o                         
 -17   0   6         18.03         17.88         1.65 o                         
 -16   0   6        147.74        157.33         4.82 o                         
 -15   0   6        114.08        120.98         4.95 o                         
 -14   0   6        599.27        639.48        19.53 o                         
 -13   0   6         31.11         32.55         3.24 o                         
 -12   0   6       1393.84       1321.55        20.71 o                         
 -11   0   6          0.05          2.15         0.93 o                         
 -10   0   6       1250.77       1281.67        41.43 o                         
  -9   0   6         12.25         17.01         3.35 o                         
  -8   0   6         72.08         70.33         6.31 o                         
  -7   0   6        450.39        363.95        15.14 o                         
  -6   0   6         34.04         63.42         6.05 o                         
  -5   0   6       1597.60       1544.83        86.69 o                         
  -4   0   6        702.21        666.20        18.86 o                         
  -3   0   6        233.26        230.88         6.52 o                         
  -2   0   6        655.19        691.05        13.55 o                         
  -1   0   6       6997.46       7323.62       100.45 o                         
   0   0   6         42.13         25.91         2.51 o                         
   1   0   6      11997.66      12418.46       208.36 o                         
   2   0   6        168.96        191.14         8.52 o                         
   3   0   6        723.74        650.22        17.21 o                         
   4   0   6        307.01        379.15        15.83 o                         
   5   0   6       1815.00       1777.99        37.74 o                         
   6   0   6        859.11        886.88        15.28 o                         
   7   0   6       1368.20       1287.13        17.47 o                         
   8   0   6        483.88        401.00        11.56 o                         
   9   0   6        382.43        384.93        10.69 o                         
  10   0   6         78.38         74.83         4.81 o                         
  11   0   6         12.10          9.57         1.77 o                         
  12   0   6         38.10         41.79         2.58 o                         
  13   0   6          0.15          2.19         0.98 o                         
  14   0   6         87.54         87.56         3.46 o                         
  15   0   6          1.79          3.61         1.09 o                         
 -19   1   6        108.30         98.47         2.81 o                         
 -18   1   6        165.36        157.54         3.01 o                         
 -17   1   6        475.00        477.43         6.74 o                         
 -16   1   6          7.37          6.54         1.10 o                         
 -15   1   6         18.82         20.13         1.32 o                         
 -14   1   6          0.48          2.18         0.69 o                         
 -13   1   6        394.31        397.35         7.85 o                         
 -12   1   6         37.07         42.59         3.06 o                         
 -11   1   6         37.04         43.93         2.07 o                         
 -10   1   6        245.94        259.12         8.72 o                         
  -9   1   6        138.08        134.92         6.71 o                         
  -8   1   6         16.50         16.04         3.01 o                         
  -7   1   6         21.01         23.63         2.32 o                         
  -6   1   6        275.38        270.45         9.44 o                         
  -5   1   6       1195.84       1134.79        23.89 o                         
  -4   1   6       1203.85       1242.92        25.02 o                         
  -3   1   6       1687.76       1897.69        21.04 o                         
  -2   1   6       1184.65       1235.04        14.90 o                         
  -1   1   6        156.50        148.75         4.29 o                         
   0   1   6       5652.03       5814.62        60.36 o                         
   1   1   6        681.19        743.55        13.02 o                         
   2   1   6         72.00         71.13         3.35 o                         
   3   1   6          0.82          1.81         1.08 o                         
   4   1   6       3113.74       3181.10        40.51 o                         
   5   1   6         24.57         23.21         2.28 o                         
   6   1   6       1633.39       1635.85        14.71 o                         
   7   1   6         20.30         19.42         1.20 o                         
   8   1   6          5.32          7.10         0.85 o                         
   9   1   6          3.60          7.31         1.05 o                         
  10   1   6        763.34        738.14        10.05 o                         
  11   1   6         17.26         15.56         1.14 o                         
  12   1   6          8.70          6.76         0.76 o                         
  13   1   6         66.08         66.76         1.86 o                         
  14   1   6         49.52         50.94         1.53 o                         
  15   1   6          1.09          0.82         0.37 o                         
 -19   2   6         12.49          9.92         1.41 o                         
 -18   2   6         11.96         12.46         0.88 o                         
 -17   2   6        274.43        263.93         4.31 o                         
 -16   2   6         85.61         93.75         3.01 o                         
 -15   2   6         65.52         75.22         3.48 o                         
 -14   2   6        258.51        286.95         5.70 o                         
 -13   2   6         73.10         69.25         2.50 o                         
 -12   2   6        996.96       1021.10        15.81 o                         
 -11   2   6          3.45          4.13         0.85 o                         
 -10   2   6        668.32        645.81         9.09 o                         
  -9   2   6        223.38        214.82         8.15 o                         
  -8   2   6         25.93         18.97         2.16 o                         
  -7   2   6         17.87         13.90         2.28 o                         
  -6   2   6        257.02        237.57         7.44 o                         
  -5   2   6        305.73        251.18         6.59 o                         
  -4   2   6         49.39         44.33         2.75 o                         
  -3   2   6        539.61        599.31        12.71 o                         
  -2   2   6        102.12        106.77         2.86 o                         
  -1   2   6          4.54          8.83         1.26 o                         
   0   2   6        101.18        117.24         4.27 o                         
   1   2   6        407.02        434.81         8.96 o                         
   2   2   6        494.04        501.12        10.21 o                         
   3   2   6          9.68         16.19         1.69 o                         
   4   2   6         43.51         51.51         3.23 o                         
   5   2   6        104.14        112.68         3.17 o                         
   6   2   6        290.30        287.85         4.46 o                         
   7   2   6         62.62         67.77         3.44 o                         
   8   2   6       1031.11       1020.60        15.27 o                         
   9   2   6        107.30        108.63         2.99 o                         
  10   2   6        732.26        682.87         9.08 o                         
  11   2   6          7.33          8.16         0.97 o                         
  12   2   6          0.95          1.51         0.50 o                         
  13   2   6          5.61          4.53         0.55 o                         
  14   2   6         90.72        100.19         4.81 o                         
 -18   3   6          2.16          2.54         0.75 o                         
 -17   3   6        267.68        265.20         7.12 o                         
 -16   3   6        119.15        137.08         4.28 o                         
 -15   3   6        742.45        757.65        13.04 o                         
 -14   3   6         25.40         28.75         1.72 o                         
 -13   3   6         70.04         75.98         2.87 o                         
 -12   3   6         19.35         22.55         1.76 o                         
 -11   3   6        122.91        126.19         3.65 o                         
 -10   3   6        597.71        553.31        12.34 o                         
  -9   3   6       1772.50       1654.41        29.09 o                         
  -8   3   6         44.83         35.38         2.26 o                         
  -7   3   6        483.14        462.83        13.83 o                         
  -6   3   6        144.99        132.61         6.42 o                         
  -5   3   6        394.27        362.94        10.83 o                         
  -4   3   6         78.65         81.38         3.85 o                         
  -3   3   6       2739.69       2715.54        42.07 o                         
  -2   3   6       1098.22       1036.88        26.91 o                         
  -1   3   6        260.82        219.67         6.25 o                         
   0   3   6        350.86        309.54         9.47 o                         
   1   3   6          0.42          2.69         1.00 o                         
   2   3   6       3088.27       3037.93        52.87 o                         
   3   3   6        246.47        252.29         5.32 o                         
   4   3   6         78.02         87.17         2.43 o                         
   5   3   6          1.72          4.28         0.68 o                         
   6   3   6         26.80         22.97         1.36 o                         
   7   3   6       1850.82       1910.71        21.08 o                         
   8   3   6        155.74        151.89         3.69 o                         
   9   3   6        915.49        916.10        11.76 o                         
  10   3   6         36.31         41.68         2.03 o                         
  11   3   6          7.22          6.86         0.93 o                         
  12   3   6         20.81         25.01         2.31 o                         
  13   3   6         13.34         13.03         1.08 o                         
  14   3   6         44.30         36.89         1.92 o                         
 -17   4   6        238.82        212.23         6.25 o                         
 -16   4   6        330.60        317.33         6.96 o                         
 -15   4   6         21.95         25.82         1.99 o                         
 -14   4   6        314.84        306.31         7.55 o                         
 -13   4   6         14.91         18.46         2.17 o                         
 -12   4   6        193.60        208.90        10.11 o                         
 -11   4   6        106.48        112.44         4.02 o                         
 -10   4   6         65.35         78.67         4.52 o                         
  -9   4   6         22.27         19.33         2.10 o                         
  -8   4   6         90.65         89.29         4.33 o                         
  -7   4   6          4.66         10.80         1.67 o                         
  -6   4   6       1591.35       1596.48        27.90 o                         
  -5   4   6       1711.93       1644.97        39.33 o                         
  -4   4   6       1149.50       1109.62        23.39 o                         
  -3   4   6        287.06        306.27         8.73 o                         
  -2   4   6         26.10         22.14         2.17 o                         
  -1   4   6       1664.74       1522.99        29.64 o                         
   0   4   6        121.05        116.49         4.94 o                         
   1   4   6       1346.92       1344.43        20.36 o                         
   2   4   6        170.51        171.86         6.15 o                         
   3   4   6       1003.26        985.51        15.36 o                         
   4   4   6       1103.43       1118.90        20.31 o                         
   5   4   6       1560.81       1556.95        26.07 o                         
   6   4   6        354.41        358.69        10.66 o                         
   7   4   6         90.56         89.83         4.75 o                         
   8   4   6        290.77        284.72        11.59 o                         
   9   4   6         31.05         32.61         3.08 o                         
  10   4   6         71.91         80.62         4.18 o                         
  11   4   6         12.70         12.94         1.57 o                         
  12   4   6          1.64          2.78         0.61 o                         
  13   4   6         67.58         56.17         2.52 o                         
 -16   5   6        226.13        183.28         4.36 o                         
 -15   5   6         60.36         74.19         3.67 o                         
 -14   5   6         99.46        103.61         4.88 o                         
 -13   5   6         13.28         11.35         1.43 o                         
 -12   5   6        118.89        132.49         4.62 o                         
 -11   5   6        329.14        319.97        12.91 o                         
 -10   5   6       1071.57       1181.55        33.22 o                         
  -9   5   6         46.66         61.28         4.90 o                         
  -8   5   6       1748.65       1823.87        48.90 o                         
  -7   5   6        164.45        167.86         6.13 o                         
  -6   5   6        960.16        990.66        20.57 o                         
  -5   5   6        308.31        284.66         7.37 o                         
  -4   5   6        368.88        349.06         8.03 o                         
  -3   5   6        188.92        151.53         5.93 o                         
  -2   5   6        253.90        254.17         8.60 o                         
  -1   5   6         62.94         58.12         3.00 o                         
   0   5   6         42.08         45.02         2.63 o                         
   1   5   6         20.00         21.63         2.06 o                         
   2   5   6          1.71          1.66         0.82 o                         
   3   5   6         33.66         34.47         2.06 o                         
   4   5   6        763.32        782.06        14.04 o                         
   5   5   6        561.31        575.88        11.32 o                         
   6   5   6        720.65        754.41        14.67 o                         
   7   5   6        502.24        506.53        13.33 o                         
   8   5   6        252.85        248.95         6.52 o                         
   9   5   6          9.25         11.90         1.28 o                         
  10   5   6        382.69        419.99         7.73 o                         
  11   5   6        113.66         98.81         3.69 o                         
 -14   6   6          1.17          0.63         0.51 o                         
 -13   6   6        365.13        326.90        19.00 o                         
 -12   6   6        133.84        150.22         3.78 o                         
 -11   6   6        969.97       1055.36        14.36 o                         
 -10   6   6          9.61         11.66         1.25 o                         
  -9   6   6        538.48        569.22        10.75 o                         
  -8   6   6        581.64        585.32        11.16 o                         
  -7   6   6        245.28        237.94         6.37 o                         
  -6   6   6        547.55        533.53        13.21 o                         
  -5   6   6        408.02        415.91         9.60 o                         
  -4   6   6         10.95         13.59         1.75 o                         
  -3   6   6          3.68          6.27         1.44 o                         
  -2   6   6        625.82        583.63        16.93 o                         
  -1   6   6          7.89          7.10         1.43 o                         
   0   6   6         49.77         44.84         2.75 o                         
   1   6   6         46.92         46.77         3.66 o                         
   2   6   6         64.96         69.55         3.40 o                         
   3   6   6        395.89        408.71         8.31 o                         
   4   6   6         82.01         91.27         3.25 o                         
   5   6   6         27.50         30.67         2.28 o                         
   6   6   6         79.41         78.51         4.16 o                         
   7   6   6         20.07         23.46         2.74 o                         
   8   6   6        369.27        396.85         9.25 o                         
   9   6   6         20.48         19.49         2.21 o                         
 -11   7   6         80.65         65.54         5.02 o                         
 -10   7   6        129.47        142.82         3.80 o                         
  -9   7   6         26.64         27.56         1.82 o                         
  -8   7   6         62.25         65.42         3.12 o                         
  -7   7   6         60.42         57.99         4.11 o                         
  -6   7   6          6.89          9.14         1.61 o                         
  -5   7   6        108.30        109.57         6.88 o                         
  -4   7   6         94.06        103.24         6.39 o                         
  -3   7   6        382.72        382.32        13.21 o                         
  -2   7   6        137.31        137.79         5.52 o                         
  -1   7   6         44.33         42.68         2.48 o                         
   0   7   6          3.49          3.23         1.05 o                         
   1   7   6         16.19         15.19         1.59 o                         
   2   7   6        680.40        694.51        13.19 o                         
   3   7   6          4.26          2.49         0.93 o                         
   4   7   6        314.29        295.93         7.57 o                         
   5   7   6         43.96         54.05         3.27 o                         
   6   7   6         68.83         68.88         4.49 o                         
   7   7   6         24.62         25.07         2.09 o                         
  -7   8   6        613.35        477.13        16.21 o                         
  -6   8   6        220.76        187.34         5.73 o                         
  -5   8   6         42.89         32.75         2.44 o                         
  -4   8   6          7.34          6.56         0.93 o                         
  -3   8   6        118.73        105.98        15.86 o                         
  -2   8   6          4.28          2.19         0.72 o                         
  -1   8   6        200.72        185.87         6.56 o                         
   0   8   6          7.50          4.92         1.08 o                         
   1   8   6        103.01         95.85         5.12 o                         
   2   8   6          1.65          1.93         0.96 o                         
 -19   1   7        162.59        122.11         3.93 o                         
 -18   1   7         80.65         78.63         3.16 o                         
 -17   1   7          6.26          6.04         0.70 o                         
 -16   1   7          4.47          7.97         0.87 o                         
 -15   1   7        434.41        436.81         7.27 o                         
 -14   1   7         14.85         15.86         1.35 o                         
 -13   1   7          8.42          6.22         1.01 o                         
 -12   1   7          3.67          7.95         0.96 o                         
 -11   1   7        161.80        140.91         4.31 o                         
 -10   1   7        826.73        775.76        10.11 o                         
  -9   1   7          1.19          1.98         0.64 o                         
  -8   1   7        667.17        609.41        14.81 o                         
  -7   1   7        473.42        452.89        17.34 o                         
  -6   1   7       2007.30       1876.72        39.18 o                         
  -5   1   7       2884.48       2996.96        52.76 o                         
  -4   1   7       1956.45       1945.81        36.85 o                         
  -3   1   7       1328.23       1380.51        17.00 o                         
  -2   1   7        840.97        850.34        11.82 o                         
  -1   1   7         64.58         47.40         2.82 o                         
   0   1   7         53.05         49.77         2.94 o                         
   1   1   7       1965.96       2101.24        29.80 o                         
   2   1   7        493.18        511.78        13.80 o                         
   3   1   7        477.48        520.04        11.26 o                         
   4   1   7         34.56         42.71         1.52 o                         
   5   1   7          0.01          2.07         0.56 o                         
   6   1   7          0.93          2.68         0.65 o                         
   7   1   7        121.01        111.91         3.07 o                         
   8   1   7        304.52        286.14         4.91 o                         
   9   1   7        239.84        230.71         4.76 o                         
  10   1   7        153.86        147.17         3.39 o                         
  11   1   7        616.87        639.23         8.05 o                         
  12   1   7          2.33          2.56         0.54 o                         
  13   1   7        265.07        274.14         4.11 o                         
 -18   2   7         28.18         20.61         1.04 o                         
 -17   2   7          6.78          6.71         0.84 o                         
 -16   2   7          9.25         10.64         0.99 o                         
 -15   2   7         13.50         15.85         1.31 o                         
 -14   2   7         42.81         44.50         1.99 o                         
 -13   2   7        247.83        272.40         5.26 o                         
 -12   2   7        103.56        103.00         3.45 o                         
 -11   2   7        431.08        410.22         6.56 o                         
 -10   2   7          0.27          1.59         0.60 o                         
  -9   2   7        161.84        145.29         3.18 o                         
  -8   2   7       1148.43       1144.91        12.33 o                         
  -7   2   7       3699.49       3370.00        51.85 o                         
  -6   2   7        125.93        114.35         7.45 o                         
  -5   2   7       2631.34       2359.12        44.29 o                         
  -4   2   7        691.10        668.69        16.70 o                         
  -3   2   7        586.94        569.47        14.77 o                         
  -2   2   7       3106.27       3109.78        37.70 o                         
  -1   2   7       3465.07       3419.73        45.90 o                         
   0   2   7        453.81        479.35        10.41 o                         
   1   2   7         68.93         59.66         3.29 o                         
   2   2   7        480.61        471.02        10.94 o                         
   3   2   7         38.99         38.87         1.58 o                         
   4   2   7        878.83        923.60         8.77 o                         
   5   2   7        317.19        337.71         4.71 o                         
   6   2   7        159.54        164.17         3.53 o                         
   7   2   7          4.16          4.57         0.81 o                         
   8   2   7        471.37        467.80         7.31 o                         
   9   2   7         44.64         48.53         2.03 o                         
  10   2   7        321.13        301.68         4.97 o                         
  11   2   7        429.39        419.34         5.61 o                         
  12   2   7        709.80        679.97        21.36 o                         
  13   2   7        274.16        214.26         4.98 o                         
 -18   3   7         22.30         19.93         1.95 o                         
 -17   3   7         55.96         53.53         3.38 o                         
 -16   3   7        103.62        113.89         4.17 o                         
 -15   3   7         30.23         33.52         1.74 o                         
 -14   3   7         55.08         53.70         2.41 o                         
 -13   3   7        198.70        204.85         5.03 o                         
 -12   3   7        417.36        430.80         6.78 o                         
 -11   3   7         94.77         95.07         2.89 o                         
 -10   3   7       1616.79       1552.29        17.40 o                         
  -9   3   7       1001.31        939.17        11.69 o                         
  -8   3   7         61.63         55.90         2.12 o                         
  -7   3   7        188.98        170.97         4.09 o                         
  -6   3   7        860.99        765.57        10.88 o                         
  -5   3   7         55.10         38.83         2.20 o                         
  -4   3   7        220.86        205.92         5.29 o                         
  -3   3   7         17.01         12.30         2.95 o                         
  -2   3   7        174.72        169.22        12.63 o                         
  -1   3   7        107.91        102.93         4.02 o                         
   0   3   7        606.32        559.88         6.86 o                         
   1   3   7        153.31        147.00         3.05 o                         
   2   3   7       1710.27       1674.11        17.37 o                         
   3   3   7        607.28        618.31         7.67 o                         
   4   3   7       1921.46       1876.70        16.82 o                         
   5   3   7         72.82         74.36         2.04 o                         
   6   3   7        151.95        159.76         3.44 o                         
   7   3   7        239.98        262.47         5.31 o                         
   8   3   7        242.89        267.06         6.16 o                         
   9   3   7          9.22         12.95         1.17 o                         
  10   3   7        419.83        425.33         8.25 o                         
  11   3   7        353.15        307.97         6.44 o                         
  12   3   7         46.47         51.02         2.75 o                         
 -16   4   7        232.58        254.68         8.00 o                         
 -15   4   7          0.54          1.04         0.75 o                         
 -14   4   7       1089.89       1111.62        23.77 o                         
 -13   4   7         67.67         66.68         3.12 o                         
 -12   4   7        176.97        183.21         5.93 o                         
 -11   4   7         18.17         21.37         1.75 o                         
 -10   4   7          8.89         11.84         1.36 o                         
  -9   4   7        121.02        124.81         4.19 o                         
  -8   4   7        682.48        645.29        14.73 o                         
  -7   4   7        107.65        109.50         3.91 o                         
  -6   4   7       1233.54       1199.97        21.77 o                         
  -5   4   7        638.75        582.19        11.82 o                         
  -4   4   7        307.56        314.75         7.38 o                         
  -3   4   7        729.14        727.56        15.24 o                         
  -2   4   7         19.36         13.49         1.23 o                         
  -1   4   7       1089.86       1070.07        15.10 o                         
   0   4   7         46.48         44.70         2.95 o                         
   1   4   7        833.48        807.95        12.21 o                         
   2   4   7        580.79        565.02        11.86 o                         
   3   4   7         42.95         42.00         2.87 o                         
   4   4   7        343.17        336.18         8.66 o                         
   5   4   7        436.19        438.07        11.93 o                         
   6   4   7          1.85          5.89         1.90 o                         
   7   4   7         11.89         15.67         2.36 o                         
   8   4   7         52.94         63.77         3.35 o                         
   9   4   7        422.34        457.39        10.15 o                         
  10   4   7        281.38        286.46         6.70 o                         
  11   4   7         46.38         43.58         1.93 o                         
 -15   5   7        139.69        129.87         6.34 o                         
 -14   5   7          1.44          1.66         0.79 o                         
 -13   5   7         70.71         68.46         4.01 o                         
 -12   5   7        207.48        235.39         5.93 o                         
 -11   5   7         64.71         70.29         3.06 o                         
 -10   5   7        166.61        171.54         5.10 o                         
  -9   5   7         49.35         56.05         2.78 o                         
  -8   5   7        336.11        324.93         7.43 o                         
  -7   5   7         45.80         52.80         2.77 o                         
  -6   5   7         70.65         76.75         3.40 o                         
  -5   5   7          1.43          4.04         1.40 o                         
  -4   5   7        623.03        634.80        13.11 o                         
  -3   5   7        976.60        837.58        13.40 o                         
  -2   5   7          3.92          2.78         0.89 o                         
  -1   5   7        821.53        816.60        14.35 o                         
   0   5   7          1.56          4.11         1.09 o                         
   1   5   7        349.04        353.19         9.61 o                         
   2   5   7          5.56          4.24         1.16 o                         
   3   5   7        185.52        184.41         7.96 o                         
   4   5   7        149.51        150.77         5.34 o                         
   5   5   7         96.86        105.47         4.24 o                         
   6   5   7         61.01         64.33         3.48 o                         
   7   5   7         56.63         54.48         3.48 o                         
   8   5   7        147.08        159.80         4.92 o                         
   9   5   7        452.37        456.41        11.50 o                         
  10   5   7          2.94          3.31         0.80 o                         
 -13   6   7         26.08         31.29         2.69 o                         
 -12   6   7          0.98          2.23         0.71 o                         
 -11   6   7        288.22        301.03         6.89 o                         
 -10   6   7          4.75          5.57         1.05 o                         
  -9   6   7        461.19        504.39         9.37 o                         
  -8   6   7         28.13         24.91         2.02 o                         
  -7   6   7        594.37        583.81         9.75 o                         
  -6   6   7         23.35         27.09         2.00 o                         
  -5   6   7         74.29         79.41         6.60 o                         
  -4   6   7         27.81         33.94         3.26 o                         
  -3   6   7        429.02        432.09        11.84 o                         
  -2   6   7        424.84        386.97        11.17 o                         
  -1   6   7        137.57        128.46         4.70 o                         
   0   6   7        249.54        227.42         5.62 o                         
   1   6   7         30.32         27.90         1.85 o                         
   2   6   7          9.43         10.53         1.61 o                         
   3   6   7        163.41        169.55         6.49 o                         
   4   6   7          2.57          6.04         1.35 o                         
   5   6   7          3.01          3.35         0.97 o                         
   6   6   7        167.86        184.96         6.98 o                         
   7   6   7         53.84         52.31         4.26 o                         
   8   6   7          1.90          1.13         0.78 o                         
 -10   7   7         16.42         14.51         1.82 o                         
  -9   7   7          9.94         12.29         1.22 o                         
  -8   7   7         84.14         85.78         3.95 o                         
  -7   7   7         42.94         43.83         2.89 o                         
  -6   7   7         12.78         14.62         2.22 o                         
  -5   7   7          0.34          0.70         1.24 o                         
  -4   7   7         49.72         56.84         3.34 o                         
  -3   7   7          9.15         14.60         1.26 o                         
  -2   7   7         95.04         97.46         3.32 o                         
  -1   7   7        269.03        257.88         6.74 o                         
   0   7   7        217.62        216.34         5.81 o                         
   1   7   7         93.64        103.53         3.94 o                         
   2   7   7        396.78        363.97        10.01 o                         
   3   7   7         12.89          8.65         1.10 o                         
   4   7   7        367.71        329.52        12.48 o                         
   5   7   7         97.31         80.19         4.22 o                         
 -18   0   8        169.86        168.19         6.04 o                         
 -17   0   8         50.30         58.03         3.43 o                         
 -16   0   8        468.05        469.79        11.90 o                         
 -15   0   8        172.62        179.19         5.88 o                         
 -14   0   8       1981.12       2035.94        32.35 o                         
 -13   0   8         54.17         46.75         3.14 o                         
 -12   0   8       1145.98       1083.88        25.23 o                         
 -11   0   8         31.90         28.74         2.36 o                         
 -10   0   8       3431.67       3233.20        57.88 o                         
  -9   0   8         84.38         80.46         3.29 o                         
  -8   0   8       2537.48       2469.72        25.38 o                         
  -7   0   8       1049.61       1051.36        17.68 o                         
  -6   0   8         33.69         17.07         4.26 o                         
  -5   0   8        168.78        207.11        12.52 o                         
  -4   0   8       1003.69       1070.85        34.53 o                         
  -3   0   8          0.65          5.30         1.68 o                         
  -2   0   8          9.51          4.99         1.58 o                         
  -1   0   8        833.26        968.71        24.81 o                         
   0   0   8          0.41          1.90         1.30 o                         
   1   0   8         28.96         26.66         1.43 o                         
   2   0   8          8.66         12.47         1.02 o                         
   3   0   8       2431.96       2346.29        23.02 o                         
   4   0   8        547.44        528.87         9.31 o                         
   5   0   8       1806.88       1924.66        23.68 o                         
   6   0   8       1257.00       1252.97        18.99 o                         
   7   0   8        371.83        403.02         7.34 o                         
   8   0   8        179.36        164.17         4.39 o                         
   9   0   8       2026.29       1974.94        22.55 o                         
  10   0   8         46.36         43.86         2.29 o                         
  11   0   8        531.03        522.08        16.18 o                         
  12   0   8          1.69         -0.47         0.72 o                         
 -18   1   8         53.70         50.67         1.95 o                         
 -17   1   8         28.14         26.70         1.29 o                         
 -16   1   8         91.77         94.46         2.89 o                         
 -15   1   8        525.13        548.84         8.55 o                         
 -14   1   8          9.54          9.65         1.14 o                         
 -13   1   8       1261.03       1257.11        13.95 o                         
 -12   1   8       1165.15       1145.21        16.41 o                         
 -11   1   8       1184.82       1134.97        15.02 o                         
 -10   1   8          2.83          5.38         0.81 o                         
  -9   1   8        941.79        887.18        10.11 o                         
  -8   1   8          7.82          9.27         1.00 o                         
  -7   1   8       1112.70       1078.54         9.03 o                         
  -6   1   8        672.76        633.08         6.96 o                         
  -5   1   8        569.16        589.36        16.52 o                         
  -4   1   8         88.72         86.93         5.38 o                         
  -3   1   8        100.29        112.95         5.79 o                         
  -2   1   8        361.05        402.97         8.86 o                         
  -1   1   8         23.01         34.73         2.59 o                         
   0   1   8        125.20        124.05         2.20 o                         
   1   1   8        134.98        123.57         2.02 o                         
   2   1   8       1040.86       1025.81         7.84 o                         
   3   1   8          1.28          2.10         0.52 o                         
   4   1   8        644.39        665.10         6.83 o                         
   5   1   8        182.78        172.30         3.38 o                         
   6   1   8        340.95        344.42         5.47 o                         
   7   1   8         32.72         36.76         1.46 o                         
   8   1   8        712.39        743.04         9.06 o                         
   9   1   8         34.40         32.05         1.48 o                         
  10   1   8         72.40         81.18         2.26 o                         
  11   1   8          1.77          3.61         0.48 o                         
  12   1   8        141.91        139.88         3.71 o                         
 -18   2   8         18.02         16.99         1.89 o                         
 -17   2   8          9.56          8.30         1.06 o                         
 -16   2   8          0.05          0.64         0.65 o                         
 -15   2   8         30.25         31.99         1.74 o                         
 -14   2   8         75.46         79.04         2.50 o                         
 -13   2   8         79.45         85.47         2.87 o                         
 -12   2   8        473.04        472.93         7.48 o                         
 -11   2   8       1179.39       1174.43        13.46 o                         
 -10   2   8         44.80         51.42         1.93 o                         
  -9   2   8        100.46         96.69         2.56 o                         
  -8   2   8         43.97         42.32         1.61 o                         
  -7   2   8          1.77          5.16         0.79 o                         
  -6   2   8         54.53         57.51         1.77 o                         
  -5   2   8        121.58        123.37         2.37 o                         
  -4   2   8        290.47        265.42         3.29 o                         
  -3   2   8       1220.39       1188.14         8.97 o                         
  -2   2   8         49.85         64.33         1.38 o                         
  -1   2   8        381.16        348.96         3.47 o                         
   0   2   8          9.01         10.11         0.60 o                         
   1   2   8       1282.21       1367.07         9.75 o                         
   2   2   8        134.94        143.12         2.46 o                         
   3   2   8        198.62        193.51         3.13 o                         
   4   2   8         70.43         72.18         2.03 o                         
   5   2   8          1.09          1.52         0.57 o                         
   6   2   8         38.45         38.75         1.70 o                         
   7   2   8        261.11        276.75         4.79 o                         
   8   2   8        153.41        156.14         3.09 o                         
   9   2   8          9.93         10.54         0.83 o                         
  10   2   8         57.58         51.49         1.57 o                         
  11   2   8          8.86         10.19         0.85 o                         
  12   2   8          1.49          1.18         0.43 o                         
 -17   3   8          8.06          7.64         1.02 o                         
 -16   3   8        224.58        239.82         6.77 o                         
 -15   3   8         83.97         75.34         4.19 o                         
 -14   3   8         47.47         54.24         2.35 o                         
 -13   3   8        324.50        346.73         7.01 o                         
 -12   3   8          8.80         11.83         1.26 o                         
 -11   3   8        621.86        587.10         8.22 o                         
 -10   3   8         97.24         99.42         2.87 o                         
  -9   3   8       1813.05       1745.22        18.89 o                         
  -8   3   8        103.54         93.49         2.97 o                         
  -7   3   8        838.37        780.07        12.29 o                         
  -6   3   8         59.41         53.51         2.11 o                         
  -5   3   8        165.42        152.60         3.89 o                         
  -4   3   8        321.14        290.51         7.58 o                         
  -3   3   8          4.21          3.32         0.52 o                         
  -2   3   8        430.07        402.78         5.35 o                         
  -1   3   8        139.23        164.32         3.24 o                         
   0   3   8          6.58          6.51         0.72 o                         
   1   3   8        116.07        109.95         2.47 o                         
   2   3   8        625.13        622.86         6.48 o                         
   3   3   8        987.50        957.44         9.62 o                         
   4   3   8        751.17        742.65         8.03 o                         
   5   3   8         89.17         94.95         2.41 o                         
   6   3   8        957.97       1038.11        12.80 o                         
   7   3   8         39.32         38.88         2.03 o                         
   8   3   8       1584.95       1638.76        20.63 o                         
   9   3   8        127.17        124.12         3.13 o                         
  10   3   8        305.18        302.24        11.55 o                         
  11   3   8          1.55          2.92         0.59 o                         
 -16   4   8        217.09        197.04         5.88 o                         
 -15   4   8         98.51         93.28         3.42 o                         
 -14   4   8        184.26        202.79         7.48 o                         
 -13   4   8        458.62        477.47         8.72 o                         
 -12   4   8        226.40        241.06         8.09 o                         
 -11   4   8          8.27         13.76         1.61 o                         
 -10   4   8        518.52        509.83         9.65 o                         
  -9   4   8        130.16        136.71         5.83 o                         
  -8   4   8        932.44        864.30        20.98 o                         
  -7   4   8         20.85         18.98         1.67 o                         
  -6   4   8        269.98        276.83         8.00 o                         
  -5   4   8        357.29        383.17         9.90 o                         
  -4   4   8       1099.95       1028.93        23.86 o                         
  -3   4   8         87.18         93.05         3.61 o                         
  -2   4   8        307.73        297.04         7.43 o                         
  -1   4   8        237.94        234.42         5.93 o                         
   0   4   8        617.28        615.80        10.81 o                         
   1   4   8          1.45          1.37         0.75 o                         
   2   4   8         13.24         13.56         1.40 o                         
   3   4   8        335.10        336.09         7.61 o                         
   4   4   8         31.39         31.24         2.39 o                         
   5   4   8       1841.79       1883.68        46.10 o                         
   6   4   8        153.13        151.75         8.04 o                         
   7   4   8        648.60        634.03        18.44 o                         
   8   4   8         28.72         24.35         1.72 o                         
   9   4   8        845.86        809.80        25.12 o                         
  10   4   8         20.35         19.64         2.36 o                         
 -14   5   8          3.53          3.25         0.61 o                         
 -13   5   8        333.08        343.18         7.52 o                         
 -12   5   8        194.18        213.14         6.48 o                         
 -11   5   8         18.00         20.20         1.66 o                         
 -10   5   8        307.80        330.41         8.64 o                         
  -9   5   8          1.12          3.97         1.08 o                         
  -8   5   8        147.39        128.74         4.20 o                         
  -7   5   8         71.30         64.88         3.13 o                         
  -6   5   8         32.54         35.29         2.23 o                         
  -5   5   8        133.37        126.10         3.81 o                         
  -4   5   8        715.13        686.03        11.54 o                         
  -3   5   8         18.62         25.33         2.21 o                         
  -2   5   8        719.87        675.22        14.60 o                         
  -1   5   8        144.95        148.33         5.11 o                         
   0   5   8        229.74        236.24         7.74 o                         
   1   5   8        431.00        432.03         9.87 o                         
   2   5   8        263.80        264.13         7.68 o                         
   3   5   8         54.54         58.14         3.62 o                         
   4   5   8        250.61        256.61        13.48 o                         
   5   5   8        446.95        472.27        14.44 o                         
   6   5   8          2.62          4.70         1.20 o                         
   7   5   8        310.80        301.07        12.79 o                         
   8   5   8        208.97        196.45         8.49 o                         
 -12   6   8        336.91        282.82        10.97 o                         
 -11   6   8         10.75          6.73         0.69 o                         
 -10   6   8         74.86         80.08         2.23 o                         
  -9   6   8          1.28          1.97         0.64 o                         
  -8   6   8        289.82        280.27         5.78 o                         
  -7   6   8       1742.42       1738.28        24.64 o                         
  -6   6   8        104.70         99.86         3.37 o                         
  -5   6   8        137.18        151.09         4.87 o                         
  -4   6   8        235.89        225.02         6.88 o                         
  -3   6   8        216.63        243.75         8.30 o                         
  -2   6   8        288.60        316.00         8.39 o                         
  -1   6   8        725.23        699.91        11.39 o                         
   0   6   8        113.91        129.83         4.09 o                         
   1   6   8          9.35         10.90         1.54 o                         
   2   6   8       1148.34       1201.14        41.04 o                         
   3   6   8         33.14         42.29         4.49 o                         
   4   6   8        771.64        742.33        25.30 o                         
   5   6   8         19.14         16.23         2.48 o                         
   6   6   8         78.85         66.21         4.20 o                         
  -8   7   8          2.67          2.13         0.57 o                         
  -7   7   8         20.93         21.52         1.91 o                         
  -6   7   8        118.89        130.96         3.46 o                         
  -5   7   8         40.18         36.43         1.90 o                         
  -4   7   8         27.97         22.07         1.20 o                         
  -3   7   8         20.19         21.62         1.12 o                         
  -2   7   8          0.69          1.27         0.44 o                         
  -1   7   8         68.09         70.72         2.64 o                         
   0   7   8          0.26          1.16         0.63 o                         
   1   7   8        358.62        331.34        27.67 o                         
   2   7   8         39.57         42.78         3.36 o                         
 -17   1   9        178.89        165.56         3.60 o                         
 -16   1   9        281.40        289.89         4.99 o                         
 -15   1   9        462.89        480.03         7.86 o                         
 -14   1   9         70.66         76.86         2.65 o                         
 -13   1   9        799.51        843.87        10.90 o                         
 -12   1   9         89.93         87.78         2.91 o                         
 -11   1   9        210.40        205.30         4.59 o                         
 -10   1   9        121.34        126.16         3.29 o                         
  -9   1   9        111.80        116.62         3.03 o                         
  -8   1   9          0.54          1.64         0.50 o                         
  -7   1   9        151.71        132.24         2.45 o                         
  -6   1   9         72.45         77.55         1.77 o                         
  -5   1   9        165.41        163.73         2.34 o                         
  -4   1   9        670.62        715.25         5.95 o                         
  -3   1   9         31.48         30.02         1.00 o                         
  -2   1   9       1286.67       1275.85         8.94 o                         
  -1   1   9          0.74          1.65         0.39 o                         
   0   1   9       2273.05       2372.14        15.23 o                         
   1   1   9         56.25         70.94         1.74 o                         
   2   1   9       1798.14       1960.80        13.97 o                         
   3   1   9        542.11        541.17         5.51 o                         
   4   1   9        141.06        158.70         2.92 o                         
   5   1   9        307.93        323.12         4.12 o                         
   6   1   9          3.95          6.11         0.70 o                         
   7   1   9        255.83        278.72         4.13 o                         
   8   1   9         37.73         29.56         1.13 o                         
   9   1   9        100.40        110.08         2.07 o                         
  10   1   9         13.69         13.72         0.92 o                         
  11   1   9        128.98        105.75         4.22 o                         
 -17   2   9         77.23         66.50         4.00 o                         
 -16   2   9        621.65        624.30        17.85 o                         
 -15   2   9         64.75         62.04         2.64 o                         
 -14   2   9        299.53        309.03         5.57 o                         
 -13   2   9        212.17        219.12         5.62 o                         
 -12   2   9         63.01         69.57         2.59 o                         
 -11   2   9          6.19          3.85         0.86 o                         
 -10   2   9        557.55        556.81         7.76 o                         
  -9   2   9        285.41        265.83         4.75 o                         
  -8   2   9        286.80        264.68         4.31 o                         
  -7   2   9        569.96        548.88         6.35 o                         
  -6   2   9         13.82         17.07         0.90 o                         
  -5   2   9          8.40          8.25         0.62 o                         
  -4   2   9        490.82        493.65         4.58 o                         
  -3   2   9       2841.05       2780.86        17.55 o                         
  -2   2   9          1.27          4.50         0.55 o                         
  -1   2   9       1420.26       1456.64        10.73 o                         
   0   2   9         65.77         74.65         1.70 o                         
   1   2   9        345.70        376.01         4.29 o                         
   2   2   9        407.56        447.85         5.03 o                         
   3   2   9       2523.64       2678.16        19.65 o                         
   4   2   9        230.91        248.05         4.43 o                         
   5   2   9        132.37        151.73         3.09 o                         
   6   2   9        108.65        109.97         2.40 o                         
   7   2   9        165.84        182.74         3.03 o                         
   8   2   9        971.99       1000.62        11.26 o                         
   9   2   9         86.22         91.21         2.83 o                         
  10   2   9         48.43         42.95         1.97 o                         
 -16   3   9          0.98          1.75         0.80 o                         
 -15   3   9        428.67        424.78        12.49 o                         
 -14   3   9         17.88         17.55         1.53 o                         
 -13   3   9        107.62        117.58         3.69 o                         
 -12   3   9          2.54          2.99         0.94 o                         
 -11   3   9         19.46         21.36         1.52 o                         
 -10   3   9        147.62        146.20         3.70 o                         
  -9   3   9        505.60        491.52         8.48 o                         
  -8   3   9        406.79        378.06         5.76 o                         
  -7   3   9        327.34        336.39         5.55 o                         
  -6   3   9        488.02        459.42         7.71 o                         
  -5   3   9         26.93         18.73         1.18 o                         
  -4   3   9         81.07         73.33         2.01 o                         
  -3   3   9        184.22        173.43         3.41 o                         
  -2   3   9        578.23        555.84         6.19 o                         
  -1   3   9        800.84        850.73         8.96 o                         
   0   3   9        290.07        287.17         4.37 o                         
   1   3   9         70.87         75.04         1.98 o                         
   2   3   9         54.23         61.06         1.72 o                         
   3   3   9        124.55        135.79         3.17 o                         
   4   3   9          5.70          6.97         0.85 o                         
   5   3   9        545.18        594.79         8.22 o                         
   6   3   9        511.55        518.11         8.52 o                         
   7   3   9        100.62        102.59         2.68 o                         
   8   3   9        443.14        438.86         7.94 o                         
   9   3   9        124.50        130.27         4.59 o                         
 -15   4   9        218.30        179.16         7.75 o                         
 -14   4   9         69.25         66.16         2.91 o                         
 -13   4   9        198.35        210.14         4.58 o                         
 -12   4   9          5.70          6.01         1.01 o                         
 -11   4   9          1.64          1.99         0.80 o                         
 -10   4   9        979.55       1008.54        14.86 o                         
  -9   4   9        192.37        201.42         5.75 o                         
  -8   4   9        358.94        364.02         7.81 o                         
  -7   4   9        257.10        252.59         6.70 o                         
  -6   4   9        324.80        335.11         6.84 o                         
  -5   4   9        902.57        889.01        14.97 o                         
  -4   4   9        258.58        293.24         6.66 o                         
  -3   4   9          2.64          6.91         1.05 o                         
  -2   4   9        131.26        142.99         4.89 o                         
  -1   4   9        160.49        171.75         5.24 o                         
   0   4   9         66.50         64.41         3.55 o                         
   1   4   9        369.12        376.40         7.30 o                         
   2   4   9         34.59         39.78         2.91 o                         
   3   4   9          0.33          1.15         0.94 o                         
   4   4   9          2.68          3.41         1.12 o                         
   5   4   9         13.92         11.76         2.37 o                         
   6   4   9          1.52          2.57         0.97 o                         
   7   4   9        314.58        291.33         7.01 o                         
   8   4   9         26.03         23.75         1.90 o                         
 -13   5   9          5.42          6.40         2.10 o                         
 -12   5   9        329.50        352.45         8.59 o                         
 -11   5   9        157.60        178.03         7.36 o                         
 -10   5   9         67.03         75.07         2.96 o                         
  -9   5   9         10.28         10.38         1.19 o                         
  -8   5   9         16.15         15.30         1.60 o                         
  -7   5   9         13.06         14.07         1.54 o                         
  -6   5   9         55.54         67.45         2.92 o                         
  -5   5   9        165.22        173.68         4.95 o                         
  -4   5   9        330.28        321.77         7.32 o                         
  -3   5   9         35.89         40.83         2.58 o                         
  -2   5   9        322.71        294.87         7.24 o                         
  -1   5   9         21.25         21.67         1.94 o                         
   0   5   9        501.19        496.73         9.60 o                         
   1   5   9        123.04        134.14         5.51 o                         
   2   5   9        185.04        180.49         7.39 o                         
   3   5   9         34.14         31.12         4.26 o                         
   4   5   9        316.84        331.63        14.82 o                         
   5   5   9         42.11         44.71         3.89 o                         
   6   5   9        246.82        220.04         9.00 o                         
   7   5   9        195.59        158.99         6.54 o                         
 -10   6   9        102.67         81.27         3.44 o                         
  -9   6   9         16.15         19.94         1.98 o                         
  -8   6   9        274.03        219.77        20.91 o                         
  -7   6   9         67.31         60.38         4.00 o                         
  -6   6   9         32.30         41.65         2.33 o                         
  -5   6   9        330.47        353.69         7.48 o                         
  -4   6   9         61.44         55.30         2.82 o                         
  -3   6   9        106.97        115.83         3.86 o                         
  -2   6   9          0.98          1.86         0.56 o                         
  -1   6   9         98.02         83.51         3.01 o                         
   0   6   9        334.75        337.59        13.86 o                         
   1   6   9        426.88        435.40        17.75 o                         
   2   6   9        362.76        364.49        14.72 o                         
   3   6   9        438.48        349.14        12.81 o                         
   4   6   9         70.39         55.63         3.51 o                         
  -3   7   9        316.56        256.13         9.98 o                         
 -17   0  10         38.87         29.93         2.32 o                         
 -16   0  10         61.65         60.31         9.24 o                         
 -15   0  10         60.04         63.68         3.01 o                         
 -14   0  10        438.41        454.02        14.95 o                         
 -13   0  10       1773.64       1755.64        25.05 o                         
 -12   0  10        446.36        438.65        10.68 o                         
 -11   0  10        380.29        372.75         8.13 o                         
 -10   0  10        240.60        238.06         6.37 o                         
  -9   0  10        557.82        531.14         8.82 o                         
  -8   0  10        630.66        585.33         9.37 o                         
  -7   0  10        117.07        103.46         3.30 o                         
  -6   0  10       2284.60       2278.74        21.99 o                         
  -5   0  10        234.99        217.29         4.28 o                         
  -4   0  10        692.68        751.89         9.19 o                         
  -3   0  10        148.79        163.76         3.56 o                         
  -2   0  10        742.11        804.99        10.19 o                         
  -1   0  10       1585.50       1702.94        17.32 o                         
   0   0  10         88.85         90.23         2.59 o                         
   1   0  10        544.50        537.70         7.95 o                         
   2   0  10        370.09        441.25         7.44 o                         
   3   0  10        141.60        146.94         3.94 o                         
   4   0  10         18.99         25.83         1.63 o                         
   5   0  10        569.13        587.96         9.18 o                         
   6   0  10        955.33        904.15        15.11 o                         
   7   0  10        287.88        257.84         6.03 o                         
   8   0  10         44.54         36.12         1.73 o                         
   9   0  10        306.74        309.77        11.97 o                         
 -16   1  10         32.93         38.28         1.42 o                         
 -15   1  10        596.80        609.06        12.66 o                         
 -14   1  10        381.85        398.34         7.42 o                         
 -13   1  10         42.63         39.47         2.17 o                         
 -12   1  10         14.15         15.87         1.34 o                         
 -11   1  10         33.00         40.03         1.86 o                         
 -10   1  10         11.79         10.75         0.93 o                         
  -9   1  10        870.14        849.53         9.13 o                         
  -8   1  10       1043.60       1008.62         9.61 o                         
  -7   1  10         63.19         69.55         1.95 o                         
  -6   1  10        149.33        150.67         2.64 o                         
  -5   1  10        149.66        159.23         2.61 o                         
  -4   1  10          5.84          7.50         0.58 o                         
  -3   1  10       1008.67       1045.03         8.12 o                         
  -2   1  10        238.11        246.98         3.33 o                         
  -1   1  10        704.95        793.61         6.81 o                         
   0   1  10        125.65        138.65         2.34 o                         
   1   1  10        264.94        305.93         4.20 o                         
   2   1  10        204.93        215.30         3.47 o                         
   3   1  10        149.12        176.01         2.90 o                         
   4   1  10         12.68         18.14         1.00 o                         
   5   1  10         46.46         47.92         1.47 o                         
   6   1  10          1.94          2.91         0.54 o                         
   7   1  10         10.10          9.66         0.64 o                         
   8   1  10         52.63         46.55         1.40 o                         
   9   1  10          9.29          8.94         0.65 o                         
 -16   2  10         50.85         40.28         3.12 o                         
 -15   2  10         76.79         71.32         2.91 o                         
 -14   2  10        115.59        113.18         3.96 o                         
 -13   2  10          1.31          2.34         0.61 o                         
 -12   2  10        495.25        523.68         7.50 o                         
 -11   2  10         78.37         77.62         2.60 o                         
 -10   2  10         60.99         58.42         2.35 o                         
  -9   2  10          0.30          0.79         0.61 o                         
  -8   2  10         29.01         26.81         1.33 o                         
  -7   2  10         22.75         19.52         1.16 o                         
  -6   2  10         15.08         20.40         1.14 o                         
  -5   2  10         20.43         20.08         1.13 o                         
  -4   2  10        294.58        320.86         4.33 o                         
  -3   2  10          7.08          5.17         0.58 o                         
  -2   2  10         80.89         85.62         1.95 o                         
  -1   2  10        178.17        196.46         3.51 o                         
   0   2  10        267.71        286.45         4.36 o                         
   1   2  10        584.82        612.22         6.67 o                         
   2   2  10        317.27        326.78         4.32 o                         
   3   2  10        164.69        173.04         3.19 o                         
   4   2  10        102.90        110.86         2.56 o                         
   5   2  10          2.24          3.76         0.57 o                         
   6   2  10         60.09         68.85         2.02 o                         
   7   2  10         27.93         27.92         1.29 o                         
   8   2  10        208.43        177.06         6.68 o                         
 -15   3  10         88.60         72.37         3.43 o                         
 -14   3  10         74.04         61.18         2.91 o                         
 -13   3  10         10.64         12.10         1.37 o                         
 -12   3  10         85.76         86.93         3.35 o                         
 -11   3  10          5.25          6.73         0.94 o                         
 -10   3  10        172.02        172.55         4.26 o                         
  -9   3  10         85.61         84.43         2.83 o                         
  -8   3  10        100.42        100.93         3.30 o                         
  -7   3  10        189.93        199.54         4.64 o                         
  -6   3  10        427.17        433.05         8.92 o                         
  -5   3  10       1029.86       1060.37        12.34 o                         
  -4   3  10        114.19        111.57         2.76 o                         
  -3   3  10        921.14        963.32        13.31 o                         
  -2   3  10          0.12          1.79         0.69 o                         
  -1   3  10        322.41        335.26         5.55 o                         
   0   3  10          1.15          3.10         0.67 o                         
   1   3  10        120.76        130.79         3.16 o                         
   2   3  10        255.39        263.53         5.14 o                         
   3   3  10         18.99         24.29         1.58 o                         
   4   3  10        295.46        296.43         5.41 o                         
   5   3  10         30.92         30.33         1.42 o                         
   6   3  10         27.95         34.52         2.13 o                         
   7   3  10        271.39        269.30         6.49 o                         
   8   3  10         53.95         40.12         2.83 o                         
 -14   4  10        129.93         93.84         4.67 o                         
 -13   4  10         54.35         47.70         6.30 o                         
 -12   4  10         97.38        102.40         3.44 o                         
 -11   4  10        105.93        112.08         3.41 o                         
 -10   4  10        198.06        199.99         4.62 o                         
  -9   4  10        391.00        398.10         8.55 o                         
  -8   4  10        346.70        358.58         6.61 o                         
  -7   4  10         63.03         62.82         3.06 o                         
  -6   4  10       1136.70       1164.19        16.48 o                         
  -5   4  10         27.92         39.48         2.18 o                         
  -4   4  10        611.65        682.46        11.92 o                         
  -3   4  10        370.98        380.46         7.81 o                         
  -2   4  10        418.14        445.87         9.57 o                         
  -1   4  10         11.96         18.75         1.53 o                         
   0   4  10       1376.47       1422.41        27.35 o                         
   1   4  10          2.94          3.32         0.96 o                         
   2   4  10        401.96        441.52        19.32 o                         
   3   4  10        114.21         99.92         5.97 o                         
   4   4  10         31.57         25.10         1.88 o                         
   5   4  10         49.38         39.57         1.97 o                         
   6   4  10          2.93          4.30         0.69 o                         
 -11   5  10        437.49        415.77        13.52 o                         
 -10   5  10        141.86        153.63         3.64 o                         
  -9   5  10        285.01        316.13         5.78 o                         
  -8   5  10         92.85         97.29         3.19 o                         
  -7   5  10        317.89        323.13         6.75 o                         
  -6   5  10          0.66          0.27         0.78 o                         
  -5   5  10        259.31        268.31         5.89 o                         
  -4   5  10         53.57         60.72         2.52 o                         
  -3   5  10        399.89        444.56         9.28 o                         
  -2   5  10         27.86         39.76         1.91 o                         
  -1   5  10        172.19        160.99         4.44 o                         
   0   5  10        191.84        204.00         7.80 o                         
   1   5  10        317.78        321.47        14.45 o                         
   2   5  10        783.97        653.98        99.60 o                         
   3   5  10        165.88        165.97         7.01 o                         
   4   5  10        318.51        264.87         5.74 o                         
  -8   6  10         79.35         78.55         4.33 o                         
  -7   6  10        253.56        237.48        13.31 o                         
  -6   6  10          7.68         10.43         0.92 o                         
  -5   6  10         13.67         11.62         0.99 o                         
  -4   6  10          2.60          3.25         0.56 o                         
  -3   6  10         68.53         56.87         3.05 o                         
  -2   6  10         86.17         65.55        12.05 o                         
  -1   6  10         84.77         83.69         5.16 o                         
   0   6  10         15.31         13.78         2.38 o                         
 -15   1  11        112.14         99.09         2.85 o                         
 -14   1  11         22.45         16.86         1.24 o                         
 -13   1  11         14.51         17.96         1.15 o                         
 -12   1  11         16.62         16.05         1.20 o                         
 -11   1  11        459.48        450.23         8.91 o                         
 -10   1  11         76.98         79.44         2.65 o                         
  -9   1  11        352.09        364.88         5.61 o                         
  -8   1  11        110.50        118.01         3.00 o                         
  -7   1  11        389.77        408.17         5.93 o                         
  -6   1  11        297.50        300.01         4.55 o                         
  -5   1  11        142.98        149.58         2.98 o                         
  -4   1  11          5.75         12.17         0.86 o                         
  -3   1  11          0.40          2.22         0.47 o                         
  -2   1  11        437.47        508.57         5.44 o                         
  -1   1  11          0.70          2.05         0.55 o                         
   0   1  11        517.57        550.31         6.51 o                         
   1   1  11         10.48          7.55         0.86 o                         
   2   1  11        260.32        257.71         3.98 o                         
   3   1  11         37.54         32.77         1.25 o                         
   4   1  11        556.69        542.35         6.45 o                         
   5   1  11          0.42          0.98         0.47 o                         
   6   1  11        594.77        599.43         7.41 o                         
   7   1  11         97.35         71.10         2.74 o                         
 -14   2  11        739.30        698.88        19.09 o                         
 -13   2  11          7.31          7.34         0.82 o                         
 -12   2  11        982.12       1068.17        16.93 o                         
 -11   2  11        136.53        129.55         3.72 o                         
 -10   2  11        399.02        427.85        12.19 o                         
  -9   2  11        304.34        294.30         6.96 o                         
  -8   2  11        684.30        702.67         9.85 o                         
  -7   2  11       1164.02       1173.76        13.73 o                         
  -6   2  11        157.77        181.61         6.42 o                         
  -5   2  11          3.16          6.43         0.89 o                         
  -4   2  11         41.67         51.51         2.03 o                         
  -3   2  11        143.55        152.83         3.95 o                         
  -2   2  11         31.84         34.55         1.64 o                         
  -1   2  11         34.03         39.00         1.53 o                         
   0   2  11        240.49        233.79         3.89 o                         
   1   2  11        222.18        219.72         3.98 o                         
   2   2  11        165.01        152.09         3.11 o                         
   3   2  11        295.34        310.48         5.53 o                         
   4   2  11        151.70        138.92         3.40 o                         
   5   2  11        514.55        529.24         8.46 o                         
   6   2  11        467.58        362.07        12.22 o                         
 -13   3  11        180.90        178.17         5.27 o                         
 -12   3  11        143.62        139.12         4.77 o                         
 -11   3  11        419.26        454.97        11.31 o                         
 -10   3  11         12.80         15.99         1.76 o                         
  -9   3  11         31.60         36.05         3.21 o                         
  -8   3  11         49.56         55.89         2.68 o                         
  -7   3  11        111.69        109.27         3.57 o                         
  -6   3  11        422.92        422.90         9.08 o                         
  -5   3  11        732.43        764.53        13.97 o                         
  -4   3  11          9.46         11.35         1.41 o                         
  -3   3  11        309.52        332.88         6.94 o                         
  -2   3  11         78.63         79.55         2.51 o                         
  -1   3  11         24.47         25.30         1.55 o                         
   0   3  11         69.96         78.87         2.80 o                         
   1   3  11        286.91        275.99         5.21 o                         
   2   3  11         23.40         21.02         1.94 o                         
   3   3  11        120.69        115.15         3.96 o                         
   4   3  11          5.02          5.88         0.92 o                         
   5   3  11         56.70         47.56         1.99 o                         
 -12   4  11          1.98          0.72         0.59 o                         
 -11   4  11         43.22         43.93         2.20 o                         
 -10   4  11         23.22         23.43         1.89 o                         
  -9   4  11        250.58        253.06         6.28 o                         
  -8   4  11          0.54          0.85         0.66 o                         
  -7   4  11         10.51         15.55         1.54 o                         
  -6   4  11         41.67         38.10         2.40 o                         
  -5   4  11        152.67        165.00         5.72 o                         
  -4   4  11        393.62        367.46        11.52 o                         
  -3   4  11        202.99        221.60         5.57 o                         
  -2   4  11        279.64        304.51         6.63 o                         
  -1   4  11         46.99         53.20         2.29 o                         
   0   4  11        132.67        129.24         3.95 o                         
   1   4  11         22.76         30.58         2.63 o                         
   2   4  11        172.36        163.19         4.95 o                         
   3   4  11        125.37        112.64         3.62 o                         
   4   4  11        108.42         96.14         4.59 o                         
  -9   5  11        209.03        169.45         6.97 o                         
  -8   5  11         95.58         80.68         2.86 o                         
  -7   5  11          6.24          7.10         0.84 o                         
  -6   5  11        133.64        150.77         5.69 o                         
  -5   5  11         23.36         26.33         2.57 o                         
  -4   5  11        487.28        509.13        13.45 o                         
  -3   5  11         12.54          8.11         1.02 o                         
  -2   5  11         40.77         41.56         2.27 o                         
  -1   5  11         10.30         10.64         1.11 o                         
   0   5  11        181.15        159.40         7.75 o                         
   1   5  11        221.37        163.72        10.27 o                         
 -13   0  12       1723.48       1620.79        35.20 o                         
 -12   0  12         38.95         37.38         2.46 o                         
 -11   0  12        107.01        110.45         4.89 o                         
 -10   0  12         17.00         13.04         1.92 o                         
  -9   0  12         18.18         22.69         2.00 o                         
  -8   0  12         56.59         66.04         3.40 o                         
  -7   0  12          0.50          0.15         0.91 o                         
  -6   0  12          4.43          2.47         1.21 o                         
  -5   0  12          6.45          8.75         1.94 o                         
  -4   0  12        341.30        349.81         9.70 o                         
  -3   0  12        116.12        124.44         4.57 o                         
  -2   0  12       2535.70       2622.96        40.88 o                         
  -1   0  12        678.55        726.37        10.88 o                         
   0   0  12       2681.56       2785.55        32.73 o                         
   1   0  12         71.29         93.11         3.19 o                         
   2   0  12        418.23        464.79        11.71 o                         
   3   0  12          0.45          1.73         0.80 o                         
   4   0  12       1539.24       1385.82        26.47 o                         
   5   0  12         23.12         17.52         1.55 o                         
 -13   1  12          1.32          0.80         0.40 o                         
 -12   1  12        471.82        503.04        10.99 o                         
 -11   1  12        175.54        169.08         4.09 o                         
 -10   1  12         12.82         10.80         1.28 o                         
  -9   1  12         46.66         41.92         2.18 o                         
  -8   1  12         45.61         47.74         2.79 o                         
  -7   1  12          3.65          5.27         0.99 o                         
  -6   1  12        123.24        129.39         4.22 o                         
  -5   1  12        288.47        278.23         6.36 o                         
  -4   1  12         19.29         19.03         1.38 o                         
  -3   1  12        682.35        730.73        10.72 o                         
  -2   1  12         22.51         24.86         1.43 o                         
  -1   1  12        134.95        150.12         4.56 o                         
   0   1  12        267.31        292.38         4.58 o                         
   1   1  12        669.65        683.64         8.98 o                         
   2   1  12         42.04         39.16         1.48 o                         
   3   1  12        413.57        398.33        10.85 o                         
   4   1  12         83.74         72.46         3.88 o                         
 -12   2  12          0.34          0.72         0.56 o                         
 -11   2  12          0.16          0.45         0.55 o                         
 -10   2  12          6.29          6.65         1.58 o                         
  -9   2  12         70.72         70.13         4.20 o                         
  -8   2  12        133.09        133.11         3.39 o                         
  -7   2  12         35.65         39.50         1.94 o                         
  -6   2  12        148.58        139.81         5.50 o                         
  -5   2  12         11.34         13.92         1.60 o                         
  -4   2  12          7.22          4.73         1.43 o                         
  -3   2  12        275.23        303.19         7.44 o                         
  -2   2  12         80.53         75.90         2.69 o                         
  -1   2  12          3.17          2.63         0.88 o                         
   0   2  12         43.97         45.71         2.53 o                         
   1   2  12         16.51         19.63         1.74 o                         
   2   2  12          8.08          9.31         0.94 o                         
   3   2  12         69.26         63.43         2.47 o                         
   4   2  12         10.89          8.22         0.72 o                         
 -11   3  12          2.04          2.30         0.63 o                         
 -10   3  12          0.26          2.14         0.93 o                         
  -9   3  12          4.89          6.58         0.96 o                         
  -8   3  12          0.97          1.21         0.85 o                         
  -7   3  12          7.11          4.84         1.32 o                         
  -6   3  12         16.69         22.88         1.96 o                         
  -5   3  12          3.09          2.72         0.79 o                         
  -4   3  12        116.17        122.66         3.99 o                         
  -3   3  12         44.02         36.97         3.37 o                         
  -2   3  12        335.13        387.13        11.04 o                         
  -1   3  12        357.96        357.68         8.78 o                         
   0   3  12        328.82        340.05         7.36 o                         
   1   3  12        338.06        320.82        15.51 o                         
   2   3  12         81.28         82.03         4.58 o                         
  -9   4  12        116.75        103.96         3.58 o                         
  -8   4  12         53.09         52.66         2.98 o                         
  -7   4  12         23.20         24.11         2.71 o                         
  -6   4  12        172.46        160.60         4.17 o                         
  -5   4  12        169.32        185.90         4.59 o                         
  -4   4  12        103.57         83.03         3.13 o                         
  -3   4  12         80.68         83.20         4.00 o                         
  -2   4  12         86.75         74.92         5.00 o                         
  -1   4  12         59.62         55.12         7.37 o                         
   0   4  12        194.17        134.29         6.15 o                         
 -10   1  13          0.08          0.80         0.82 o                         
  -9   1  13        343.52        306.97        12.79 o                         
  -6   1  13          3.58          3.16         1.89 o                         
   0   1  13         22.68         25.60         2.79 o                         
  -9   2  13          0.01          1.33         0.88 o                         
  -8   2  13        834.99        786.36        26.26 o                         
  -7   2  13          4.49          3.43         0.84 o                         
  -6   2  13       1223.41       1149.15        36.67 o                         
  -5   2  13          3.33          3.01         1.12 o                         
  -4   2  13        793.54        809.23        19.39 o                         
  -3   2  13        191.57        188.61         9.45 o                         
  -2   2  13        746.56        675.50        23.41 o                         
  -1   2  13        189.43        172.09         8.14 o                         
  -6   3  13          4.48          2.87         1.00 o                         
  -5   3  13        267.17        203.47         8.49 o                         
                                                                                
