# Supplementary material for: Syntheses and structures of 1-[2,2-di­chloro-1-hy­droxy-3-(4-methyl­phen­yl)-3-oxoprop­yl]urea and 1-[2,2-di­chloro-3-(4-fluoro­phen­yl)-1-hy­droxy-3-oxoprop­yl]urea
Source: Acta Crystallogr E Crystallogr Commun. 2025 May 20;81(Pt 6):538–42. doi: 10.1107/S2056989025004359 (PMC12142406; doi:10.1107/S2056989025004359)
Supplement: Supplementary file 5 [file e-81-00538-IIsup5.hkl]

data_II                                                                         
_shelx_title ' g-62_g_a.res in P2(1)/c'                                         
_shelx_refln_list_code          4                                               
_shelx_F_calc_maximum      166.16                                               
_exptl_crystal_F_000       600.00                                               
_reflns_d_resolution_high  0.7811                                               
                                                                                
loop_                                                                           
 _space_group_symop_operation_xyz                                               
 'x, y, z'                                                                      
 '-x, y+1/2, -z+1/2'                                                            
 '-x, -y, -z'                                                                   
 'x, -y-1/2, z-1/2'                                                             
                                                                                
_cell_length_a    12.6218                                                       
_cell_length_b     8.7758                                                       
_cell_length_c    11.5993                                                       
_cell_angle_alpha  90.000                                                       
_cell_angle_beta   94.829                                                       
_cell_angle_gamma  90.000                                                       
                                                                                
_shelx_F_squared_multiplier     1.000                                           
                                                                                
loop_                                                                           
 _refln_index_h                                                                 
 _refln_index_k                                                                 
 _refln_index_l                                                                 
 _refln_F_squared_calc                                                          
 _refln_F_squared_meas                                                          
 _refln_F_squared_sigma                                                         
 _refln_observed_status                                                         
   1   0   0       1290.20       1177.19        46.47 o                         
   2   0   0        190.91        222.40        13.03 o                         
   3   0   0       1929.20       1764.23        69.96 o                         
   4   0   0      27607.49      25511.65       602.24 o                         
   5   0   0       2536.26       2725.76        64.36 o                         
   6   0   0      14983.73      15003.82       405.83 o                         
   7   0   0        108.19         77.44        10.61 o                         
   8   0   0       1013.41        983.73        63.97 o                         
   9   0   0        627.87        585.92        48.96 o                         
  10   0   0       1058.34        975.25        19.93 o                         
  11   0   0        874.85        817.96        16.19 o                         
  12   0   0          1.83          1.88         1.06 o                         
  13   0   0         28.00         33.65         2.32 o                         
  14   0   0        263.99        297.69         7.32 o                         
  15   0   0        714.56        858.64        16.60 o                         
  16   0   0        116.24        121.57         3.89 o                         
   1   1   0      11124.71       9626.42       180.60 o                         
   2   1   0       5728.33       5443.10       103.87 o                         
   3   1   0       2550.07       2496.66        45.45 o                         
   4   1   0         14.81         19.52         2.18 o                         
   5   1   0       6478.51       6351.06       125.56 o                         
   6   1   0        233.42        192.09         8.87 o                         
   7   1   0        471.49        415.02        15.26 o                         
   8   1   0       2532.36       2596.94       106.41 o                         
   9   1   0        498.90        451.63        29.74 o                         
  10   1   0        580.21        512.61         7.77 o                         
  11   1   0          8.70         10.44         0.99 o                         
  12   1   0        963.65        860.52        11.33 o                         
  13   1   0        359.79        353.16         6.28 o                         
  14   1   0        172.63        216.87         5.41 o                         
  15   1   0          1.74          2.33         0.63 o                         
  16   1   0        129.96        124.48         6.58 o                         
   0   2   0       4407.94       4600.39       179.16 o                         
   1   2   0       1216.39       1205.77        28.04 o                         
   2   2   0       2256.46       1971.90        37.61 o                         
   3   2   0        486.58        453.69        16.69 o                         
   4   2   0        888.25        886.47        20.35 o                         
   5   2   0       1288.03       1258.50        28.02 o                         
   6   2   0       1322.43       1306.46        33.75 o                         
   7   2   0        102.29         85.97        14.94 o                         
   8   2   0       1610.20       1570.01        47.45 o                         
   9   2   0        273.71        262.86        21.64 o                         
  10   2   0        431.70        392.15         6.35 o                         
  11   2   0          3.74          2.76         0.67 o                         
  12   2   0        492.94        483.43         9.07 o                         
  13   2   0         25.25         28.91         1.63 o                         
  14   2   0        166.72        174.40         4.67 o                         
  15   2   0         11.28         14.41         1.14 o                         
   1   3   0        833.85        884.98        26.62 o                         
   2   3   0          3.37          1.88         0.53 o                         
   3   3   0          3.37          7.31         1.35 o                         
   4   3   0        275.07        217.82        21.34 o                         
   5   3   0        842.31        826.43        23.67 o                         
   6   3   0          8.80         24.01         3.42 o                         
   7   3   0        565.88        593.71        18.65 o                         
   8   3   0       1874.39       1796.95        49.95 o                         
   9   3   0       1035.84        962.48        22.52 o                         
  10   3   0          8.79          7.89         1.05 o                         
  11   3   0         42.69         45.81         1.88 o                         
  12   3   0        455.41        391.95         8.32 o                         
  13   3   0        148.27        142.87         3.69 o                         
  14   3   0        139.57        149.08         4.08 o                         
  15   3   0         65.93         76.77         4.68 o                         
   0   4   0        121.93        168.70        12.74 o                         
   1   4   0         93.97        108.86         7.44 o                         
   2   4   0        388.10        412.21        25.95 o                         
   3   4   0        708.33        782.62        42.31 o                         
   4   4   0        537.54        459.91        23.44 o                         
   5   4   0        238.01        230.93         9.26 o                         
   6   4   0        261.45        256.84        12.53 o                         
   7   4   0        270.71        247.24        20.81 o                         
   8   4   0         10.47          9.15         1.71 o                         
   9   4   0       2022.71       1799.33        28.06 o                         
  10   4   0       1321.28       1223.59        24.73 o                         
  11   4   0        269.01        259.04         9.03 o                         
  12   4   0        129.62        121.94         4.51 o                         
  13   4   0        463.87        451.51        16.49 o                         
  14   4   0        415.46        482.30        21.50 o                         
  15   4   0        157.32        149.12         7.54 o                         
   1   5   0       2001.85       2251.49        65.67 o                         
   2   5   0         10.81          5.95         1.69 o                         
   3   5   0        512.33        534.43        27.29 o                         
   4   5   0         24.58         24.67         4.41 o                         
   5   5   0         39.76         37.75         4.49 o                         
   6   5   0         10.05          9.12         3.05 o                         
   7   5   0       2285.49       2167.53        29.05 o                         
   8   5   0         59.78         52.72         2.09 o                         
   9   5   0        344.67        318.00         6.93 o                         
  10   5   0         17.40         17.91         1.72 o                         
  11   5   0        177.23        194.47         8.58 o                         
  12   5   0          1.24          1.45         1.09 o                         
  13   5   0         45.70         51.20         3.10 o                         
  14   5   0          0.60          0.16         0.99 o                         
   0   6   0        182.83        174.32        23.13 o                         
   1   6   0        588.55        692.03        25.64 o                         
   2   6   0         38.32         25.09         4.08 o                         
   3   6   0         76.96         66.48         7.71 o                         
   4   6   0         82.43         85.72        19.66 o                         
   5   6   0         74.17         86.69         3.36 o                         
   6   6   0         46.07         46.10         2.51 o                         
   7   6   0         18.07         15.68         1.81 o                         
   8   6   0          0.04          2.41         0.80 o                         
   9   6   0         80.51         80.99         3.12 o                         
  10   6   0         33.87         39.12         2.21 o                         
  11   6   0         64.03         71.72         4.35 o                         
  12   6   0          6.30          9.81         1.31 o                         
  13   6   0        127.15        128.31         7.12 o                         
   1   7   0        449.59        425.14         9.85 o                         
   2   7   0        101.56         93.10         3.37 o                         
   3   7   0         15.17         17.68         1.42 o                         
   4   7   0         29.81         29.55         1.87 o                         
   5   7   0         51.62         55.47         2.41 o                         
   6   7   0          5.54          7.70         1.19 o                         
   7   7   0          0.57          1.90         0.86 o                         
   8   7   0        272.81        286.43         9.49 o                         
   9   7   0         88.18         90.78         3.45 o                         
  10   7   0          3.14          3.88         0.97 o                         
  11   7   0        152.22        167.03         8.45 o                         
  12   7   0        158.69        150.50        19.26 o                         
   0   8   0       1215.80       1285.01        40.62 o                         
   1   8   0        922.18        854.50        16.67 o                         
   2   8   0        484.84        452.71         9.44 o                         
   3   8   0         19.74         24.49         1.86 o                         
   4   8   0          9.47         11.14         1.16 o                         
   5   8   0        152.83        146.99         4.02 o                         
   6   8   0         47.90         54.74         2.19 o                         
   7   8   0        203.69        224.28         5.39 o                         
   8   8   0         32.56         31.72         1.67 o                         
   9   8   0         99.38        105.33         5.03 o                         
  10   8   0         21.27         24.37         1.55 o                         
  11   8   0        223.69        239.89        12.07 o                         
   1   9   0        203.50        195.97         5.97 o                         
   2   9   0          0.81          3.16         1.06 o                         
   3   9   0        973.15       1023.45        15.23 o                         
   4   9   0        177.92        180.73         3.79 o                         
   5   9   0        163.05        170.60         3.71 o                         
   6   9   0          3.92          7.50         0.91 o                         
   7   9   0          0.53          1.56         0.65 o                         
   8   9   0        123.37        134.14         7.18 o                         
   9   9   0        213.99        247.39        12.89 o                         
   0  10   0        843.03        827.95        25.52 o                         
   1  10   0        138.75        138.00         3.88 o                         
   2  10   0        262.20        274.23         6.66 o                         
   3  10   0         15.31         17.15         1.07 o                         
   4  10   0        336.41        362.16         9.64 o                         
   5  10   0        258.80        261.79         9.02 o                         
   6  10   0        196.44        199.34        10.59 o                         
   7  10   0        153.80        106.45        27.30 o                         
   1  11   0        680.03        679.91        13.25 o                         
   2  11   0        247.83        216.49         6.56 o                         
   3  11   0        916.00        615.83        25.47 o                         
 -16   1   1          2.14          2.30         0.39 o                         
 -15   1   1         22.42         26.85         1.44 o                         
 -14   1   1          2.84          3.67         0.67 o                         
 -13   1   1        174.40        162.78         3.71 o                         
 -12   1   1         21.11         25.39         1.33 o                         
 -11   1   1          7.75         13.29         1.03 o                         
 -10   1   1        508.60        437.80         6.38 o                         
  -9   1   1        355.47        302.13        23.52 o                         
  -8   1   1        703.13        641.97        33.81 o                         
  -7   1   1         70.74         66.07         7.97 o                         
  -6   1   1          8.90          7.15         1.73 o                         
  -5   1   1       6118.72       6103.69        93.83 o                         
  -4   1   1       6631.98       6215.62        91.45 o                         
  -3   1   1       2180.13       2028.60        32.05 o                         
  -2   1   1        885.71        793.66        13.45 o                         
  -1   1   1        851.09        822.52        15.48 o                         
   0   1   1       3561.56       3283.26        89.49 o                         
   1   1   1          4.61          3.98         2.23 o                         
   2   1   1        934.83        910.06        29.01 o                         
   3   1   1       7666.72       7679.42       293.48 o                         
   4   1   1       3652.71       3699.57       148.24 o                         
   5   1   1         78.36         73.41         6.90 o                         
   6   1   1        155.15        191.17         9.41 o                         
   7   1   1       4909.33       4958.00       107.85 o                         
   8   1   1        761.14        733.05        24.33 o                         
   9   1   1        113.94        113.65        14.38 o                         
  10   1   1         12.67         14.45         1.48 o                         
  11   1   1       1152.93       1046.56        19.72 o                         
  12   1   1        219.73        212.17         4.30 o                         
  13   1   1         37.72         39.43         1.68 o                         
  14   1   1        232.76        245.65         4.46 o                         
  15   1   1         26.87         25.57         1.14 o                         
 -15   2   1         27.05         29.70         1.50 o                         
 -14   2   1         19.63         16.99         1.09 o                         
 -13   2   1        159.83        161.10         4.05 o                         
 -12   2   1        145.98        148.73         3.51 o                         
 -11   2   1         89.93         78.72         2.41 o                         
 -10   2   1        111.71        105.46         2.71 o                         
  -9   2   1        419.40        350.04        25.21 o                         
  -8   2   1        417.34        404.08        35.35 o                         
  -7   2   1          1.39          5.47         2.26 o                         
  -6   2   1       1140.80       1156.89        31.49 o                         
  -5   2   1       1253.59       1157.72        29.89 o                         
  -4   2   1       3290.23       3352.70        50.15 o                         
  -3   2   1        998.87        927.60        15.51 o                         
  -2   2   1       3300.92       3084.44        79.24 o                         
  -1   2   1        973.21       1073.47        19.06 o                         
   0   2   1         27.56         26.71         2.29 o                         
   1   2   1       3284.98       3106.18       114.29 o                         
   2   2   1       3805.58       3637.35       128.19 o                         
   3   2   1       3652.52       3611.72       118.22 o                         
   4   2   1       9324.51       8762.06       354.34 o                         
   5   2   1       1135.05       1140.11        29.72 o                         
   6   2   1        702.34        691.18        24.85 o                         
   7   2   1        120.87        129.23         8.56 o                         
   8   2   1       1807.60       1772.04        46.17 o                         
   9   2   1          2.62          1.45         4.05 o                         
  10   2   1        597.34        572.12         9.91 o                         
  11   2   1        363.80        358.57         6.75 o                         
  12   2   1         78.18         79.00         2.94 o                         
  13   2   1        412.89        423.80        12.67 o                         
  14   2   1        154.43        159.81         3.55 o                         
  15   2   1        243.24        271.98         5.64 o                         
 -15   3   1        256.11        304.95         8.58 o                         
 -14   3   1        306.20        324.70         7.02 o                         
 -13   3   1        129.53        130.63         4.05 o                         
 -12   3   1          6.48          7.38         0.85 o                         
 -11   3   1        134.71        107.92         3.55 o                         
 -10   3   1         12.51         12.08         1.02 o                         
  -9   3   1        627.73        547.92        15.77 o                         
  -8   3   1        205.75        204.20         9.73 o                         
  -7   3   1        137.92        114.73         6.12 o                         
  -6   3   1         64.49         68.28         6.09 o                         
  -5   3   1       2469.03       2376.63        73.88 o                         
  -4   3   1          7.74          5.39         1.35 o                         
  -3   3   1        363.17        297.67        11.78 o                         
  -2   3   1        257.69        249.39         7.66 o                         
  -1   3   1       8385.07       7841.69       152.33 o                         
   0   3   1       2378.93       2433.49        59.90 o                         
   1   3   1         38.65         32.00         2.39 o                         
   2   3   1        812.02        832.00        36.49 o                         
   3   3   1       4353.60       4257.66       119.31 o                         
   4   3   1         31.25         19.13         4.58 o                         
   5   3   1        882.23        772.27        27.69 o                         
   6   3   1        514.94        528.02        22.10 o                         
   7   3   1         33.99         28.13         5.70 o                         
   8   3   1        160.73        157.35         9.00 o                         
   9   3   1       1027.51        922.46        20.17 o                         
  10   3   1         72.66         70.58         2.38 o                         
  11   3   1         46.17         41.48         1.74 o                         
  12   3   1        297.22        300.63         6.19 o                         
  13   3   1         21.70         19.48         1.39 o                         
  14   3   1        242.79        265.32         5.88 o                         
  15   3   1         72.96         67.59         2.78 o                         
 -15   4   1          7.86         12.44         1.22 o                         
 -14   4   1        126.09        146.18         4.56 o                         
 -13   4   1         13.55         16.03         1.73 o                         
 -12   4   1         65.58         73.28         3.32 o                         
 -11   4   1        204.73        217.10         8.10 o                         
 -10   4   1       1026.56        954.25        20.65 o                         
  -9   4   1         59.03         49.71         2.40 o                         
  -8   4   1          3.31          3.20         1.29 o                         
  -7   4   1        905.91        832.19        24.67 o                         
  -6   4   1        701.01        698.80        26.37 o                         
  -5   4   1       3389.64       3440.78        81.87 o                         
  -4   4   1        806.47        813.06        94.57 o                         
  -3   4   1        445.15        450.90        15.74 o                         
  -2   4   1        148.04        157.50         8.96 o                         
  -1   4   1       4671.58       4774.40        96.03 o                         
   0   4   1        367.45        392.79        19.14 o                         
   1   4   1       1331.99       1415.79        41.10 o                         
   2   4   1         65.77         75.09         6.43 o                         
   3   4   1       2058.63       2418.08        74.65 o                         
   4   4   1        116.84        109.96         7.68 o                         
   5   4   1       1910.91       1695.68        65.79 o                         
   6   4   1          6.45         10.96         2.28 o                         
   7   4   1        386.66        359.45        17.99 o                         
   8   4   1        123.67        131.09         4.35 o                         
   9   4   1        474.00        469.55        13.36 o                         
  10   4   1         16.62         16.71         1.50 o                         
  11   4   1        273.13        289.65        10.34 o                         
  12   4   1        278.04        274.52         8.22 o                         
  13   4   1         98.51        117.71         4.21 o                         
  14   4   1        146.09        173.93         6.95 o                         
 -14   5   1         13.81         14.95         2.19 o                         
 -13   5   1       1218.48       1360.13        32.07 o                         
 -12   5   1         32.71         32.22         2.46 o                         
 -11   5   1        337.83        361.20        16.87 o                         
 -10   5   1       1400.52       1333.42        25.39 o                         
  -9   5   1        592.30        541.61        10.25 o                         
  -8   5   1       1018.52        936.18        16.32 o                         
  -7   5   1       2723.61       2498.64        38.31 o                         
  -6   5   1       1673.31       1612.60        46.97 o                         
  -5   5   1        511.97        468.94        28.83 o                         
  -4   5   1       4103.47       3898.63       125.04 o                         
  -3   5   1        360.89        300.09        14.67 o                         
  -2   5   1       4669.56       4753.08        99.43 o                         
  -1   5   1        545.34        496.76        22.60 o                         
   0   5   1       1622.67       1515.72        40.61 o                         
   1   5   1         34.17         38.97         3.26 o                         
   2   5   1       3538.74       3371.70       214.15 o                         
   3   5   1          0.24          2.53         1.13 o                         
   4   5   1       1358.29       1243.35        79.86 o                         
   5   5   1       1321.82       1373.29        87.94 o                         
   6   5   1        102.04         93.72         8.59 o                         
   7   5   1        205.45        176.96         4.19 o                         
   8   5   1       1431.85       1357.33        19.53 o                         
   9   5   1          3.38          4.86         0.86 o                         
  10   5   1          0.71          1.39         0.72 o                         
  11   5   1        141.25        156.58         6.99 o                         
  12   5   1         17.73         17.47         1.76 o                         
  13   5   1         27.13         23.11         2.37 o                         
  14   5   1         51.43         50.22         4.71 o                         
 -13   6   1        231.55        222.02        10.62 o                         
 -12   6   1       1293.18       1437.68        26.16 o                         
 -11   6   1        391.74        434.51        14.96 o                         
 -10   6   1       1538.27       1611.64        58.17 o                         
  -9   6   1       1389.30       1370.69        22.46 o                         
  -8   6   1        134.33        136.75         4.42 o                         
  -7   6   1        416.60        375.38        14.72 o                         
  -6   6   1       4019.13       3751.24        99.96 o                         
  -5   6   1       5104.85       4681.07        64.95 o                         
  -4   6   1        223.34        247.90        44.18 o                         
  -3   6   1       1606.00       1494.26        51.86 o                         
  -2   6   1        518.39        590.53        27.40 o                         
  -1   6   1       1663.53       1646.65        51.10 o                         
   0   6   1         75.02         81.91        10.96 o                         
   1   6   1        889.01        944.44        43.79 o                         
   2   6   1          2.56          5.20         2.73 o                         
   3   6   1       1623.66       1617.83        65.80 o                         
   4   6   1        797.85        764.05        39.47 o                         
   5   6   1        462.39        473.55        12.29 o                         
   6   6   1         24.54         23.09         1.67 o                         
   7   6   1         93.08         90.31         3.59 o                         
   8   6   1        273.46        258.75         5.22 o                         
   9   6   1        157.60        164.01         4.59 o                         
  10   6   1        750.59        773.51        16.25 o                         
  11   6   1          4.35          4.36         1.21 o                         
  12   6   1         24.21         24.67         2.05 o                         
  13   6   1         68.49         60.94         4.28 o                         
 -12   7   1          2.53          3.53         0.89 o                         
 -11   7   1        311.16        363.75        10.85 o                         
 -10   7   1        200.05        210.48         5.19 o                         
  -9   7   1        145.08        152.97         4.07 o                         
  -8   7   1        873.97        914.06        22.45 o                         
  -7   7   1        439.01        422.13         9.86 o                         
  -6   7   1        111.95        116.53         3.66 o                         
  -5   7   1        732.55        670.94        11.27 o                         
  -4   7   1       3016.87       2849.86        42.03 o                         
  -3   7   1        525.21        539.45         9.81 o                         
  -2   7   1        515.90        446.48         9.98 o                         
  -1   7   1        542.14        483.33         9.44 o                         
   0   7   1       1070.41        950.32        27.21 o                         
   1   7   1         29.69         26.02         1.78 o                         
   2   7   1       1515.41       1357.37        18.63 o                         
   3   7   1         25.91         33.27         4.32 o                         
   4   7   1        436.92        413.82         7.87 o                         
   5   7   1         56.87         53.67         2.65 o                         
   6   7   1        440.08        437.24        10.84 o                         
   7   7   1         65.13         67.47         3.05 o                         
   8   7   1          8.48         11.51         1.40 o                         
   9   7   1        119.22        114.97         5.10 o                         
  10   7   1        300.58        335.79         9.23 o                         
  11   7   1         12.28         15.93         1.97 o                         
  12   7   1        170.47        195.38        12.15 o                         
 -11   8   1          0.43          1.31         0.86 o                         
 -10   8   1         19.03         25.81         1.67 o                         
  -9   8   1          2.24          3.29         0.81 o                         
  -8   8   1         18.96         20.78         1.37 o                         
  -7   8   1         46.80         52.67         2.80 o                         
  -6   8   1          6.74          9.72         1.13 o                         
  -5   8   1         60.87         64.97         2.59 o                         
  -4   8   1         21.18         22.73         1.60 o                         
  -3   8   1          9.13          5.98         1.05 o                         
  -2   8   1         87.31         86.24         3.08 o                         
  -1   8   1         92.27         79.31         3.76 o                         
   0   8   1          4.27          5.23         1.56 o                         
   1   8   1        186.05        177.13         5.46 o                         
   2   8   1        118.91        128.10         3.61 o                         
   3   8   1        372.39        375.07         8.35 o                         
   4   8   1        581.22        596.38         9.29 o                         
   5   8   1        465.00        498.64         9.01 o                         
   6   8   1        180.45        197.75         4.57 o                         
   7   8   1          1.45          2.73         0.97 o                         
   8   8   1        554.30        550.96        12.03 o                         
   9   8   1        245.65        243.02         8.90 o                         
  10   8   1         10.86          9.15         1.04 o                         
  11   8   1         52.65         52.28         3.91 o                         
  -9   9   1         28.22         24.62         1.43 o                         
  -8   9   1        110.74        110.99         4.19 o                         
  -7   9   1         57.12         59.83         2.02 o                         
  -6   9   1          6.29          8.72         0.90 o                         
  -5   9   1         12.47         15.03         1.26 o                         
  -4   9   1       1084.13       1122.23        16.31 o                         
  -3   9   1        120.37        111.75         3.58 o                         
  -2   9   1         15.80         16.83         1.89 o                         
  -1   9   1        548.33        546.88        15.63 o                         
   0   9   1         50.00         50.97         3.81 o                         
   1   9   1         47.34         47.77         2.94 o                         
   2   9   1        681.68        686.94        14.28 o                         
   3   9   1       1301.75       1368.50        17.56 o                         
   4   9   1         85.23         84.80         2.56 o                         
   5   9   1        147.29        153.58         3.67 o                         
   6   9   1        113.03        119.40         3.50 o                         
   7   9   1        479.82        513.15        12.90 o                         
   8   9   1        222.51        247.53         8.04 o                         
  -6  10   1         60.83         62.82         2.44 o                         
  -5  10   1        172.52        175.64         7.46 o                         
  -4  10   1        130.61        135.59         3.50 o                         
  -3  10   1        464.99        483.26        12.26 o                         
  -2  10   1        144.09        138.92         3.87 o                         
  -1  10   1        184.22        199.10         6.18 o                         
   0  10   1        197.02        196.40         5.92 o                         
   1  10   1        137.18        135.15         3.72 o                         
   2  10   1         20.20         17.76         1.31 o                         
   3  10   1        482.61        515.40         9.76 o                         
   4  10   1        860.07        894.00        16.42 o                         
   5  10   1          4.48          5.70         0.84 o                         
   6  10   1         35.88         34.86         2.15 o                         
   7  10   1          0.03          0.36         0.42 o                         
  -3  11   1         13.93         11.00         1.08 o                         
  -2  11   1        204.89        179.70         5.59 o                         
  -1  11   1         64.45         64.22         2.68 o                         
   0  11   1         37.88         38.66         1.50 o                         
   1  11   1         91.24         85.20         5.70 o                         
   2  11   1        136.88        108.10         4.08 o                         
   3  11   1        108.77         96.20         5.22 o                         
 -16   0   2         12.73         16.36         1.20 o                         
 -15   0   2       1889.53       2237.63        44.18 o                         
 -14   0   2        112.94        116.24         4.03 o                         
 -13   0   2        441.90        482.24        12.03 o                         
 -12   0   2        135.94        112.38         3.95 o                         
 -11   0   2       3260.93       2882.19        40.87 o                         
 -10   0   2         58.67         44.20         2.18 o                         
  -9   0   2       3736.85       3424.30       164.37 o                         
  -8   0   2       1830.69       1658.18        90.93 o                         
  -7   0   2        799.75        826.22        36.77 o                         
  -6   0   2         29.66         43.98         6.66 o                         
  -5   0   2         97.95         72.55         8.77 o                         
  -4   0   2        415.28        380.31        11.72 o                         
  -3   0   2       1690.87       1739.52        46.97 o                         
  -2   0   2       9040.99       9181.68       199.98 o                         
  -1   0   2       2635.87       2906.79        56.50 o                         
   0   0   2       2849.10       3108.87        85.16 o                         
   1   0   2         11.24         16.93         3.56 o                         
   2   0   2        440.58        453.25        25.31 o                         
   3   0   2        132.19        137.31         8.73 o                         
   4   0   2        546.30        623.94        24.39 o                         
   5   0   2        239.97        254.43        14.97 o                         
   6   0   2        528.91        642.09        43.34 o                         
   7   0   2        546.55        615.28        30.14 o                         
   8   0   2        398.98        352.67        22.88 o                         
   9   0   2        115.89        113.53        13.06 o                         
  10   0   2        549.05        487.64        13.86 o                         
  11   0   2        690.03        668.59        16.74 o                         
  12   0   2        643.01        604.55        14.70 o                         
  13   0   2         75.03         69.98         3.26 o                         
  14   0   2        133.66        152.02         4.97 o                         
  15   0   2        540.07        609.58        18.40 o                         
 -16   1   2        385.00        361.13         9.31 o                         
 -15   1   2         41.74         45.43         1.85 o                         
 -14   1   2        639.78        704.74        10.59 o                         
 -13   1   2        214.94        209.43         4.41 o                         
 -12   1   2        395.72        359.84         5.57 o                         
 -11   1   2         62.81         50.94         1.70 o                         
 -10   1   2       2414.11       2105.88        19.70 o                         
  -9   1   2       1975.56       1920.28        74.84 o                         
  -8   1   2        386.39        342.24        34.51 o                         
  -7   1   2         53.98         48.57         3.15 o                         
  -6   1   2        142.93        107.77         5.79 o                         
  -5   1   2       3735.32       3815.59        64.87 o                         
  -4   1   2       1587.33       1597.60        36.59 o                         
  -3   1   2       1180.39       1226.39        20.53 o                         
  -2   1   2        920.12        979.90        17.07 o                         
  -1   1   2        287.84        291.18         7.91 o                         
   0   1   2       8188.88       7854.37       266.33 o                         
   1   1   2       9759.17      10109.41       271.53 o                         
   2   1   2         10.28         11.63         2.33 o                         
   3   1   2        177.90        188.84         8.69 o                         
   4   1   2       1303.08       1431.11        37.99 o                         
   5   1   2        779.90        835.95        25.41 o                         
   6   1   2       1430.71       1539.92        47.72 o                         
   7   1   2       1016.15        981.57        32.45 o                         
   8   1   2        491.11        483.94        19.55 o                         
   9   1   2         46.40         58.00         6.62 o                         
  10   1   2          1.18          3.59         1.70 o                         
  11   1   2        634.30        585.35        13.28 o                         
  12   1   2        201.91        195.22         5.56 o                         
  13   1   2         24.79         24.38         1.48 o                         
  14   1   2        150.95        158.51         3.28 o                         
  15   1   2         84.23         91.74         2.13 o                         
 -15   2   2        266.20        306.13         9.46 o                         
 -14   2   2         28.74         28.90         1.58 o                         
 -13   2   2         16.66         20.29         1.39 o                         
 -12   2   2         89.41         93.13         2.84 o                         
 -11   2   2        999.28        884.87        15.22 o                         
 -10   2   2        958.02        870.99        13.18 o                         
  -9   2   2        702.80        657.94        73.91 o                         
  -8   2   2        159.45        212.58        17.86 o                         
  -7   2   2       2896.12       2906.63        75.21 o                         
  -6   2   2        581.87        610.83        18.44 o                         
  -5   2   2       3931.40       3931.81        70.94 o                         
  -4   2   2        739.14        842.12        23.24 o                         
  -3   2   2       5536.73       5326.63        80.02 o                         
  -2   2   2       1083.61       1110.43        20.46 o                         
  -1   2   2      10376.48       9990.32       229.87 o                         
   0   2   2       8007.34       7767.29       210.28 o                         
   1   2   2       8245.86       8226.43       168.73 o                         
   2   2   2      11412.43      11537.74       442.25 o                         
   3   2   2       5411.98       5121.16       145.14 o                         
   4   2   2       1029.57       1012.15        51.34 o                         
   5   2   2         85.98         82.83        11.85 o                         
   6   2   2        330.97        333.45        25.27 o                         
   7   2   2       2189.60       2157.68        62.53 o                         
   8   2   2        152.79        177.33        11.23 o                         
   9   2   2        329.70        310.43        11.51 o                         
  10   2   2          0.19          2.29         0.93 o                         
  11   2   2         54.59         48.04         2.62 o                         
  12   2   2        160.08        148.94         3.79 o                         
  13   2   2        228.98        219.52         5.19 o                         
  14   2   2         84.20         91.62         2.46 o                         
  15   2   2         38.62         45.22         2.71 o                         
 -15   3   2        103.12        112.17         4.96 o                         
 -14   3   2          4.30          3.27         0.82 o                         
 -13   3   2        185.53        188.51         4.64 o                         
 -12   3   2        183.16        166.82         3.89 o                         
 -11   3   2        993.54        864.61        12.36 o                         
 -10   3   2        433.11        391.29         5.50 o                         
  -9   3   2        152.58        131.93         2.95 o                         
  -8   3   2         67.88         65.00         7.03 o                         
  -7   3   2       1569.11       1506.40        34.21 o                         
  -6   3   2       1131.61       1181.62        37.71 o                         
  -5   3   2        132.56        181.85         7.08 o                         
  -4   3   2         85.05         48.78         2.96 o                         
  -3   3   2       1275.53       1312.77        29.31 o                         
  -2   3   2       2542.49       2557.82        96.13 o                         
  -1   3   2         73.88         62.36         3.72 o                         
   0   3   2       2498.18       2174.56       145.44 o                         
   1   3   2         82.24         74.04         5.76 o                         
   2   3   2        834.87        695.02        83.74 o                         
   3   3   2        955.87        985.54        51.84 o                         
   4   3   2       1107.54       1033.38        40.55 o                         
   5   3   2        170.62        150.73         9.66 o                         
   6   3   2       1374.12       1352.25        36.64 o                         
   7   3   2         76.19         87.77         7.51 o                         
   8   3   2          5.53          7.68         3.16 o                         
   9   3   2       2389.16       2223.28        54.67 o                         
  10   3   2        550.34        502.41        10.80 o                         
  11   3   2        306.35        271.37         6.27 o                         
  12   3   2        130.36        122.97         3.50 o                         
  13   3   2        577.93        604.50        11.87 o                         
  14   3   2         64.23         64.72         2.35 o                         
  15   3   2        141.40        164.64         8.83 o                         
 -15   4   2         30.97         30.63         2.43 o                         
 -14   4   2        281.75        301.10        10.20 o                         
 -13   4   2         53.81         63.91         3.23 o                         
 -12   4   2         50.73         49.19         2.69 o                         
 -11   4   2        152.26        137.06         4.99 o                         
 -10   4   2        773.23        700.51        12.31 o                         
  -9   4   2        147.49        138.98         3.63 o                         
  -8   4   2        424.42        402.28         6.91 o                         
  -7   4   2        167.21        176.74        13.54 o                         
  -6   4   2       2462.79       2319.36       101.19 o                         
  -5   4   2       2339.58       2208.28        73.83 o                         
  -4   4   2        149.01        192.59        13.73 o                         
  -3   4   2         31.82         19.64         8.11 o                         
  -2   4   2       4069.85       4174.99       102.87 o                         
  -1   4   2       5826.89       6038.58       167.93 o                         
   0   4   2        166.66        199.90        28.60 o                         
   1   4   2       5814.83       6218.11       313.85 o                         
   2   4   2        356.50        463.60        22.40 o                         
   3   4   2        426.60        241.55        15.64 o                         
   4   4   2         17.18         10.46         1.79 o                         
   5   4   2       1893.59       1820.46        63.06 o                         
   6   4   2        760.55        647.36        26.75 o                         
   7   4   2       1591.26       1457.73        66.70 o                         
   8   4   2         88.77         83.28         2.87 o                         
   9   4   2        257.92        215.59         7.53 o                         
  10   4   2        784.81        687.50        15.34 o                         
  11   4   2        207.92        197.29         5.71 o                         
  12   4   2        243.90        215.06         7.51 o                         
  13   4   2        134.92        135.32         4.47 o                         
  14   4   2        227.04        267.73         9.66 o                         
 -14   5   2        100.93        102.25         6.21 o                         
 -13   5   2          0.29          0.49         0.86 o                         
 -12   5   2         64.16         74.62         3.83 o                         
 -11   5   2         51.74         53.35         3.57 o                         
 -10   5   2        294.15        263.62         6.26 o                         
  -9   5   2         22.81         21.41         1.56 o                         
  -8   5   2          0.16          1.35         0.58 o                         
  -7   5   2        284.65        272.69         6.92 o                         
  -6   5   2        967.33       1015.15        49.73 o                         
  -5   5   2          1.18          3.56         2.58 o                         
  -4   5   2        126.82        132.43        14.83 o                         
  -3   5   2        332.72        331.77        43.23 o                         
  -2   5   2       1123.66       1165.50        34.38 o                         
  -1   5   2        215.74        264.49        19.72 o                         
   0   5   2        445.28        469.22        21.18 o                         
   1   5   2          0.50         -0.26         1.28 o                         
   2   5   2        901.47        887.62        52.99 o                         
   3   5   2          3.34          4.20         1.73 o                         
   4   5   2        167.04        165.08         8.87 o                         
   5   5   2          3.66          2.49         3.02 o                         
   6   5   2        844.86        926.88        70.82 o                         
   7   5   2         28.55         25.45         1.45 o                         
   8   5   2         37.83         33.07         1.75 o                         
   9   5   2         91.95         91.62         3.35 o                         
  10   5   2          5.47          6.65         1.15 o                         
  11   5   2         90.10         86.71         4.14 o                         
  12   5   2         39.55         44.31         2.54 o                         
  13   5   2          0.53          1.64         0.86 o                         
  14   5   2         53.03         57.17         3.85 o                         
 -13   6   2          1.77         -0.03         0.59 o                         
 -12   6   2          0.75          2.81         0.85 o                         
 -11   6   2        266.13        309.72        11.08 o                         
 -10   6   2        119.10        120.93         3.69 o                         
  -9   6   2        265.34        255.08         7.00 o                         
  -8   6   2          2.83          4.37         1.04 o                         
  -7   6   2        285.20        289.24         8.35 o                         
  -6   6   2          9.22          6.89         1.63 o                         
  -5   6   2        169.38        160.85         4.79 o                         
  -4   6   2         20.22         22.40         6.41 o                         
  -3   6   2        460.60        428.64        29.09 o                         
  -2   6   2         21.92         29.17         5.56 o                         
  -1   6   2          9.23         11.82         3.15 o                         
   0   6   2        197.34        175.11        11.91 o                         
   1   6   2        592.12        560.15        26.00 o                         
   2   6   2        248.85        260.60        11.34 o                         
   3   6   2         10.36          9.48         2.71 o                         
   4   6   2        259.72        237.43         6.94 o                         
   5   6   2         96.99        106.94         3.61 o                         
   6   6   2        107.31        105.91         3.93 o                         
   7   6   2         48.84         48.47         2.02 o                         
   8   6   2        161.49        166.60         3.94 o                         
   9   6   2          0.76          2.29         0.75 o                         
  10   6   2          3.55          4.62         1.21 o                         
  11   6   2          0.49          2.16         1.35 o                         
  12   6   2        378.51        429.23        13.89 o                         
  13   6   2          0.04          1.36         0.78 o                         
 -12   7   2         49.73         54.58         4.66 o                         
 -11   7   2          6.90          8.67         1.53 o                         
 -10   7   2          9.94         11.87         1.18 o                         
  -9   7   2        349.43        379.55         7.54 o                         
  -8   7   2        193.30        199.91         5.91 o                         
  -7   7   2         12.59         17.95         1.81 o                         
  -6   7   2       1400.45       1371.46        21.50 o                         
  -5   7   2        162.90        150.39         4.22 o                         
  -4   7   2        525.38        499.67        10.02 o                         
  -3   7   2         64.95         53.67         2.35 o                         
  -2   7   2       2279.20       2170.20        37.25 o                         
  -1   7   2        110.38         89.56         3.59 o                         
   0   7   2       2829.03       2648.08        49.86 o                         
   1   7   2        160.61        160.46         4.56 o                         
   2   7   2       1389.01       1277.87        22.15 o                         
   3   7   2         35.10         31.75         1.73 o                         
   4   7   2       1163.67       1107.66        15.58 o                         
   5   7   2        201.08        207.57         4.78 o                         
   6   7   2        836.05        860.50        15.69 o                         
   7   7   2        223.97        222.22         5.98 o                         
   8   7   2        143.42        150.89         4.94 o                         
   9   7   2         10.45         13.70         1.22 o                         
  10   7   2        171.49        189.37         7.79 o                         
  11   7   2        176.96        203.32         8.26 o                         
  12   7   2         18.27         24.21         2.33 o                         
 -11   8   2         68.67         58.91         4.39 o                         
 -10   8   2        236.13        249.07         6.65 o                         
  -9   8   2          4.74          5.30         0.98 o                         
  -8   8   2        754.75        816.45        14.87 o                         
  -7   8   2        435.97        488.46        10.09 o                         
  -6   8   2        225.03        237.93         5.88 o                         
  -5   8   2        607.92        636.92        12.01 o                         
  -4   8   2         73.03         77.53         3.04 o                         
  -3   8   2          8.63         10.42         1.24 o                         
  -2   8   2        326.53        316.04         7.89 o                         
  -1   8   2       2084.94       2077.51        42.71 o                         
   0   8   2         19.59         21.08         2.17 o                         
   1   8   2        269.86        248.93         6.26 o                         
   2   8   2         29.14         31.56         1.76 o                         
   3   8   2        830.24        826.29        12.37 o                         
   4   8   2        150.56        153.37         3.51 o                         
   5   8   2        306.50        306.88         5.42 o                         
   6   8   2        290.63        286.43         5.81 o                         
   7   8   2        766.59        797.71        16.41 o                         
   8   8   2        125.48        131.49         4.36 o                         
   9   8   2        205.58        218.49        11.52 o                         
  10   8   2        330.46        370.00        14.32 o                         
  -9   9   2        220.79        205.47         5.81 o                         
  -8   9   2        267.76        298.00        10.17 o                         
  -7   9   2         37.49         36.59         1.68 o                         
  -6   9   2        676.83        711.86        11.97 o                         
  -5   9   2         78.58         85.81         2.97 o                         
  -4   9   2         64.66         66.93         2.87 o                         
  -3   9   2          0.74          1.84         0.89 o                         
  -2   9   2        189.41        203.33         7.61 o                         
  -1   9   2          4.19          6.19         1.46 o                         
   0   9   2        286.56        302.91         9.02 o                         
   1   9   2         16.19         19.56         1.63 o                         
   2   9   2        285.53        288.76         6.76 o                         
   3   9   2        431.77        442.32         7.30 o                         
   4   9   2        130.45        134.85         3.11 o                         
   5   9   2          6.66          7.19         0.85 o                         
   6   9   2        529.17        528.72        14.43 o                         
   7   9   2        160.96        172.17         5.88 o                         
   8   9   2        183.71        214.18         6.80 o                         
   9   9   2          0.54          0.45         0.88 o                         
  -7  10   2        107.12         86.77         3.58 o                         
  -6  10   2         41.08         40.99         1.65 o                         
  -5  10   2        355.96        376.02        14.44 o                         
  -4  10   2         37.35         41.53         1.66 o                         
  -3  10   2          0.58          1.42         0.56 o                         
  -2  10   2        397.91        407.42         9.03 o                         
  -1  10   2         54.32         68.42         3.58 o                         
   0  10   2          0.26          0.82         0.92 o                         
   1  10   2        142.98        149.55         4.97 o                         
   2  10   2         39.94         49.33         2.56 o                         
   3  10   2         68.52         65.70         2.94 o                         
   4  10   2         11.23         11.59         1.03 o                         
   5  10   2         96.65         96.35         4.40 o                         
   6  10   2         17.71         14.05         1.24 o                         
  -2  11   2          1.51          2.89         0.99 o                         
  -1  11   2        147.22        130.92         3.58 o                         
   0  11   2          8.29          7.10         1.15 o                         
   1  11   2         19.17         20.05         1.62 o                         
   2  11   2         52.29         33.60         3.16 o                         
 -15   1   3         41.03         54.74         1.99 o                         
 -14   1   3        106.92        114.17         3.11 o                         
 -13   1   3          9.56         11.50         1.04 o                         
 -12   1   3       1058.82       1000.89        11.41 o                         
 -11   1   3        477.42        432.24         6.69 o                         
 -10   1   3        258.63        237.58         4.25 o                         
  -9   1   3        840.64        798.77        65.04 o                         
  -8   1   3       1210.28       1098.55        24.49 o                         
  -7   1   3        334.44        284.59         9.07 o                         
  -6   1   3       4338.86       4391.01        82.89 o                         
  -5   1   3       1066.94       1017.82        20.58 o                         
  -4   1   3        763.14        775.60        16.25 o                         
  -3   1   3        734.27        774.85        14.32 o                         
  -2   1   3        392.80        416.72        10.22 o                         
  -1   1   3       1470.87       1514.73        39.26 o                         
   0   1   3       2273.88       2709.50        62.38 o                         
   1   1   3       1220.36       1362.27        43.19 o                         
   2   1   3       3006.59       3254.75        77.41 o                         
   3   1   3        910.79        978.20        35.55 o                         
   4   1   3        209.19        171.51         9.49 o                         
   5   1   3        247.09        272.58        12.96 o                         
   6   1   3       1015.03       1058.82        55.04 o                         
   7   1   3         78.72         81.68         7.68 o                         
   8   1   3       1019.86        994.91        50.00 o                         
   9   1   3        428.43        446.24        12.41 o                         
  10   1   3        114.65        114.20         4.45 o                         
  11   1   3         31.60         29.68         2.33 o                         
  12   1   3        105.14        120.75         5.45 o                         
  13   1   3          1.11          2.72         0.72 o                         
  14   1   3        121.25        126.59         2.70 o                         
  15   1   3          9.86         10.77         0.78 o                         
 -15   2   3        144.82        172.93         4.42 o                         
 -14   2   3          6.24          9.12         1.02 o                         
 -13   2   3        674.44        658.92        16.15 o                         
 -12   2   3          3.82          3.14         0.69 o                         
 -11   2   3        784.51        774.68         9.21 o                         
 -10   2   3       2650.30       2325.51        32.73 o                         
  -9   2   3        245.18        239.31         7.83 o                         
  -8   2   3          5.00          7.11         3.35 o                         
  -7   2   3       1791.33       1771.94        30.36 o                         
  -6   2   3       4649.51       4445.64        89.82 o                         
  -5   2   3        479.91        452.62        14.78 o                         
  -4   2   3       4823.02       4824.99        88.49 o                         
  -3   2   3       1722.73       1678.68        28.84 o                         
  -2   2   3       3504.28       3534.79        74.26 o                         
  -1   2   3        244.45        317.15        11.14 o                         
   0   2   3       2179.26       2098.90        64.56 o                         
   1   2   3          9.97         26.54         5.64 o                         
   2   2   3       4988.86       4978.54       142.63 o                         
   3   2   3        390.83        544.66        37.64 o                         
   4   2   3       3332.32       3331.90       102.11 o                         
   5   2   3        547.98        517.55        25.88 o                         
   6   2   3        300.87        256.51        22.34 o                         
   7   2   3        142.41        151.32        11.81 o                         
   8   2   3       1357.86       1410.99        53.93 o                         
   9   2   3        456.73        404.68        16.05 o                         
  10   2   3          1.02          0.74         1.00 o                         
  11   2   3         19.77         18.54         2.01 o                         
  12   2   3        283.80        276.19         6.90 o                         
  13   2   3         39.24         37.52         1.71 o                         
  14   2   3        128.89        132.40         3.14 o                         
  15   2   3          0.33          1.62         0.53 o                         
 -15   3   3          9.25          9.25         1.23 o                         
 -14   3   3        463.23        526.21        11.92 o                         
 -13   3   3         60.18         71.03         2.89 o                         
 -12   3   3        566.46        540.83         9.10 o                         
 -11   3   3         68.30         49.56         2.02 o                         
 -10   3   3         75.96         67.27         1.99 o                         
  -9   3   3       1172.97       1037.69        12.66 o                         
  -8   3   3        364.41        379.33        18.26 o                         
  -7   3   3        793.84        819.59        33.47 o                         
  -6   3   3       1113.18       1054.74        24.23 o                         
  -5   3   3        332.48        265.42         9.27 o                         
  -4   3   3         63.65         95.35         4.33 o                         
  -3   3   3       8480.76       8736.27       139.78 o                         
  -2   3   3        147.86        196.58         7.63 o                         
  -1   3   3       1383.17       1202.06        27.97 o                         
   0   3   3       1786.76       1839.73        40.22 o                         
   1   3   3       2862.75       2832.72        86.38 o                         
   2   3   3        780.92        889.72        35.05 o                         
   3   3   3       2380.60       2299.18       108.78 o                         
   4   3   3         62.45         67.82         8.73 o                         
   5   3   3       1278.42       1240.26        49.45 o                         
   6   3   3         19.24         27.13         8.24 o                         
   7   3   3        391.41        448.59        19.13 o                         
   8   3   3         41.08         43.83         4.37 o                         
   9   3   3        457.58        445.81         8.72 o                         
  10   3   3        152.86        138.05         5.36 o                         
  11   3   3         29.87         27.66         1.69 o                         
  12   3   3         26.01         23.24         1.54 o                         
  13   3   3         10.44         10.34         1.15 o                         
  14   3   3         50.66         51.98         2.96 o                         
 -14   4   3        261.13        286.83        10.67 o                         
 -13   4   3        111.35        121.07         4.18 o                         
 -12   4   3        337.12        335.29         7.68 o                         
 -11   4   3        516.56        502.89        11.79 o                         
 -10   4   3        236.87        201.27         4.15 o                         
  -9   4   3          7.24         11.47         1.00 o                         
  -8   4   3        119.97        123.66         3.35 o                         
  -7   4   3        376.92        382.82        21.59 o                         
  -6   4   3        481.79        494.90        25.97 o                         
  -5   4   3          1.24          3.04         1.97 o                         
  -4   4   3        268.88        292.45        16.58 o                         
  -3   4   3        750.08        715.73        22.08 o                         
  -2   4   3        105.01        106.91         8.35 o                         
  -1   4   3        277.70        211.10        20.93 o                         
   0   4   3          9.52          3.84         2.29 o                         
   1   4   3         85.89         49.38        10.53 o                         
   2   4   3        127.52         97.49        13.55 o                         
   3   4   3       1253.02       1201.01        46.92 o                         
   4   4   3         85.33         89.78        10.85 o                         
   5   4   3        361.58        310.98        20.36 o                         
   6   4   3          7.33         13.31         6.61 o                         
   7   4   3        750.63        664.80        14.97 o                         
   8   4   3          3.87          4.22         0.88 o                         
   9   4   3          5.26          4.34         0.98 o                         
  10   4   3        160.23        143.79         4.15 o                         
  11   4   3        218.87        207.53         8.90 o                         
  12   4   3        177.63        180.03         7.46 o                         
  13   4   3         36.11         37.81         2.23 o                         
  14   4   3        104.78        120.51         5.09 o                         
 -14   5   3         27.93         18.65         2.06 o                         
 -13   5   3         48.45         54.83         9.93 o                         
 -12   5   3          3.17          3.33         1.09 o                         
 -11   5   3        255.68        274.22         8.61 o                         
 -10   5   3         49.13         50.53         2.43 o                         
  -9   5   3         38.13         38.85         2.02 o                         
  -8   5   3          1.85          3.07         0.78 o                         
  -7   5   3         15.09         17.02         1.54 o                         
  -6   5   3          1.85          2.20         1.34 o                         
  -5   5   3          2.75          5.20         2.89 o                         
  -4   5   3        524.91        606.30        36.18 o                         
  -3   5   3        736.29        681.27        59.86 o                         
  -2   5   3       1337.20       1363.88        72.75 o                         
  -1   5   3       1106.99       1165.38        34.27 o                         
   0   5   3        104.53        159.01        15.92 o                         
   1   5   3        980.02        931.37        40.22 o                         
   2   5   3       3961.94       4117.93       119.26 o                         
   3   5   3         13.30          6.48         1.92 o                         
   4   5   3        460.23        415.18        18.01 o                         
   5   5   3        117.00        112.15         7.65 o                         
   6   5   3       1536.57       1390.48        22.64 o                         
   7   5   3         74.03         69.75         3.39 o                         
   8   5   3       1391.83       1274.39        20.84 o                         
   9   5   3         56.51         61.94         2.32 o                         
  10   5   3        703.60        682.58        13.47 o                         
  11   5   3         56.92         52.16         3.33 o                         
  12   5   3        272.26        283.63         9.74 o                         
  13   5   3        315.68        333.17         9.74 o                         
 -13   6   3         81.54         78.41         5.91 o                         
 -12   6   3        188.44        212.72        13.43 o                         
 -11   6   3        179.51        215.06        15.01 o                         
 -10   6   3          5.70          7.83         1.17 o                         
  -9   6   3          0.27          2.77         0.82 o                         
  -8   6   3         12.03         12.23         1.14 o                         
  -7   6   3       1000.65        930.27        20.28 o                         
  -6   6   3        258.00        237.04         6.85 o                         
  -5   6   3        123.12        102.78         3.56 o                         
  -4   6   3        122.37        113.67         4.15 o                         
  -3   6   3         46.49         51.66        10.07 o                         
  -2   6   3         27.02         21.13         6.11 o                         
  -1   6   3         12.97         13.97         3.87 o                         
   0   6   3        112.33        152.98        11.50 o                         
   1   6   3        256.29        231.33        13.55 o                         
   2   6   3         41.61         38.85         6.38 o                         
   3   6   3       1023.64        985.13        21.82 o                         
   4   6   3        120.28        115.53         3.62 o                         
   5   6   3       1299.24       1265.77        25.66 o                         
   6   6   3         21.25         26.53         1.81 o                         
   7   6   3       1636.85       1568.29        21.51 o                         
   8   6   3        141.52        141.95         3.67 o                         
   9   6   3       1105.71       1058.91        16.50 o                         
  10   6   3        158.88        151.89         4.80 o                         
  11   6   3        496.27        544.44        15.14 o                         
  12   6   3        339.44        355.42        33.88 o                         
 -12   7   3         20.58         23.22         2.92 o                         
 -11   7   3         88.96        106.22         4.14 o                         
 -10   7   3          1.09          4.30         1.20 o                         
  -9   7   3         49.49         60.55         2.45 o                         
  -8   7   3        131.80        131.23         4.17 o                         
  -7   7   3        322.73        349.08         8.43 o                         
  -6   7   3          6.76          7.57         1.25 o                         
  -5   7   3          0.69         -0.01         0.90 o                         
  -4   7   3        105.67        108.15         3.70 o                         
  -3   7   3        189.83        161.79         5.14 o                         
  -2   7   3        130.33        126.67         5.07 o                         
  -1   7   3        364.80        366.46         9.41 o                         
   0   7   3        146.20        142.56         6.35 o                         
   1   7   3        443.32        373.03         8.98 o                         
   2   7   3        375.59        329.13         6.62 o                         
   3   7   3         55.67         57.52         2.33 o                         
   4   7   3          8.80         13.41         1.12 o                         
   5   7   3         75.52         84.73         2.99 o                         
   6   7   3        402.42        387.81         7.18 o                         
   7   7   3        317.06        318.05        10.14 o                         
   8   7   3        138.97        128.45         4.39 o                         
   9   7   3        119.41        129.67         4.23 o                         
  10   7   3        402.70        468.38        20.78 o                         
  11   7   3          5.78          6.27         1.24 o                         
 -11   8   3        188.76        187.06         9.23 o                         
 -10   8   3        329.54        364.78         7.60 o                         
  -9   8   3        256.42        263.82         7.73 o                         
  -8   8   3          3.00          5.11         1.24 o                         
  -7   8   3        220.82        236.51         5.65 o                         
  -6   8   3        963.24       1012.81        18.22 o                         
  -5   8   3        232.30        227.67         5.82 o                         
  -4   8   3        189.74        186.27         8.15 o                         
  -3   8   3        835.80        854.11        16.37 o                         
  -2   8   3          2.52          4.09         0.99 o                         
  -1   8   3          5.83          6.29         1.98 o                         
   0   8   3        281.20        285.04        10.24 o                         
   1   8   3         14.63         11.95         1.16 o                         
   2   8   3         54.45         58.57         2.01 o                         
   3   8   3          6.43         10.90         1.67 o                         
   4   8   3         36.48         43.03         1.81 o                         
   5   8   3        130.34        139.11         3.25 o                         
   6   8   3         98.42         98.59         3.15 o                         
   7   8   3         13.81         15.05         1.43 o                         
   8   8   3         93.36         92.27         7.04 o                         
   9   8   3         51.54         49.12         3.28 o                         
  10   8   3          0.86          1.15         0.60 o                         
  -9   9   3         82.39         70.49         4.66 o                         
  -8   9   3        178.95        163.88         5.42 o                         
  -7   9   3        197.63        210.50         5.28 o                         
  -6   9   3        609.52        618.62        14.64 o                         
  -5   9   3        409.95        448.57        10.29 o                         
  -4   9   3         14.23         17.92         1.70 o                         
  -3   9   3        595.07        613.29        11.39 o                         
  -2   9   3         72.42         83.59         3.06 o                         
  -1   9   3       1010.46       1050.82        23.58 o                         
   0   9   3          0.64          1.76         0.86 o                         
   1   9   3        471.41        486.09        11.38 o                         
   2   9   3         14.91         17.33         1.37 o                         
   3   9   3        552.29        604.06         9.57 o                         
   4   9   3        121.78        131.51         3.57 o                         
   5   9   3        345.82        360.07         8.22 o                         
   6   9   3         82.01         90.65         4.55 o                         
   7   9   3         95.88        105.53         3.52 o                         
   8   9   3         79.16         78.63         2.98 o                         
  -6  10   3        322.75        260.25         6.93 o                         
  -5  10   3          1.52          2.73         0.65 o                         
  -4  10   3        303.29        304.95        11.36 o                         
  -3  10   3         78.34         77.78         4.43 o                         
  -2  10   3        607.47        633.22        14.14 o                         
  -1  10   3         47.39         49.28         3.60 o                         
   0  10   3        231.48        238.69         9.80 o                         
   1  10   3          0.34          0.72         0.71 o                         
   2  10   3        697.01        739.16        17.15 o                         
   3  10   3         17.43         20.92         1.70 o                         
   4  10   3        348.33        360.76        13.59 o                         
   5  10   3         95.82         87.76         3.52 o                         
   6  10   3         24.69         14.77         1.79 o                         
   0  11   3         37.54         32.61         2.60 o                         
 -15   0   4          4.75          6.99         1.22 o                         
 -14   0   4          1.00          2.24         0.88 o                         
 -13   0   4          4.21          6.62         1.14 o                         
 -12   0   4         69.55         75.34         3.17 o                         
 -11   0   4         46.33         46.62         2.24 o                         
 -10   0   4         61.85         71.85         2.73 o                         
  -9   0   4         10.23          6.42         2.26 o                         
  -8   0   4       1499.64       1439.61        84.39 o                         
  -7   0   4       1106.77       1140.51        36.47 o                         
  -6   0   4       3756.34       3852.24        96.67 o                         
  -5   0   4        233.22        210.03         9.35 o                         
  -4   0   4       1672.39       1567.55        43.29 o                         
  -3   0   4       2266.94       2242.45        56.89 o                         
  -2   0   4      21019.97      21147.59       394.80 o                         
  -1   0   4       3178.43       3594.41        72.76 o                         
   0   0   4       9692.42      11118.60       298.46 o                         
   1   0   4       7764.93       8395.44       216.49 o                         
   2   0   4      13765.68      13988.83       377.85 o                         
   3   0   4       3911.98       4443.42       169.21 o                         
   4   0   4       6315.39       6334.20       254.96 o                         
   5   0   4         61.17         47.34         6.80 o                         
   6   0   4       3526.91       3596.89       110.92 o                         
   7   0   4        231.72        267.01        17.99 o                         
   8   0   4       3593.80       3749.22       168.60 o                         
   9   0   4         49.14         51.57         3.94 o                         
  10   0   4       1509.49       1369.68        27.60 o                         
  11   0   4        214.52        212.18         8.08 o                         
  12   0   4       1101.82       1142.29        36.95 o                         
  13   0   4        479.80        483.99        11.34 o                         
  14   0   4        109.81        121.95         4.89 o                         
  15   0   4         71.60         73.03         2.42 o                         
 -15   1   4         60.30         80.77         2.56 o                         
 -14   1   4          9.74          6.70         0.88 o                         
 -13   1   4         78.45         78.87         2.41 o                         
 -12   1   4          5.79          5.62         0.79 o                         
 -11   1   4         62.70         64.18         1.91 o                         
 -10   1   4        108.43        101.05         2.25 o                         
  -9   1   4        844.95        775.31        14.30 o                         
  -8   1   4        253.34        256.40         9.99 o                         
  -7   1   4       1745.20       1832.33        35.62 o                         
  -6   1   4        101.87        138.73         4.37 o                         
  -5   1   4         27.85         35.21         3.00 o                         
  -4   1   4       2585.49       2744.09        45.67 o                         
  -3   1   4       2315.37       2437.54        36.31 o                         
  -2   1   4         31.67         58.21         3.15 o                         
  -1   1   4        980.82       1022.10        27.69 o                         
   0   1   4       2910.98       3320.47        77.49 o                         
   1   1   4       2157.67       2318.12        81.42 o                         
   2   1   4          4.56         10.24         2.38 o                         
   3   1   4       3101.43       3261.38        80.57 o                         
   4   1   4         43.10         39.56        11.60 o                         
   5   1   4       3139.54       3454.71        75.33 o                         
   6   1   4          1.02          2.62         1.84 o                         
   7   1   4       1854.58       1845.46        54.44 o                         
   8   1   4        211.56        209.03        17.18 o                         
   9   1   4        593.68        546.33        11.04 o                         
  10   1   4        687.12        650.83        17.94 o                         
  11   1   4       2304.89       2258.73        42.27 o                         
  12   1   4        633.39        641.36        17.45 o                         
  13   1   4        247.37        261.80         4.92 o                         
  14   1   4         41.73         45.96         1.58 o                         
  15   1   4        256.90        220.76         8.38 o                         
 -15   2   4          1.08          1.78         0.55 o                         
 -14   2   4        170.89        173.90         5.39 o                         
 -13   2   4         63.54         58.00         2.46 o                         
 -12   2   4        328.18        323.62         5.92 o                         
 -11   2   4        159.34        123.46         2.82 o                         
 -10   2   4        834.77        779.71        10.28 o                         
  -9   2   4        136.58        117.65         2.86 o                         
  -8   2   4        230.36        227.74         9.62 o                         
  -7   2   4          8.72          5.87         1.60 o                         
  -6   2   4       1073.34       1073.36        17.22 o                         
  -5   2   4         28.75         44.13         3.67 o                         
  -4   2   4        376.09        470.37        13.05 o                         
  -3   2   4          9.93         12.92         2.03 o                         
  -2   2   4       2113.66       2285.22        57.08 o                         
  -1   2   4        838.99        959.07        30.61 o                         
   0   2   4         10.12         14.73         2.18 o                         
   1   2   4        130.90        155.14        15.04 o                         
   2   2   4       3018.29       3164.10        96.92 o                         
   3   2   4        174.16        161.29        19.84 o                         
   4   2   4         14.34         13.56         6.05 o                         
   5   2   4          4.67          8.61         3.56 o                         
   6   2   4       1133.55       1183.48        79.04 o                         
   7   2   4        336.19        339.73        20.14 o                         
   8   2   4       1895.17       1794.57        68.45 o                         
   9   2   4        192.32        198.58         9.94 o                         
  10   2   4        102.08         95.47         5.33 o                         
  11   2   4         32.66         33.23         2.81 o                         
  12   2   4        763.81        756.67        12.36 o                         
  13   2   4          0.62          1.31         0.58 o                         
  14   2   4         66.02         72.26         2.20 o                         
 -15   3   4        399.77        454.96        19.98 o                         
 -14   3   4        187.84        217.98         5.87 o                         
 -13   3   4        259.18        278.68         7.20 o                         
 -12   3   4        116.44        115.47         3.13 o                         
 -11   3   4       1433.62       1316.13        15.94 o                         
 -10   3   4         82.72         85.10         2.26 o                         
  -9   3   4        145.06        131.43         2.62 o                         
  -8   3   4       1066.14       1043.08        17.11 o                         
  -7   3   4        736.93        712.50        15.54 o                         
  -6   3   4        707.68        701.54        17.38 o                         
  -5   3   4         31.95         32.83         4.16 o                         
  -4   3   4        705.36        620.79        17.46 o                         
  -3   3   4         40.29         33.06         3.07 o                         
  -2   3   4       1796.74       1950.47        67.42 o                         
  -1   3   4        264.18        277.85        16.01 o                         
   0   3   4         83.80         69.10         5.08 o                         
   1   3   4       2614.76       2648.92        84.83 o                         
   2   3   4       2126.84       2350.63       106.08 o                         
   3   3   4       2042.94       2244.71        77.13 o                         
   4   3   4         33.63         33.68        10.43 o                         
   5   3   4        463.07        477.08        27.57 o                         
   6   3   4        722.71        732.26        36.97 o                         
   7   3   4        130.23        155.67        10.87 o                         
   8   3   4         65.46         56.91         3.12 o                         
   9   3   4         85.63         76.36         3.19 o                         
  10   3   4        371.99        360.15         9.83 o                         
  11   3   4          5.05          7.60         1.40 o                         
  12   3   4        162.17        159.31         4.88 o                         
  13   3   4         11.27         15.18         1.10 o                         
  14   3   4         27.88         23.66         1.95 o                         
 -14   4   4         94.73         96.50         4.34 o                         
 -13   4   4          1.74          3.97         0.99 o                         
 -12   4   4        606.82        640.05        17.04 o                         
 -11   4   4       1074.53       1054.66        20.48 o                         
 -10   4   4       1131.51       1005.60        18.42 o                         
  -9   4   4         11.91         13.79         1.09 o                         
  -8   4   4       1149.95       1097.00        22.41 o                         
  -7   4   4       1999.16       2032.24        38.99 o                         
  -6   4   4          0.99          4.38         1.96 o                         
  -5   4   4        295.30        287.16        14.56 o                         
  -4   4   4        864.38        916.23        28.68 o                         
  -3   4   4       1164.77       1154.70        32.66 o                         
  -2   4   4         12.44         10.82         3.20 o                         
  -1   4   4       1293.44       1308.46        38.19 o                         
   0   4   4        538.86        575.96        32.95 o                         
   1   4   4        302.66        254.82        22.48 o                         
   2   4   4        905.85       1001.71        56.58 o                         
   3   4   4         70.77         74.48        10.43 o                         
   4   4   4       1834.47       1931.55        71.60 o                         
   5   4   4        357.66        471.87        46.52 o                         
   6   4   4          3.61          6.20         3.61 o                         
   7   4   4         92.17         82.15         3.84 o                         
   8   4   4          1.28          4.79         1.05 o                         
   9   4   4       1013.19        978.80        15.89 o                         
  10   4   4        295.59        291.40         7.54 o                         
  11   4   4        252.99        262.55         7.54 o                         
  12   4   4          5.60          2.31         1.17 o                         
  13   4   4        268.54        310.77        21.98 o                         
  14   4   4          9.60          7.66         0.90 o                         
 -14   5   4          8.71         11.13         1.66 o                         
 -13   5   4          9.80         15.02         1.92 o                         
 -12   5   4          5.68          8.84         1.95 o                         
 -11   5   4         74.83         80.18         4.26 o                         
 -10   5   4         12.88         20.41         1.77 o                         
  -9   5   4          0.46          1.10         0.63 o                         
  -8   5   4        122.24        118.28         3.66 o                         
  -7   5   4         56.24         56.34         2.65 o                         
  -6   5   4        212.10        209.68         6.30 o                         
  -5   5   4        153.63        178.18        15.61 o                         
  -4   5   4        406.94        374.66        22.32 o                         
  -3   5   4         20.80         11.84         3.81 o                         
  -2   5   4         75.33         86.68         9.56 o                         
  -1   5   4        574.19        576.08        27.28 o                         
   0   5   4        722.59        645.71        32.06 o                         
   1   5   4       1019.69        999.00        41.99 o                         
   2   5   4        305.93        291.93        16.44 o                         
   3   5   4         89.26         68.47         5.81 o                         
   4   5   4        252.66        255.20        20.41 o                         
   5   5   4        824.96        720.40        10.93 o                         
   6   5   4         12.42         15.26         1.34 o                         
   7   5   4         31.07         32.10         2.29 o                         
   8   5   4        248.14        239.21        10.87 o                         
   9   5   4        237.98        233.15         5.50 o                         
  10   5   4          0.82          3.55         1.01 o                         
  11   5   4          5.09          6.05         1.64 o                         
  12   5   4          8.73          5.40         2.11 o                         
  13   5   4          3.88          4.22         1.19 o                         
 -13   6   4          2.05          4.12         1.18 o                         
 -12   6   4         31.76         31.36         2.09 o                         
 -11   6   4          9.15          8.41         1.39 o                         
 -10   6   4         54.61         54.19         2.72 o                         
  -9   6   4          0.12          1.01         0.84 o                         
  -8   6   4          0.41          3.23         0.74 o                         
  -7   6   4         21.34         18.85         1.67 o                         
  -6   6   4         34.64         32.94         2.01 o                         
  -5   6   4          9.14          6.47         0.95 o                         
  -4   6   4          1.58          3.04         0.96 o                         
  -3   6   4        117.13        112.80         4.04 o                         
  -2   6   4        501.91        473.50        22.26 o                         
  -1   6   4        100.03         82.37         8.58 o                         
   0   6   4          1.89          0.20         2.05 o                         
   1   6   4         89.19         74.56         5.45 o                         
   2   6   4        120.05         96.29         3.41 o                         
   3   6   4         51.21         68.94         2.72 o                         
   4   6   4          6.12          6.83         1.04 o                         
   5   6   4         65.22         50.86         2.77 o                         
   6   6   4          7.30         15.01         1.75 o                         
   7   6   4         90.90         80.19         2.72 o                         
   8   6   4          1.28          1.29         0.71 o                         
   9   6   4         10.91         12.55         1.46 o                         
  10   6   4          1.11          2.21         0.90 o                         
  11   6   4          0.06          1.98         1.39 o                         
  12   6   4          0.09          1.36         1.23 o                         
 -12   7   4          7.78          8.83         1.58 o                         
 -11   7   4        212.02        270.96         9.91 o                         
 -10   7   4         60.49         58.82         2.81 o                         
  -9   7   4        583.33        581.49        16.81 o                         
  -8   7   4        385.94        397.87        12.82 o                         
  -7   7   4          1.36          3.25         1.10 o                         
  -6   7   4          4.77          6.97         1.19 o                         
  -5   7   4         58.12         52.59         2.47 o                         
  -4   7   4        755.66        730.54        13.66 o                         
  -3   7   4        175.29        182.00        10.25 o                         
  -2   7   4        161.30        167.46         6.22 o                         
  -1   7   4         77.61         94.72         4.63 o                         
   0   7   4        582.02        548.06        12.13 o                         
   1   7   4        224.73        223.07         5.10 o                         
   2   7   4         91.41         85.58         2.97 o                         
   3   7   4        127.89        120.17         3.48 o                         
   4   7   4        196.26        177.61         4.73 o                         
   5   7   4          9.78          9.97         1.08 o                         
   6   7   4         79.60         75.83         2.79 o                         
   7   7   4         62.44         65.30         3.53 o                         
   8   7   4          2.39          3.11         1.02 o                         
   9   7   4         17.83         20.93         1.91 o                         
  10   7   4         72.52         95.70         6.16 o                         
  11   7   4          0.06         -0.16         0.94 o                         
 -10   8   4        376.09        354.27        11.84 o                         
  -9   8   4        435.44        456.74        12.76 o                         
  -8   8   4        333.31        387.18        28.24 o                         
  -7   8   4        311.93        331.55         8.48 o                         
  -6   8   4         28.80         32.42         2.38 o                         
  -5   8   4        753.42        776.54        16.71 o                         
  -4   8   4        513.57        515.32        13.55 o                         
  -3   8   4        170.16        166.99         6.39 o                         
  -2   8   4         59.09         59.75         2.93 o                         
  -1   8   4        297.51        314.97         9.82 o                         
   0   8   4          2.70          6.69         1.58 o                         
   1   8   4        108.74        104.95         3.22 o                         
   2   8   4          2.24          3.53         0.84 o                         
   3   8   4          0.65          0.94         0.74 o                         
   4   8   4        340.30        312.50         6.12 o                         
   5   8   4         11.70         13.86         1.38 o                         
   6   8   4          4.81          3.61         1.06 o                         
   7   8   4          0.69          1.99         0.81 o                         
   8   8   4         74.05         78.44         4.40 o                         
   9   8   4         33.97         37.09         2.11 o                         
  10   8   4          0.09          1.47         1.07 o                         
  -8   9   4        155.44        169.95         4.92 o                         
  -7   9   4         44.82         42.90         2.54 o                         
  -6   9   4        217.37        235.09         5.98 o                         
  -5   9   4        340.31        371.70         7.94 o                         
  -4   9   4         83.12         89.19         3.52 o                         
  -3   9   4        345.06        362.19         7.12 o                         
  -2   9   4         43.56         42.18         1.99 o                         
  -1   9   4        144.93        149.81         6.63 o                         
   0   9   4         84.36         89.22         4.08 o                         
   1   9   4        114.91        114.63         5.12 o                         
   2   9   4        135.28        142.39         3.89 o                         
   3   9   4         93.17         96.64         3.54 o                         
   4   9   4         11.92          9.80         1.13 o                         
   5   9   4         31.81         34.00         1.64 o                         
   6   9   4        126.73        135.25         4.58 o                         
   7   9   4         23.33         30.20         1.83 o                         
   8   9   4         21.71         19.70         0.92 o                         
  -6  10   4         15.22         14.55         1.69 o                         
  -5  10   4         14.22         13.72         0.96 o                         
  -4  10   4         77.57         55.96         2.88 o                         
  -3  10   4         59.94         68.27         3.29 o                         
  -2  10   4        120.40        128.61         5.07 o                         
  -1  10   4         34.22         35.34         2.30 o                         
   0  10   4        138.93        145.58         4.89 o                         
   1  10   4         10.72         12.03         1.14 o                         
   2  10   4        188.22        207.38         5.99 o                         
   3  10   4         14.11         11.13         1.20 o                         
   4  10   4        219.02        189.06         6.76 o                         
   5  10   4          1.31          1.90         0.88 o                         
 -15   1   5          0.85          0.97         0.47 o                         
 -14   1   5         62.43         66.91         2.29 o                         
 -13   1   5        230.69        233.69         4.72 o                         
 -12   1   5         47.99         51.81         1.84 o                         
 -11   1   5        131.99        132.91         3.08 o                         
 -10   1   5         79.42         81.32         2.71 o                         
  -9   1   5       1333.15       1248.80        20.70 o                         
  -8   1   5          6.90          6.96         2.57 o                         
  -7   1   5        436.97        449.81        10.29 o                         
  -6   1   5         48.85         54.92         2.94 o                         
  -5   1   5       1998.60       2019.09        40.98 o                         
  -4   1   5        525.53        570.85        20.00 o                         
  -3   1   5        271.85        307.35         8.98 o                         
  -2   1   5       1874.76       2084.60        35.11 o                         
  -1   1   5        695.33        668.04        14.43 o                         
   0   1   5       1504.38       1640.88        42.85 o                         
   1   1   5       1713.56       2129.36        55.43 o                         
   2   1   5       1096.28       1316.45        39.01 o                         
   3   1   5        365.89        491.62        17.48 o                         
   4   1   5        361.71        379.39        15.61 o                         
   5   1   5        433.97        533.37        30.07 o                         
   6   1   5        107.35        101.41         9.59 o                         
   7   1   5       1756.39       1849.24        56.13 o                         
   8   1   5         22.30         18.37         1.66 o                         
   9   1   5        338.40        325.31         7.54 o                         
  10   1   5         10.23         13.19         1.71 o                         
  11   1   5        316.20        329.02         8.61 o                         
  12   1   5         35.63         39.63         2.77 o                         
  13   1   5        104.04        112.38         2.89 o                         
  14   1   5         11.50         13.24         0.73 o                         
 -15   2   5        116.26        121.59         6.82 o                         
 -14   2   5          4.00          4.26         0.75 o                         
 -13   2   5        575.03        602.92        12.00 o                         
 -12   2   5        399.22        394.81         6.17 o                         
 -11   2   5         49.62         57.29         1.92 o                         
 -10   2   5         13.76         18.79         1.12 o                         
  -9   2   5         29.14         24.11         1.11 o                         
  -8   2   5       1064.70       1027.99        28.60 o                         
  -7   2   5          0.53          2.40         1.06 o                         
  -6   2   5        407.00        450.97        11.92 o                         
  -5   2   5         11.44          6.74         1.39 o                         
  -4   2   5         43.17         39.51         3.62 o                         
  -3   2   5        379.14        382.29        14.94 o                         
  -2   2   5        215.48        280.18        12.62 o                         
  -1   2   5       1614.08       1721.98        37.02 o                         
   0   2   5        369.00        360.94        12.65 o                         
   1   2   5          1.61          7.19         2.87 o                         
   2   2   5       2254.24       2388.86       107.79 o                         
   3   2   5       1187.20       1274.27        49.64 o                         
   4   2   5        378.99        333.50        31.43 o                         
   5   2   5        185.60        180.56        23.65 o                         
   6   2   5        579.25        586.03        26.07 o                         
   7   2   5        193.71        224.99        15.51 o                         
   8   2   5       2445.28       2250.12        40.80 o                         
   9   2   5          5.95          3.91         1.05 o                         
  10   2   5         16.17         20.16         2.23 o                         
  11   2   5        110.51        112.70         5.49 o                         
  12   2   5        386.43        411.79        11.47 o                         
  13   2   5        108.50        113.14         3.89 o                         
  14   2   5        374.98        364.51        11.95 o                         
 -14   3   5        185.65        211.00         8.13 o                         
 -13   3   5          1.26          2.09         0.81 o                         
 -12   3   5        329.74        336.54         6.90 o                         
 -11   3   5          7.10         10.50         1.00 o                         
 -10   3   5         31.90         37.53         1.43 o                         
  -9   3   5          0.46          2.40         0.52 o                         
  -8   3   5         49.92         51.80         1.50 o                         
  -7   3   5         31.16         28.58         2.68 o                         
  -6   3   5         50.78         53.15         2.62 o                         
  -5   3   5         52.59         55.38         3.33 o                         
  -4   3   5        724.32        834.83        26.43 o                         
  -3   3   5        153.34        190.44         8.99 o                         
  -2   3   5         20.20         37.80         5.05 o                         
  -1   3   5          1.98          4.06         1.36 o                         
   0   3   5        283.59        301.42        13.37 o                         
   1   3   5       3426.41       3787.45       100.68 o                         
   2   3   5         99.59        103.11        14.58 o                         
   3   3   5          2.24          2.22         2.32 o                         
   4   3   5         96.05         85.26        16.93 o                         
   5   3   5        420.60        471.01        43.69 o                         
   6   3   5         51.73         50.43         8.83 o                         
   7   3   5        607.45        617.72        11.90 o                         
   8   3   5         47.71         53.53         3.10 o                         
   9   3   5        366.64        363.38        10.29 o                         
  10   3   5        271.74        273.30         8.02 o                         
  11   3   5         36.36         39.69         2.40 o                         
  12   3   5         52.04         50.73         2.19 o                         
  13   3   5        135.43        128.79         7.43 o                         
  14   3   5        259.08        229.66        16.12 o                         
 -14   4   5          8.85          9.92         1.30 o                         
 -13   4   5         94.33         89.98         3.57 o                         
 -12   4   5         68.53         71.67         3.61 o                         
 -11   4   5         63.40         74.06         3.48 o                         
 -10   4   5          7.78         11.39         1.12 o                         
  -9   4   5        136.86        136.45         3.46 o                         
  -8   4   5        443.96        416.04         7.53 o                         
  -7   4   5        259.51        264.02         4.79 o                         
  -6   4   5          5.65          6.82         2.50 o                         
  -5   4   5        750.27        654.53        27.18 o                         
  -4   4   5       1512.98       1352.31        42.91 o                         
  -3   4   5        551.70        462.04        16.99 o                         
  -2   4   5        310.43        279.79        13.15 o                         
  -1   4   5        353.09        342.83        19.56 o                         
   0   4   5        345.17        303.66        17.71 o                         
   1   4   5       1974.34       1786.10        93.99 o                         
   2   4   5        356.57        315.72        21.37 o                         
   3   4   5       2011.98       1839.19        93.02 o                         
   4   4   5        370.88        327.38        38.23 o                         
   5   4   5        971.38        922.39        71.11 o                         
   6   4   5        533.64        502.70        12.26 o                         
   7   4   5       1405.16       1372.80        37.71 o                         
   8   4   5         41.26         43.26         3.27 o                         
   9   4   5        595.45        571.00        14.62 o                         
  10   4   5        323.96        353.00        11.63 o                         
  11   4   5        373.95        388.09        10.85 o                         
  12   4   5          8.18          8.19         1.91 o                         
  13   4   5        192.29        218.55        11.13 o                         
 -13   5   5        249.57        235.56        18.75 o                         
 -12   5   5         94.74         97.55         4.79 o                         
 -11   5   5        240.29        271.06         8.85 o                         
 -10   5   5         75.20         82.26         3.15 o                         
  -9   5   5       1156.63       1077.67        29.25 o                         
  -8   5   5        340.00        321.01        10.97 o                         
  -7   5   5       1051.22        947.04        18.99 o                         
  -6   5   5        339.97        354.06         8.38 o                         
  -5   5   5       2017.40       1967.12        31.43 o                         
  -4   5   5        566.53        533.61        31.58 o                         
  -3   5   5        731.01        697.70        31.45 o                         
  -2   5   5       1413.08       1261.98        54.04 o                         
  -1   5   5        710.64        826.64        40.79 o                         
   0   5   5       2596.64       2572.91       117.34 o                         
   1   5   5       1058.75       1002.63        34.70 o                         
   2   5   5       1121.09       1004.05        34.50 o                         
   3   5   5         23.58         23.31         5.78 o                         
   4   5   5       2157.30       2081.77        36.60 o                         
   5   5   5         92.98        106.17         4.29 o                         
   6   5   5       2668.95       2519.22        67.72 o                         
   7   5   5          0.19          2.14         0.98 o                         
   8   5   5        986.25       1030.29        33.68 o                         
   9   5   5         45.68         44.81         2.21 o                         
  10   5   5        397.31        435.82        11.29 o                         
  11   5   5         71.93         76.16         3.97 o                         
  12   5   5        366.75        404.06        22.31 o                         
 -12   6   5       1089.93       1227.77        53.57 o                         
 -11   6   5        203.40        205.58         9.77 o                         
 -10   6   5        256.37        260.14         6.91 o                         
  -9   6   5         40.35         37.38         2.21 o                         
  -8   6   5       2138.06       2022.03        76.19 o                         
  -7   6   5        484.61        470.47        20.87 o                         
  -6   6   5        900.71        842.22        20.98 o                         
  -5   6   5        235.74        232.57         5.57 o                         
  -4   6   5       1569.87       1426.19        19.49 o                         
  -3   6   5       1757.78       1676.39        23.74 o                         
  -2   6   5       2439.84       2207.30        35.13 o                         
  -1   6   5        392.40        348.27         7.27 o                         
   0   6   5         94.59         85.36         3.06 o                         
   1   6   5       1234.42       1072.62        17.58 o                         
   2   6   5        192.30        153.08         4.55 o                         
   3   6   5       2389.22       2208.69        47.25 o                         
   4   6   5        106.21         77.38         3.13 o                         
   5   6   5        467.80        434.14        10.62 o                         
   6   6   5          9.46         10.42         1.64 o                         
   7   6   5       1796.12       1740.35        43.76 o                         
   8   6   5        670.16        642.70        11.70 o                         
   9   6   5        107.66        109.73         4.23 o                         
  10   6   5          4.62          2.88         0.78 o                         
  11   6   5        704.22        749.25       102.83 o                         
  12   6   5        137.04        121.78         6.31 o                         
 -11   7   5         72.10         63.49         5.42 o                         
 -10   7   5          2.34          3.66         0.96 o                         
  -9   7   5        124.02        117.58         4.36 o                         
  -8   7   5        405.65        384.45        29.58 o                         
  -7   7   5        273.03        262.66         6.24 o                         
  -6   7   5          4.53          4.30         1.05 o                         
  -5   7   5        229.75        218.24         6.02 o                         
  -4   7   5        511.09        497.62        17.10 o                         
  -3   7   5         44.99         39.39         2.69 o                         
  -2   7   5       1250.72       1234.10        24.59 o                         
  -1   7   5        802.68        692.75        14.81 o                         
   0   7   5        614.96        517.14        12.32 o                         
   1   7   5        132.21        138.55         4.92 o                         
   2   7   5        659.71        671.35        13.55 o                         
   3   7   5        235.24        207.95         5.69 o                         
   4   7   5        389.14        384.79         8.40 o                         
   5   7   5        251.59        260.86         7.08 o                         
   6   7   5        803.25        856.16        16.27 o                         
   7   7   5         18.39         17.28         1.72 o                         
   8   7   5         70.07         82.75         3.51 o                         
   9   7   5         15.25         13.71         1.54 o                         
  10   7   5        285.24        334.17        15.20 o                         
 -10   8   5         27.42         27.09         1.91 o                         
  -9   8   5          3.89          4.37         0.78 o                         
  -8   8   5         11.80         11.43         1.22 o                         
  -7   8   5         66.58         61.96         3.27 o                         
  -6   8   5        449.53        469.66        11.11 o                         
  -5   8   5         32.32         34.23         2.46 o                         
  -4   8   5         50.94         50.19         2.58 o                         
  -3   8   5        397.72        404.87         9.24 o                         
  -2   8   5          2.00          3.33         0.93 o                         
  -1   8   5          0.50          3.54         1.52 o                         
   0   8   5          8.39          6.58         1.63 o                         
   1   8   5        235.30        235.43         5.98 o                         
   2   8   5        224.83        231.19         5.34 o                         
   3   8   5        130.56        126.79         3.47 o                         
   4   8   5        267.32        276.31         5.90 o                         
   5   8   5         11.14         13.99         1.24 o                         
   6   8   5        360.19        415.82         7.99 o                         
   7   8   5         51.49         62.33         2.35 o                         
   8   8   5         55.68         60.17         4.79 o                         
   9   8   5          1.66          1.11         0.69 o                         
  -8   9   5         25.97         22.49         1.20 o                         
  -7   9   5         21.31         18.08         1.35 o                         
  -6   9   5         28.53         27.58         1.87 o                         
  -5   9   5        195.78        204.07         6.92 o                         
  -4   9   5        272.20        291.79         8.88 o                         
  -3   9   5          0.70          2.01         0.78 o                         
  -2   9   5          2.68          3.69         1.19 o                         
  -1   9   5        174.49        166.43         5.05 o                         
   0   9   5        679.67        697.61        16.84 o                         
   1   9   5        375.12        384.14        10.32 o                         
   2   9   5         68.29         81.44         2.86 o                         
   3   9   5         36.77         30.47         2.23 o                         
   4   9   5        197.98        225.49         5.32 o                         
   5   9   5        180.60        191.62         4.17 o                         
   6   9   5        151.14        147.09         4.77 o                         
   7   9   5        103.33         97.50         3.93 o                         
  -5  10   5         11.28         11.05         0.93 o                         
  -4  10   5          2.08          2.15         0.90 o                         
  -3  10   5        121.87        128.55         7.73 o                         
  -2  10   5        103.16         95.64         7.79 o                         
  -1  10   5        411.06        416.72        11.71 o                         
   0  10   5          8.80          8.73         1.44 o                         
   1  10   5        118.98        118.26         6.42 o                         
   2  10   5          1.66          1.67         0.91 o                         
   3  10   5        146.24        139.20        10.70 o                         
   4  10   5          4.58          3.42         1.36 o                         
 -14   0   6        391.52        483.30        11.65 o                         
 -13   0   6       1385.89       1370.24        24.28 o                         
 -12   0   6          2.82          4.53         1.69 o                         
 -11   0   6        466.11        455.20         9.01 o                         
 -10   0   6          2.82          4.60         0.93 o                         
  -9   0   6       5286.96       5013.84       147.07 o                         
  -8   0   6         61.40         55.59         2.36 o                         
  -7   0   6        220.00        237.39        13.55 o                         
  -6   0   6        130.70        171.99         8.44 o                         
  -5   0   6       2127.12       2256.20        51.29 o                         
  -4   0   6       2094.37       2278.54        54.68 o                         
  -3   0   6        425.72        411.91        28.02 o                         
  -2   0   6       2642.32       2841.23       120.98 o                         
  -1   0   6        453.02        530.52        17.15 o                         
   0   0   6        367.66        416.60        14.84 o                         
   1   0   6       4577.36       5257.07       320.77 o                         
   2   0   6      14156.37      15914.47       350.02 o                         
   3   0   6        263.78        238.45        20.89 o                         
   4   0   6        613.01        694.22        33.57 o                         
   5   0   6       1259.65       1407.52        55.47 o                         
   6   0   6       2683.13       3009.69       142.25 o                         
   7   0   6          0.05          0.33         1.10 o                         
   8   0   6        283.93        291.98        11.94 o                         
   9   0   6        875.45        850.86        20.76 o                         
  10   0   6        217.74        232.07         9.80 o                         
  11   0   6        572.08        618.08        18.47 o                         
  12   0   6         17.64         20.51         2.21 o                         
  13   0   6        146.06        152.75         8.55 o                         
  14   0   6          8.79          7.49         0.86 o                         
 -15   1   6          0.38          1.95         1.02 o                         
 -14   1   6        375.60        401.98         7.51 o                         
 -13   1   6         13.79         13.27         1.10 o                         
 -12   1   6        631.44        633.32         8.79 o                         
 -11   1   6         30.48         32.68         1.47 o                         
 -10   1   6       1347.94       1305.70        20.06 o                         
  -9   1   6        100.96         96.79         2.35 o                         
  -8   1   6        214.82        221.66         5.16 o                         
  -7   1   6        989.93       1102.72        22.00 o                         
  -6   1   6       2099.24       2174.44        45.06 o                         
  -5   1   6        636.96        679.13        13.92 o                         
  -4   1   6       2281.89       2604.88        42.55 o                         
  -3   1   6        138.57        133.12         4.18 o                         
  -2   1   6         74.29         62.61         3.74 o                         
  -1   1   6       1813.57       1977.76        34.63 o                         
   0   1   6       3130.12       3628.51        63.77 o                         
   1   1   6       1090.00       1303.97        38.27 o                         
   2   1   6        510.27        597.93        17.85 o                         
   3   1   6       2920.75       3326.60        74.83 o                         
   4   1   6        295.39        328.34        33.33 o                         
   5   1   6         18.39         24.95         4.71 o                         
   6   1   6        725.65        748.07        54.42 o                         
   7   1   6        588.90        557.06        12.76 o                         
   8   1   6          0.26          2.20         0.95 o                         
   9   1   6        156.23        151.57         5.35 o                         
  10   1   6          0.61          3.46         1.35 o                         
  11   1   6         15.42         17.56         1.98 o                         
  12   1   6         33.72         41.01         2.92 o                         
  13   1   6          1.29          3.13         0.48 o                         
  14   1   6         24.90         19.94         0.79 o                         
 -14   2   6         27.65         40.66         3.10 o                         
 -13   2   6        216.02        219.37         7.28 o                         
 -12   2   6        103.59        104.82         2.82 o                         
 -11   2   6         26.66         29.92         1.47 o                         
 -10   2   6         73.25         70.91         2.27 o                         
  -9   2   6       1508.03       1447.00        20.07 o                         
  -8   2   6         41.99         30.92         1.20 o                         
  -7   2   6       1286.27       1238.07        23.61 o                         
  -6   2   6          9.02         12.45         1.40 o                         
  -5   2   6        882.64        908.76        16.35 o                         
  -4   2   6        300.11        260.61         7.46 o                         
  -3   2   6       5267.47       5477.63        73.40 o                         
  -2   2   6          8.27          6.83         1.91 o                         
  -1   2   6       1562.03       1719.13        54.06 o                         
   0   2   6        642.74        637.82        25.09 o                         
   1   2   6       4030.41       4309.59       135.43 o                         
   2   2   6        151.78        203.38        11.53 o                         
   3   2   6        963.78       1052.34        26.54 o                         
   4   2   6         71.69         82.86         8.75 o                         
   5   2   6        576.87        636.97        35.19 o                         
   6   2   6          0.19          3.47         2.88 o                         
   7   2   6        828.83        855.78        18.09 o                         
   8   2   6        140.32        137.12         5.69 o                         
   9   2   6        310.25        304.58         7.75 o                         
  10   2   6         68.55         73.98         4.39 o                         
  11   2   6        109.78        120.89         4.91 o                         
  12   2   6        136.58        158.58         6.51 o                         
  13   2   6         54.27         54.64         2.00 o                         
 -14   3   6         49.87         64.80         5.14 o                         
 -13   3   6          5.41          8.56         1.30 o                         
 -12   3   6         35.40         35.04         1.85 o                         
 -11   3   6         21.91         19.04         1.34 o                         
 -10   3   6        690.87        652.53         8.22 o                         
  -9   3   6        153.28        152.45         3.08 o                         
  -8   3   6         70.71         66.95         1.81 o                         
  -7   3   6         12.47         12.28         0.76 o                         
  -6   3   6        430.84        455.93        10.57 o                         
  -5   3   6       1533.37       1552.33        30.42 o                         
  -4   3   6       1127.48       1157.79        27.28 o                         
  -3   3   6         66.96         68.79         2.83 o                         
  -2   3   6         45.22         40.21         2.05 o                         
  -1   3   6        965.83        950.57        27.79 o                         
   0   3   6        639.73        612.99        22.83 o                         
   1   3   6        228.67        234.86        10.37 o                         
   2   3   6        313.65        280.84         9.92 o                         
   3   3   6          2.57          7.12         1.61 o                         
   4   3   6       2070.24       2212.34        57.70 o                         
   5   3   6         88.24        145.99        24.29 o                         
   6   3   6       1006.45        985.83        26.32 o                         
   7   3   6        215.11        203.91         6.20 o                         
   8   3   6        188.32        191.12         8.89 o                         
   9   3   6        210.82        226.42         6.85 o                         
  10   3   6       2067.96       2128.61        39.28 o                         
  11   3   6        770.91        833.22        19.38 o                         
  12   3   6        224.14        216.19        10.07 o                         
  13   3   6         92.40        105.96         4.85 o                         
 -14   4   6          1.51          1.74         0.58 o                         
 -13   4   6         85.55        109.07         7.25 o                         
 -12   4   6         18.78         16.29         1.56 o                         
 -11   4   6        221.92        214.73         6.65 o                         
 -10   4   6         48.98         51.00         2.33 o                         
  -9   4   6          6.05         10.62         0.96 o                         
  -8   4   6        141.43        156.85         3.80 o                         
  -7   4   6        113.94        118.76         3.06 o                         
  -6   4   6        790.12        681.65        11.46 o                         
  -5   4   6        121.15        118.41         5.29 o                         
  -4   4   6       1429.51       1278.78        42.97 o                         
  -3   4   6          1.70          1.44         1.58 o                         
  -2   4   6        231.32        219.73        18.20 o                         
  -1   4   6        748.34        694.70        27.91 o                         
   0   4   6        931.71        822.74        97.25 o                         
   1   4   6        473.70        426.49        20.84 o                         
   2   4   6       1449.26       1585.14        51.17 o                         
   3   4   6        605.20        477.37        68.21 o                         
   4   4   6          2.88          5.13         1.09 o                         
   5   4   6       1652.02       1462.74        33.39 o                         
   6   4   6         43.17         45.98         3.02 o                         
   7   4   6        215.28        202.93        11.10 o                         
   8   4   6         31.83         28.13         2.51 o                         
   9   4   6       1331.34       1362.82        34.34 o                         
  10   4   6         85.52         89.77         4.46 o                         
  11   4   6        650.59        666.81        27.21 o                         
  12   4   6        334.53        379.33        18.49 o                         
  13   4   6         56.62         45.03         3.24 o                         
 -13   5   6          5.83          8.64         1.29 o                         
 -12   5   6         28.98         34.20         2.11 o                         
 -11   5   6         64.22         67.73         3.65 o                         
 -10   5   6        117.76        127.47         4.90 o                         
  -9   5   6        160.93        169.38         4.86 o                         
  -8   5   6          0.18          3.55         0.90 o                         
  -7   5   6        161.57        131.19         4.90 o                         
  -6   5   6        142.43        137.36         6.63 o                         
  -5   5   6        878.62        828.30        15.97 o                         
  -4   5   6        182.63        169.67         5.94 o                         
  -3   5   6         24.85         23.94         1.74 o                         
  -2   5   6         11.88         14.19         2.31 o                         
  -1   5   6        137.08        141.55        25.31 o                         
   0   5   6        426.03        397.53        19.10 o                         
   1   5   6        851.97        810.04        16.38 o                         
   2   5   6         20.56         22.53         1.41 o                         
   3   5   6         15.74         20.03         2.01 o                         
   4   5   6        961.82        919.22        15.75 o                         
   5   5   6        217.96        215.34         6.77 o                         
   6   5   6         69.05         77.71         4.04 o                         
   7   5   6         27.43         29.56         2.36 o                         
   8   5   6          2.86          3.92         1.10 o                         
   9   5   6         90.15        100.26         3.51 o                         
  10   5   6        305.23        307.82        11.02 o                         
  11   5   6        145.19        161.69         5.88 o                         
  12   5   6          1.61          1.24         0.40 o                         
 -12   6   6          6.64          6.76         0.98 o                         
 -11   6   6          0.13          0.54         0.87 o                         
 -10   6   6         25.87         27.59         2.02 o                         
  -9   6   6         64.17         72.29         3.08 o                         
  -8   6   6         10.81         11.58         1.56 o                         
  -7   6   6          0.00          1.14         1.07 o                         
  -6   6   6         94.40         90.24         6.91 o                         
  -5   6   6         39.75         34.35         2.44 o                         
  -4   6   6          5.73          3.43         0.86 o                         
  -3   6   6         48.32         57.51         2.57 o                         
  -2   6   6        718.66        712.90        15.33 o                         
  -1   6   6         40.11         43.48         2.80 o                         
   0   6   6          3.85          5.53         1.06 o                         
   1   6   6         77.49         74.31         2.95 o                         
   2   6   6         96.27        109.16         3.13 o                         
   3   6   6          3.43          4.13         0.95 o                         
   4   6   6          7.23          3.14         0.87 o                         
   5   6   6         63.10         66.87         4.59 o                         
   6   6   6        196.57        180.19        13.81 o                         
   7   6   6         55.24         53.30         4.53 o                         
   8   6   6          0.99          0.91         0.64 o                         
   9   6   6         19.59         18.75         1.47 o                         
  10   6   6        307.70        146.54         6.53 o                         
  11   6   6         72.81         73.01         9.31 o                         
 -11   7   6          0.59          1.20         1.10 o                         
 -10   7   6        106.72         89.96         3.43 o                         
  -9   7   6         48.20         44.44         2.10 o                         
  -8   7   6         87.03         69.05         2.87 o                         
  -7   7   6        107.53        113.86         4.03 o                         
  -6   7   6         19.39         25.08         2.68 o                         
  -5   7   6        734.00        714.88        25.33 o                         
  -4   7   6        323.23        300.60         6.70 o                         
  -3   7   6        423.36        441.46        11.16 o                         
  -2   7   6        924.63        917.17        16.80 o                         
  -1   7   6       1000.16        966.16        17.93 o                         
   0   7   6        370.14        376.16         7.65 o                         
   1   7   6        517.83        505.13         9.93 o                         
   2   7   6        940.71        916.72        15.77 o                         
   3   7   6        597.50        565.51        14.43 o                         
   4   7   6       1072.64       1020.09        18.18 o                         
   5   7   6         22.23         23.07         2.22 o                         
   6   7   6        291.24        340.48         6.26 o                         
   7   7   6          7.53          5.70         0.79 o                         
   8   7   6        421.99        433.67        11.84 o                         
   9   7   6          2.57          3.71         0.77 o                         
  10   7   6        431.86        434.50        18.54 o                         
  -9   8   6        159.84        188.61        10.70 o                         
  -8   8   6        244.53        282.52        10.48 o                         
  -7   8   6          2.30          4.95         1.24 o                         
  -6   8   6        263.93        294.99        11.68 o                         
  -5   8   6         37.45         32.25         2.89 o                         
  -4   8   6        481.17        506.07        13.55 o                         
  -3   8   6        137.05        124.90         3.94 o                         
  -2   8   6         84.30        107.12         3.66 o                         
  -1   8   6        502.78        506.45        15.35 o                         
   0   8   6         65.86         75.09         3.55 o                         
   1   8   6         58.77         61.65         2.71 o                         
   2   8   6        472.52        483.65         8.86 o                         
   3   8   6       2011.23       2064.67        31.81 o                         
   4   8   6        206.11        203.90         5.02 o                         
   5   8   6        302.95        346.03         9.14 o                         
   6   8   6          0.96          2.25         0.72 o                         
   7   8   6        979.55        960.26        24.17 o                         
   8   8   6         26.94         24.80         2.51 o                         
  -7   9   6         53.96         50.93         1.95 o                         
  -6   9   6         62.31         63.39         3.43 o                         
  -5   9   6        340.54        367.01        12.28 o                         
  -4   9   6         68.71         72.45         3.55 o                         
  -3   9   6          0.56          2.24         0.77 o                         
  -2   9   6        145.62        150.40         4.79 o                         
  -1   9   6          0.79          1.73         1.02 o                         
   0   9   6        316.77        340.27        11.50 o                         
   1   9   6          5.41          6.60         1.22 o                         
   2   9   6        324.48        328.84         8.93 o                         
   3   9   6          1.34          1.95         0.67 o                         
   4   9   6        821.73        883.41        23.97 o                         
   5   9   6        104.80        111.70         2.81 o                         
   6   9   6        381.29        344.52         8.52 o                         
  -3  10   6        309.63        288.21        11.32 o                         
  -2  10   6         22.41         24.17         1.79 o                         
  -1  10   6        191.71        177.07         8.67 o                         
   0  10   6         48.02         49.58         2.65 o                         
   1  10   6        178.68        194.15         9.26 o                         
   2  10   6        123.05         98.71         4.59 o                         
 -14   1   7        180.43        188.49         7.79 o                         
 -13   1   7         13.02         16.43         1.06 o                         
 -12   1   7        281.64        286.86         5.46 o                         
 -11   1   7         34.27         34.87         1.60 o                         
 -10   1   7        380.87        354.73         5.28 o                         
  -9   1   7         53.11         54.34         1.65 o                         
  -8   1   7       3048.03       3006.15        56.14 o                         
  -7   1   7         43.92         49.64         1.56 o                         
  -6   1   7        747.31        782.90        17.13 o                         
  -5   1   7         37.51         31.85         2.54 o                         
  -4   1   7        670.82        716.13        19.94 o                         
  -3   1   7        109.30        142.09         4.99 o                         
  -2   1   7       3535.46       3952.22        63.86 o                         
  -1   1   7       1028.11       1103.53        20.45 o                         
   0   1   7        372.42        433.03        10.58 o                         
   1   1   7         75.17         74.62         3.77 o                         
   2   1   7         89.67         95.00         6.42 o                         
   3   1   7        717.65        778.58        20.06 o                         
   4   1   7         15.78         19.05         2.44 o                         
   5   1   7        864.88        950.77        36.31 o                         
   6   1   7        138.34        138.86         9.09 o                         
   7   1   7        575.77        574.46        13.61 o                         
   8   1   7        251.42        255.01         7.24 o                         
   9   1   7        531.85        520.02        10.62 o                         
  10   1   7         57.78         58.34         3.31 o                         
  11   1   7          2.19          4.33         1.01 o                         
  12   1   7         18.38         18.99         1.36 o                         
  13   1   7        286.54        287.75         8.08 o                         
 -14   2   7         48.54         48.75         3.34 o                         
 -13   2   7        280.43        304.30        14.24 o                         
 -12   2   7         12.21         15.69         1.18 o                         
 -11   2   7        277.86        283.01         4.78 o                         
 -10   2   7         27.41         32.06         1.34 o                         
  -9   2   7       1674.16       1572.98        16.40 o                         
  -8   2   7        188.48        189.00         3.26 o                         
  -7   2   7       1564.75       1462.97        16.52 o                         
  -6   2   7        335.54        363.70         8.99 o                         
  -5   2   7        678.82        683.46        14.92 o                         
  -4   2   7        301.81        320.30         8.88 o                         
  -3   2   7       3772.07       3822.24        60.02 o                         
  -2   2   7       2054.18       2099.60        37.28 o                         
  -1   2   7        651.08        608.03        12.72 o                         
   0   2   7       2736.89       3089.74        48.16 o                         
   1   2   7        111.19         75.60         3.89 o                         
   2   2   7       2877.65       3014.96        58.40 o                         
   3   2   7          3.11          3.15         1.10 o                         
   4   2   7       2271.56       2510.20        51.22 o                         
   5   2   7        988.18       1028.77        18.01 o                         
   6   2   7       3446.91       3501.41        61.48 o                         
   7   2   7        586.22        579.05        16.36 o                         
   8   2   7        471.35        478.87        10.88 o                         
   9   2   7          5.29          5.79         1.13 o                         
  10   2   7        590.85        591.93        13.56 o                         
  11   2   7          8.89         10.51         1.13 o                         
  12   2   7        102.62        106.01         3.61 o                         
  13   2   7        191.00        154.67         5.54 o                         
 -14   3   7        333.03        313.16        11.24 o                         
 -13   3   7          1.52          6.97         1.27 o                         
 -12   3   7          5.68          5.60         1.05 o                         
 -11   3   7         67.52         65.68         2.07 o                         
 -10   3   7       1207.47       1178.14        14.23 o                         
  -9   3   7        568.71        541.21         7.04 o                         
  -8   3   7        306.46        295.58         4.28 o                         
  -7   3   7         39.81         28.24         1.12 o                         
  -6   3   7       1073.13       1070.42        13.07 o                         
  -5   3   7        837.79        903.14        22.25 o                         
  -4   3   7        330.26        346.77        11.68 o                         
  -3   3   7       1708.29       1688.28        26.36 o                         
  -2   3   7       1087.66       1138.18        19.07 o                         
  -1   3   7       2074.35       2117.61        39.35 o                         
   0   3   7        981.82       1035.77        26.00 o                         
   1   3   7       3984.74       3967.23        70.08 o                         
   2   3   7        106.64        110.72         6.19 o                         
   3   3   7        476.58        475.01        23.55 o                         
   4   3   7       1454.11       1507.81        44.70 o                         
   5   3   7       3296.17       3334.25        65.54 o                         
   6   3   7        125.13        113.94         4.01 o                         
   7   3   7        845.61        848.21        15.47 o                         
   8   3   7          1.14          1.13         0.76 o                         
   9   3   7        284.13        292.97         6.62 o                         
  10   3   7         34.93         39.62         2.06 o                         
  11   3   7        307.75        348.37        11.01 o                         
  12   3   7         52.27         38.54         3.00 o                         
 -13   4   7        240.03        243.51         8.17 o                         
 -12   4   7         75.95         77.78         3.23 o                         
 -11   4   7        112.19         99.23         4.22 o                         
 -10   4   7         70.68         80.31         2.93 o                         
  -9   4   7        266.97        254.36         6.16 o                         
  -8   4   7        469.24        439.26         8.64 o                         
  -7   4   7         99.23         96.15         3.01 o                         
  -6   4   7        161.70        166.66         4.75 o                         
  -5   4   7        301.76        279.99         6.22 o                         
  -4   4   7        916.37        939.40        15.83 o                         
  -3   4   7        277.70        252.53         6.77 o                         
  -2   4   7        498.43        492.02        27.23 o                         
  -1   4   7        735.79        670.70        28.72 o                         
   0   4   7         38.91         41.57         8.18 o                         
   1   4   7         33.81         54.10         6.37 o                         
   2   4   7       1128.26       1085.83        29.75 o                         
   3   4   7        494.37        450.62        10.96 o                         
   4   4   7         37.33         28.36         2.20 o                         
   5   4   7         55.24         50.68         3.04 o                         
   6   4   7         82.29         80.44         5.00 o                         
   7   4   7         73.55         74.87         3.38 o                         
   8   4   7        183.43        183.60         6.65 o                         
   9   4   7         30.93         32.46         2.53 o                         
  10   4   7        122.68        132.57        10.97 o                         
  11   4   7         22.94         31.33         2.21 o                         
  12   4   7        146.15         59.91         4.91 o                         
 -12   5   7         13.68         13.44         1.81 o                         
 -11   5   7        714.23        723.19        22.08 o                         
 -10   5   7          0.38          1.08         0.65 o                         
  -9   5   7         34.34         36.67         3.38 o                         
  -8   5   7         33.30         32.67         2.41 o                         
  -7   5   7        903.25        879.33        22.17 o                         
  -6   5   7          4.33          8.43         1.26 o                         
  -5   5   7        121.46        123.87         4.53 o                         
  -4   5   7         13.27         17.23         1.58 o                         
  -3   5   7        390.24        370.79        10.13 o                         
  -2   5   7        355.72        337.71         9.22 o                         
  -1   5   7        368.75        372.32        12.72 o                         
   0   5   7        291.86        303.70         9.30 o                         
   1   5   7          3.86          5.94         1.06 o                         
   2   5   7        390.35        401.61         7.90 o                         
   3   5   7          9.99         11.42         1.25 o                         
   4   5   7        179.47        168.02         4.55 o                         
   5   5   7         11.65         15.78         1.98 o                         
   6   5   7        212.37        213.41         6.93 o                         
   7   5   7          0.68          1.14         1.07 o                         
   8   5   7        295.69        293.88         9.69 o                         
   9   5   7         11.77         18.07         1.64 o                         
  10   5   7          8.36          5.06         1.29 o                         
  11   5   7         28.78         22.94         5.07 o                         
 -11   6   7          2.83          2.23         0.88 o                         
 -10   6   7        356.26        367.85        12.37 o                         
  -9   6   7        141.98        146.24         3.86 o                         
  -8   6   7        486.89        537.48        11.15 o                         
  -7   6   7        319.33        299.18        15.71 o                         
  -6   6   7         87.24         83.01         4.75 o                         
  -5   6   7         13.46         14.75         1.84 o                         
  -4   6   7       1991.09       1934.72        69.75 o                         
  -3   6   7        402.12        399.53        16.45 o                         
  -2   6   7         17.66         17.26         1.64 o                         
  -1   6   7          3.71          6.19         1.17 o                         
   0   6   7        227.69        226.84         6.16 o                         
   1   6   7          0.43          2.91         0.88 o                         
   2   6   7        237.90        222.70         5.50 o                         
   3   6   7        172.65        182.88         4.66 o                         
   4   6   7        115.70        114.96         3.54 o                         
   5   6   7         28.99         26.09         1.75 o                         
   6   6   7         91.81         89.14         8.04 o                         
   7   6   7        429.87        461.50        28.13 o                         
   8   6   7         42.31         35.24         3.56 o                         
   9   6   7        320.62        352.67        14.49 o                         
  10   6   7         60.92         21.23         1.61 o                         
 -10   7   7         89.35         89.52         5.61 o                         
  -9   7   7        265.40        267.26         9.24 o                         
  -8   7   7          0.01          2.45         0.95 o                         
  -7   7   7         26.78         32.11         2.04 o                         
  -6   7   7        102.25        101.89         4.42 o                         
  -5   7   7         41.18         43.39         2.97 o                         
  -4   7   7        157.48        174.88         5.94 o                         
  -3   7   7        154.65        140.59         4.44 o                         
  -2   7   7        714.54        677.01        12.94 o                         
  -1   7   7         25.59         28.56         2.07 o                         
   0   7   7        530.37        524.60         9.72 o                         
   1   7   7        512.26        487.34        10.36 o                         
   2   7   7         13.72         11.22         1.31 o                         
   3   7   7         70.57         62.34         2.74 o                         
   4   7   7         57.78         52.28         3.11 o                         
   5   7   7        351.07        331.88        15.22 o                         
   6   7   7         22.16         17.73         1.14 o                         
   7   7   7         26.87         26.00         3.31 o                         
   8   7   7        150.42        155.68         5.11 o                         
   9   7   7         16.81         19.96         1.56 o                         
  -9   8   7        255.93        268.73        12.20 o                         
  -8   8   7         71.19         80.34         3.01 o                         
  -7   8   7        156.24        175.49         6.21 o                         
  -6   8   7         44.38         49.33         3.14 o                         
  -5   8   7        635.20        692.39        18.54 o                         
  -4   8   7         87.00         89.90         4.15 o                         
  -3   8   7        123.59        127.37         5.16 o                         
  -2   8   7         17.98         19.83         1.71 o                         
  -1   8   7        115.89        102.82         7.13 o                         
   0   8   7        161.86        154.20         7.49 o                         
   1   8   7          6.92         10.17         1.34 o                         
   2   8   7        283.30        318.07         6.62 o                         
   3   8   7          0.56          1.94         0.71 o                         
   4   8   7        302.42        321.99         6.11 o                         
   5   8   7          2.42          3.64         0.73 o                         
   6   8   7        294.05        312.44         6.17 o                         
   7   8   7          7.07          6.87         1.11 o                         
  -6   9   7        323.71        319.27        14.63 o                         
  -5   9   7         30.17         27.43         1.49 o                         
  -4   9   7         84.53         76.36         3.49 o                         
  -3   9   7        115.96        129.54         5.87 o                         
  -2   9   7        463.41        421.49        22.61 o                         
  -1   9   7        759.63        729.90        32.72 o                         
   0   9   7         57.52         69.66         3.99 o                         
   1   9   7        325.14        382.12        14.25 o                         
   2   9   7         45.98         46.29         2.69 o                         
   3   9   7        341.47        336.31        12.89 o                         
   4   9   7         71.41         68.70         4.14 o                         
   5   9   7        466.44        375.83        15.62 o                         
 -13   0   8        365.25        341.70        10.77 o                         
 -12   0   8         68.95         61.90         3.20 o                         
 -11   0   8        101.98        102.89         3.89 o                         
 -10   0   8        361.36        366.29         9.69 o                         
  -9   0   8       1264.65       1264.62        27.80 o                         
  -8   0   8       1534.73       1450.76        28.45 o                         
  -7   0   8        392.41        373.12        10.27 o                         
  -6   0   8         12.26         12.67         1.17 o                         
  -5   0   8       1027.03       1045.12        32.10 o                         
  -4   0   8       1658.34       1713.10        41.29 o                         
  -3   0   8          4.24         17.37         2.50 o                         
  -2   0   8       2594.04       2897.26       187.36 o                         
  -1   0   8       1764.91       1913.31       147.11 o                         
   0   0   8        334.50        307.35        13.97 o                         
   1   0   8        961.10       1080.25        33.84 o                         
   2   0   8       1185.21       1325.16        39.88 o                         
   3   0   8       1281.08       1535.01        49.26 o                         
   4   0   8       1017.95       1082.79        29.36 o                         
   5   0   8          0.84          2.41         1.37 o                         
   6   0   8       1067.75       1087.65        27.73 o                         
   7   0   8         11.36         16.05         2.50 o                         
   8   0   8        372.38        381.63        11.58 o                         
   9   0   8        123.92        127.82         5.59 o                         
  10   0   8       2098.78       1975.11        94.79 o                         
  11   0   8         73.43         64.63         4.47 o                         
  12   0   8        152.93        167.37        10.01 o                         
 -14   1   8        154.98        136.31         7.46 o                         
 -13   1   8         58.60         57.82         3.56 o                         
 -12   1   8         16.54         18.37         1.40 o                         
 -11   1   8          1.52          2.47         0.60 o                         
 -10   1   8        117.42        119.73         2.83 o                         
  -9   1   8        172.18        167.09         3.19 o                         
  -8   1   8        922.70        889.26        12.21 o                         
  -7   1   8         14.89         16.11         0.90 o                         
  -6   1   8        245.22        262.90         5.21 o                         
  -5   1   8        815.98        855.53        16.84 o                         
  -4   1   8         15.31         24.96         2.79 o                         
  -3   1   8        347.48        364.31         9.29 o                         
  -2   1   8         62.20         73.12         7.32 o                         
  -1   1   8        291.90        304.66        13.49 o                         
   0   1   8        115.71        133.31         5.78 o                         
   1   1   8        347.01        336.71        10.20 o                         
   2   1   8        145.03        183.00         7.55 o                         
   3   1   8        529.16        574.75        16.68 o                         
   4   1   8        207.88        242.44         6.78 o                         
   5   1   8       2187.36       2322.97        32.88 o                         
   6   1   8        141.68        132.98         5.61 o                         
   7   1   8         83.66         84.76         3.40 o                         
   8   1   8        114.45        114.52         4.09 o                         
   9   1   8        909.38        898.27        22.48 o                         
  10   1   8        830.85        851.11        26.94 o                         
  11   1   8        882.61        922.73        39.19 o                         
  12   1   8         13.24         12.07         0.85 o                         
 -13   2   8         86.81         91.19         4.69 o                         
 -12   2   8        280.06        289.32         7.63 o                         
 -11   2   8         44.48         43.52         2.36 o                         
 -10   2   8        381.49        361.38         7.69 o                         
  -9   2   8        112.08        109.37         2.33 o                         
  -8   2   8        536.91        530.06         7.37 o                         
  -7   2   8        286.92        295.42         5.70 o                         
  -6   2   8        569.49        573.03         9.18 o                         
  -5   2   8        524.99        586.27         8.21 o                         
  -4   2   8         56.09         53.00         3.06 o                         
  -3   2   8        136.16        156.97         5.41 o                         
  -2   2   8        961.71       1002.54        17.88 o                         
  -1   2   8        852.32        858.82        20.92 o                         
   0   2   8        667.73        699.43        15.41 o                         
   1   2   8        247.51        261.20         8.24 o                         
   2   2   8        125.24        132.33         6.18 o                         
   3   2   8        122.26        110.09         4.45 o                         
   4   2   8        976.51       1006.79        21.34 o                         
   5   2   8        682.00        667.09        14.86 o                         
   6   2   8          9.03          9.69         1.54 o                         
   7   2   8         33.05         34.92         2.28 o                         
   8   2   8        587.49        576.57        10.50 o                         
   9   2   8        273.29        267.57         8.32 o                         
  10   2   8         67.28         65.07         2.94 o                         
  11   2   8         94.92         96.07         5.38 o                         
  12   2   8         23.67         16.73         0.96 o                         
 -13   3   8        524.14        562.70        18.13 o                         
 -12   3   8         21.56         23.80         2.20 o                         
 -11   3   8        655.09        637.52        13.93 o                         
 -10   3   8         55.15         56.84         2.31 o                         
  -9   3   8        882.62        891.96        13.30 o                         
  -8   3   8          4.56          5.03         0.70 o                         
  -7   3   8        397.46        402.12         5.93 o                         
  -6   3   8        813.42        764.09         9.08 o                         
  -5   3   8       2189.29       2120.43        27.18 o                         
  -4   3   8       1631.71       1698.48        18.71 o                         
  -3   3   8        293.83        284.74         5.76 o                         
  -2   3   8         85.43         87.55         3.15 o                         
  -1   3   8        419.41        420.27        14.97 o                         
   0   3   8       2445.41       2467.15        59.61 o                         
   1   3   8        998.16       1074.85        17.53 o                         
   2   3   8        916.34        937.75        17.30 o                         
   3   3   8          4.02          7.76         1.20 o                         
   4   3   8        276.06        259.81         8.57 o                         
   5   3   8         11.28         17.01         1.71 o                         
   6   3   8         47.16         43.27         3.07 o                         
   7   3   8          0.16          1.13         0.69 o                         
   8   3   8        117.43        116.81         4.50 o                         
   9   3   8        146.12        148.80         4.09 o                         
  10   3   8          4.99          5.76         1.03 o                         
  11   3   8        141.47        128.14        11.02 o                         
  12   3   8          1.69          1.10         0.75 o                         
 -13   4   8         62.99         57.89         3.88 o                         
 -12   4   8        431.88        451.04        14.12 o                         
 -11   4   8         35.56         39.45         2.15 o                         
 -10   4   8        704.31        709.18        15.56 o                         
  -9   4   8         25.29         31.05         1.73 o                         
  -8   4   8       1224.41       1203.27        18.44 o                         
  -7   4   8         79.13        100.71         3.60 o                         
  -6   4   8        644.55        624.87        10.00 o                         
  -5   4   8        231.82        212.27         5.34 o                         
  -4   4   8       1814.23       1741.14        31.05 o                         
  -3   4   8       2130.14       2096.87        49.08 o                         
  -2   4   8        177.77        173.37         5.11 o                         
  -1   4   8         52.56         54.26         2.70 o                         
   0   4   8       3245.88       3321.11        83.32 o                         
   1   4   8       3167.91       3215.65        55.89 o                         
   2   4   8         99.58         89.99         3.72 o                         
   3   4   8         26.40         28.51         1.99 o                         
   4   4   8         73.12         62.65         3.61 o                         
   5   4   8         82.55         64.70         4.11 o                         
   6   4   8         11.30         13.69         2.09 o                         
   7   4   8        162.69        175.00         7.22 o                         
   8   4   8        246.25        253.15         7.56 o                         
   9   4   8          0.36          1.00         0.79 o                         
  10   4   8         87.59         98.36         7.79 o                         
  11   4   8         14.11          7.90         1.44 o                         
 -12   5   8          4.15          2.64         0.53 o                         
 -11   5   8         94.69         90.09         5.39 o                         
 -10   5   8          4.63          3.39         0.77 o                         
  -9   5   8         21.80         19.93         1.33 o                         
  -8   5   8          0.56          1.95         0.69 o                         
  -7   5   8         75.82         84.14         3.42 o                         
  -6   5   8        192.26        180.77         5.42 o                         
  -5   5   8         21.13         20.98         1.95 o                         
  -4   5   8        693.92        666.80        22.26 o                         
  -3   5   8          5.67          7.22         1.30 o                         
  -2   5   8         44.50         48.36         3.30 o                         
  -1   5   8         64.74         71.76         4.53 o                         
   0   5   8       1123.96       1146.88        31.20 o                         
   1   5   8         20.54         23.24         2.33 o                         
   2   5   8        453.37        490.33        10.60 o                         
   3   5   8        122.08        115.74         3.65 o                         
   4   5   8        217.61        239.63         5.74 o                         
   5   5   8         94.80         88.41         3.31 o                         
   6   5   8        220.87        217.54         6.34 o                         
   7   5   8         42.98         43.19         3.21 o                         
   8   5   8        130.58        146.22        12.74 o                         
   9   5   8         78.12         75.34         4.40 o                         
  10   5   8         76.49         59.55         8.37 o                         
 -11   6   8         15.00          9.98         1.69 o                         
 -10   6   8         50.55         45.36         2.81 o                         
  -9   6   8         44.23         45.98         2.41 o                         
  -8   6   8         21.00         23.93         1.88 o                         
  -7   6   8        237.15        217.69         6.39 o                         
  -6   6   8          5.96          6.70         1.42 o                         
  -5   6   8         26.56         31.79         2.50 o                         
  -4   6   8         75.73         78.42         4.85 o                         
  -3   6   8        711.36        731.34        20.96 o                         
  -2   6   8          0.32          2.10         0.97 o                         
  -1   6   8        163.18        176.18         5.74 o                         
   0   6   8        195.79        200.11         6.10 o                         
   1   6   8         37.69         36.03         2.66 o                         
   2   6   8         11.77         13.95         1.50 o                         
   3   6   8        581.24        564.38        10.06 o                         
   4   6   8         37.70         41.08         1.89 o                         
   5   6   8         65.44         57.25         2.77 o                         
   6   6   8         26.94         21.98         2.00 o                         
   7   6   8        101.51        101.44         7.19 o                         
   8   6   8        156.28        148.78         9.99 o                         
   9   6   8         46.52         37.07         6.06 o                         
  -9   7   8        157.69        168.77         6.67 o                         
  -8   7   8         97.94         98.65         3.85 o                         
  -7   7   8        757.82        817.62        14.82 o                         
  -6   7   8        362.15        379.34        11.59 o                         
  -5   7   8        186.32        194.49         6.55 o                         
  -4   7   8        327.74        360.65        12.83 o                         
  -3   7   8        141.87        152.13         5.24 o                         
  -2   7   8        463.63        513.82        10.82 o                         
  -1   7   8        111.54        123.52         4.69 o                         
   0   7   8        730.63        754.96        14.57 o                         
   1   7   8         59.03         58.77         2.97 o                         
   2   7   8       1017.77       1003.48        15.86 o                         
   3   7   8         20.16         23.95         1.52 o                         
   4   7   8        168.96        191.24         5.98 o                         
   5   7   8        133.20        141.52         8.12 o                         
   6   7   8         95.23         87.47         4.86 o                         
   7   7   8         17.25         10.83         1.25 o                         
   8   7   8        190.61        149.99         4.34 o                         
  -7   8   8         72.26         78.22         3.95 o                         
  -6   8   8       1378.88       1474.63        46.40 o                         
  -5   8   8        548.62        519.98        20.10 o                         
  -4   8   8        150.84        163.02         4.36 o                         
  -3   8   8        330.97        343.77         7.68 o                         
  -2   8   8        397.78        390.00        11.25 o                         
  -1   8   8        166.06        165.47         5.89 o                         
   0   8   8        217.39        218.38         5.88 o                         
   1   8   8        904.73        905.50        17.25 o                         
   2   8   8          1.20          4.74         0.65 o                         
   3   8   8        301.31        311.99         5.66 o                         
   4   8   8         28.61         32.06         1.30 o                         
   5   8   8        229.48        224.78         4.64 o                         
   6   8   8         54.55         48.31         2.01 o                         
  -4   9   8         21.53         16.40         2.25 o                         
  -3   9   8        158.71        119.13         7.49 o                         
  -2   9   8          5.26          5.21         1.50 o                         
  -1   9   8        210.76        241.95        12.76 o                         
   0   9   8         40.33         46.49         2.35 o                         
   1   9   8        206.10        212.71         6.95 o                         
   2   9   8        174.49        183.81         6.93 o                         
   3   9   8          5.82          5.74         1.32 o                         
 -13   1   9          2.43          3.75         0.98 o                         
 -12   1   9        125.17        125.29         4.41 o                         
 -11   1   9         31.37         32.54         1.82 o                         
 -10   1   9       1040.59       1083.90        16.12 o                         
  -9   1   9        639.00        623.17         9.84 o                         
  -8   1   9          8.34          8.36         0.78 o                         
  -7   1   9        280.77        275.52         4.69 o                         
  -6   1   9       1134.83       1105.08        15.97 o                         
  -5   1   9        236.60        230.72         5.53 o                         
  -4   1   9        387.51        394.33         7.27 o                         
  -3   1   9        520.18        527.52         7.78 o                         
  -2   1   9        227.92        242.33         5.40 o                         
  -1   1   9        158.10        157.74         6.28 o                         
   0   1   9          5.89          5.12         1.01 o                         
   1   1   9          0.79          3.99         0.90 o                         
   2   1   9         50.04         55.20         2.37 o                         
   3   1   9         28.94         42.17         2.39 o                         
   4   1   9         37.74         46.99         2.83 o                         
   5   1   9        164.85        174.21         8.65 o                         
   6   1   9        323.59        320.71         9.60 o                         
   7   1   9        208.88        218.40         6.50 o                         
   8   1   9         51.85         48.79         2.30 o                         
   9   1   9        109.67        105.47         3.40 o                         
  10   1   9         52.71         52.89         2.34 o                         
  11   1   9          9.28          9.66         1.61 o                         
 -13   2   9        440.24        464.06        19.93 o                         
 -12   2   9        124.57        128.64         4.25 o                         
 -11   2   9        549.88        552.28        11.99 o                         
 -10   2   9         10.39         11.73         1.25 o                         
  -9   2   9        700.25        701.71        10.23 o                         
  -8   2   9       1615.79       1603.77        25.65 o                         
  -7   2   9        318.06        332.74         4.99 o                         
  -6   2   9        195.41        199.71         3.68 o                         
  -5   2   9       1003.69        998.43        12.02 o                         
  -4   2   9        823.24        846.38        12.66 o                         
  -3   2   9         16.38         23.64         1.34 o                         
  -2   2   9        753.62        791.34        11.55 o                         
  -1   2   9         73.91         83.21         2.85 o                         
   0   2   9         25.00         25.97         1.60 o                         
   1   2   9        711.96        791.79        11.71 o                         
   2   2   9         26.46         32.36         1.87 o                         
   3   2   9          9.87         11.24         1.25 o                         
   4   2   9        321.80        333.44        11.09 o                         
   5   2   9        600.80        623.17        14.10 o                         
   6   2   9          7.84          7.07         1.56 o                         
   7   2   9        362.46        354.19         8.12 o                         
   8   2   9         38.58         38.12         2.76 o                         
   9   2   9          1.07          1.53         0.70 o                         
  10   2   9          1.31          1.89         0.63 o                         
  11   2   9          8.10          8.76         1.62 o                         
 -12   3   9        613.83        619.85        19.14 o                         
 -11   3   9          5.61          6.84         1.09 o                         
 -10   3   9        430.49        411.37        13.30 o                         
  -9   3   9         40.95         49.94         2.62 o                         
  -8   3   9        693.97        714.52         9.34 o                         
  -7   3   9        175.78        169.85         3.42 o                         
  -6   3   9         17.83         15.82         0.94 o                         
  -5   3   9        144.34        132.78         3.34 o                         
  -4   3   9        937.76        918.60        11.37 o                         
  -3   3   9        471.12        451.27         7.53 o                         
  -2   3   9          5.21          6.40         0.72 o                         
  -1   3   9        418.71        410.28         7.10 o                         
   0   3   9          6.54         12.52         1.15 o                         
   1   3   9        304.17        333.29         9.98 o                         
   2   3   9        109.93         96.90         3.26 o                         
   3   3   9        580.32        560.60         9.65 o                         
   4   3   9        277.50        285.44         7.08 o                         
   5   3   9          1.76          1.91         1.00 o                         
   6   3   9        111.93        105.98         3.89 o                         
   7   3   9         26.37         24.13         1.59 o                         
   8   3   9         61.51         58.98         2.46 o                         
   9   3   9         74.45         70.47         3.52 o                         
  10   3   9         12.00         10.50         1.59 o                         
  11   3   9          7.19          3.10         0.66 o                         
 -12   4   9        209.01        199.26        14.89 o                         
 -11   4   9        101.24         93.71         3.48 o                         
 -10   4   9         20.66         21.80         2.02 o                         
  -9   4   9        396.98        390.40         9.57 o                         
  -8   4   9         60.26         60.25         2.55 o                         
  -7   4   9        215.84        244.52         7.16 o                         
  -6   4   9        149.34        160.66         5.43 o                         
  -5   4   9        803.46        757.17        12.67 o                         
  -4   4   9         15.17         12.34         1.31 o                         
  -3   4   9        315.64        292.73        11.86 o                         
  -2   4   9        196.51        168.41         6.38 o                         
  -1   4   9        639.82        617.56        16.85 o                         
   0   4   9          5.00          7.41         1.37 o                         
   1   4   9        845.06        807.65        15.00 o                         
   2   4   9        156.63        159.50         5.62 o                         
   3   4   9        646.19        623.33        17.29 o                         
   4   4   9        149.44        151.05         4.98 o                         
   5   4   9        763.91        766.60        14.50 o                         
   6   4   9        171.26        186.63         7.13 o                         
   7   4   9         82.21         79.84         3.59 o                         
   8   4   9        149.71        146.43         8.23 o                         
   9   4   9        341.37        237.55        19.77 o                         
  10   4   9         64.18         30.79         2.63 o                         
 -11   5   9        482.94        405.39        17.39 o                         
 -10   5   9        201.78        193.23         7.96 o                         
  -9   5   9        152.27        161.94         4.71 o                         
  -8   5   9          8.68         10.80         1.31 o                         
  -7   5   9       1364.71       1408.67        42.69 o                         
  -6   5   9        510.15        534.08        14.26 o                         
  -5   5   9         36.19         44.98         3.36 o                         
  -4   5   9          4.13          5.64         1.99 o                         
  -3   5   9        604.55        632.47        15.29 o                         
  -2   5   9        508.07        542.90        16.59 o                         
  -1   5   9        705.36        756.18        17.53 o                         
   0   5   9       2537.03       2586.96        82.71 o                         
   1   5   9          8.52         10.93         1.36 o                         
   2   5   9         21.43         23.81         1.81 o                         
   3   5   9        922.59        989.53        25.89 o                         
   4   5   9       2652.02       2785.05        37.52 o                         
   5   5   9         10.87         10.94         1.28 o                         
   6   5   9        571.02        566.18        22.01 o                         
   7   5   9        321.55        319.41         7.42 o                         
   8   5   9        818.32        826.09        33.58 o                         
   9   5   9          2.78          2.91         0.60 o                         
 -10   6   9        487.32        414.22        18.57 o                         
  -9   6   9          3.76          5.93         1.04 o                         
  -8   6   9        884.30        918.88        61.08 o                         
  -7   6   9        194.92        229.00        11.15 o                         
  -6   6   9        200.68        215.59        14.69 o                         
  -5   6   9         48.06         52.87         4.02 o                         
  -4   6   9        736.44        803.30        27.25 o                         
  -3   6   9        173.25        191.91         7.15 o                         
  -2   6   9       1304.71       1414.84        40.13 o                         
  -1   6   9        388.58        411.39         9.64 o                         
   0   6   9        160.18        172.42         5.42 o                         
   1   6   9        632.23        674.77        18.12 o                         
   2   6   9          3.06          4.32         1.00 o                         
   3   6   9        696.40        684.65        12.66 o                         
   4   6   9        932.57        980.37        16.88 o                         
   5   6   9        671.14        737.48        18.69 o                         
   6   6   9          8.65          7.12         0.86 o                         
   7   6   9        613.82        594.47        17.89 o                         
   8   6   9         19.57          9.19         1.24 o                         
  -8   7   9        119.04        141.75         5.52 o                         
  -7   7   9          9.64          8.68         1.41 o                         
  -6   7   9        186.59        212.68         5.90 o                         
  -5   7   9         82.41         95.12         4.20 o                         
  -4   7   9        208.15        234.92         7.92 o                         
  -3   7   9        173.34        184.69         5.44 o                         
  -2   7   9        317.14        331.85         8.64 o                         
  -1   7   9        416.82        448.79         9.65 o                         
   0   7   9        548.62        585.12        11.83 o                         
   1   7   9         38.23         36.59         1.86 o                         
   2   7   9        122.53        122.04         3.82 o                         
   3   7   9        172.61        178.00         4.28 o                         
   4   7   9         82.46         84.55         2.61 o                         
   5   7   9         57.91         60.08         3.66 o                         
   6   7   9        315.14        314.51         6.34 o                         
   7   7   9          1.11          1.82         0.67 o                         
  -6   8   9          0.86          0.88         0.54 o                         
  -5   8   9        542.45        494.28        18.90 o                         
  -4   8   9        110.82         85.93         3.97 o                         
  -3   8   9        131.47        116.87         3.72 o                         
  -2   8   9         69.23         64.46         3.24 o                         
  -1   8   9        224.07        230.38         8.02 o                         
   0   8   9          1.43          2.11         0.56 o                         
   1   8   9          7.33          6.38         0.73 o                         
   2   8   9          4.13          4.00         0.44 o                         
   3   8   9         91.61         81.57         5.47 o                         
   4   8   9        127.76        117.88         8.30 o                         
 -12   0  10         25.96         26.08         1.93 o                         
 -11   0  10        536.91        524.12        11.71 o                         
 -10   0  10         23.43         25.47         2.12 o                         
  -9   0  10        772.47        801.04        16.31 o                         
  -8   0  10         25.36         26.17         1.94 o                         
  -7   0  10        920.56        941.61        17.91 o                         
  -6   0  10        369.28        413.86         9.93 o                         
  -5   0  10       1506.36       1514.19        26.13 o                         
  -4   0  10       1272.50       1300.00        23.61 o                         
  -3   0  10        378.62        384.67         8.98 o                         
  -2   0  10        627.50        699.49        17.53 o                         
  -1   0  10       1595.38       1733.64        40.74 o                         
   0   0  10       1529.72       1527.47        37.25 o                         
   1   0  10       1677.88       1768.39        46.82 o                         
   2   0  10        801.39        729.44        26.46 o                         
   3   0  10        401.19        409.05        35.05 o                         
   4   0  10        584.10        513.65        33.92 o                         
   5   0  10         71.90         67.88         6.65 o                         
   6   0  10        354.36        347.94        15.21 o                         
   7   0  10        563.82        552.82        14.27 o                         
   8   0  10        322.82        323.41        12.08 o                         
   9   0  10          4.94          6.20         1.21 o                         
  10   0  10         13.55         14.10         2.57 o                         
 -12   1  10        957.44        904.47        23.89 o                         
 -11   1  10         60.48         55.63         2.79 o                         
 -10   1  10        365.43        350.68         6.53 o                         
  -9   1  10          0.98          3.08         0.74 o                         
  -8   1  10        212.75        219.58         3.97 o                         
  -7   1  10        115.15        121.33         3.10 o                         
  -6   1  10       2278.92       2286.13        24.91 o                         
  -5   1  10       1355.16       1313.20        17.70 o                         
  -4   1  10        390.57        389.46         8.61 o                         
  -3   1  10         27.24         26.06         1.52 o                         
  -2   1  10       1178.09       1180.74        19.88 o                         
  -1   1  10        763.58        787.14        16.17 o                         
   0   1  10        386.70        403.37         7.64 o                         
   1   1  10        706.76        683.76        11.06 o                         
   2   1  10       1362.36       1472.77        24.93 o                         
   3   1  10        445.24        444.02         9.92 o                         
   4   1  10         96.24        114.38         4.29 o                         
   5   1  10        122.28        111.52         5.99 o                         
   6   1  10        227.29        222.94        12.87 o                         
   7   1  10        223.77        200.41        10.78 o                         
   8   1  10        133.56        133.04         5.26 o                         
   9   1  10        109.55        107.38         4.59 o                         
  10   1  10          1.03          1.42         0.64 o                         
 -12   2  10          3.47          4.19         0.66 o                         
 -11   2  10       1096.14       1085.77        44.24 o                         
 -10   2  10        244.84        242.19         6.78 o                         
  -9   2  10          9.60         12.40         0.98 o                         
  -8   2  10         42.46         49.30         1.77 o                         
  -7   2  10       1314.80       1277.53        17.03 o                         
  -6   2  10         58.41         52.87         1.84 o                         
  -5   2  10        230.70        233.77         5.50 o                         
  -4   2  10         92.65         84.53         2.76 o                         
  -3   2  10         34.67         37.14         1.80 o                         
  -2   2  10        147.20        146.11         3.86 o                         
  -1   2  10       1728.54       1763.83        32.18 o                         
   0   2  10          2.82          4.85         1.05 o                         
   1   2  10         46.66         40.43         2.12 o                         
   2   2  10        229.78        244.38         5.77 o                         
   3   2  10        882.24        941.03        16.60 o                         
   4   2  10          2.46          4.39         1.08 o                         
   5   2  10          6.93          9.68         1.40 o                         
   6   2  10          2.51          2.42         0.83 o                         
   7   2  10        384.53        375.98        12.97 o                         
   8   2  10         16.20         15.90         1.08 o                         
   9   2  10        249.46        233.12        19.17 o                         
  10   2  10         40.75         32.57         1.87 o                         
 -12   3  10         88.03         70.22         5.77 o                         
 -11   3  10         46.59         46.67         2.22 o                         
 -10   3  10         44.64         45.99         2.22 o                         
  -9   3  10        197.50        195.72         4.64 o                         
  -8   3  10        251.53        254.56         5.16 o                         
  -7   3  10        108.56        108.91         2.95 o                         
  -6   3  10         27.48         34.90         1.53 o                         
  -5   3  10         13.73         17.35         1.16 o                         
  -4   3  10         60.53         65.35         2.21 o                         
  -3   3  10         47.84         55.25         2.18 o                         
  -2   3  10         20.76         20.63         1.33 o                         
  -1   3  10         75.38         84.79         2.87 o                         
   0   3  10        425.24        432.17         7.89 o                         
   1   3  10          1.84          3.74         0.83 o                         
   2   3  10        190.01        208.00         5.43 o                         
   3   3  10        211.99        198.58         5.25 o                         
   4   3  10        278.91        296.81         7.36 o                         
   5   3  10         78.42         78.07         2.90 o                         
   6   3  10        151.15        164.65         3.85 o                         
   7   3  10         59.07         58.05         4.00 o                         
   8   3  10        994.43        952.00        43.62 o                         
   9   3  10          6.98          5.83         0.77 o                         
  10   3  10        166.74        153.85         4.68 o                         
 -11   4  10         54.91         52.34         2.88 o                         
 -10   4  10         29.83         28.87         1.78 o                         
  -9   4  10         70.69         69.40         2.50 o                         
  -8   4  10        170.07        169.47         4.18 o                         
  -7   4  10          1.47          3.62         0.83 o                         
  -6   4  10        116.37        110.31         3.61 o                         
  -5   4  10       1376.91       1370.53        21.60 o                         
  -4   4  10        674.88        705.66        15.02 o                         
  -3   4  10        117.47        129.53         5.61 o                         
  -2   4  10        190.03        172.62         6.70 o                         
  -1   4  10        155.99        151.12         5.97 o                         
   0   4  10       1398.05       1342.93        25.98 o                         
   1   4  10         95.62         91.16         4.09 o                         
   2   4  10        163.23        170.25         6.25 o                         
   3   4  10        156.08        150.24         5.38 o                         
   4   4  10         61.72         66.23         3.27 o                         
   5   4  10         74.19         74.53         3.43 o                         
   6   4  10        261.53        262.76        11.19 o                         
   7   4  10        348.17        374.54        12.18 o                         
   8   4  10          0.45          1.69         0.66 o                         
   9   4  10        143.37        128.74         6.98 o                         
 -10   5  10          4.29          1.93         0.96 o                         
  -9   5  10        147.36        168.57         9.35 o                         
  -8   5  10         89.09         94.06         3.24 o                         
  -7   5  10          0.00          1.17         0.82 o                         
  -6   5  10         60.01         65.76         3.18 o                         
  -5   5  10          7.68          7.92         1.41 o                         
  -4   5  10         18.47         20.43         2.08 o                         
  -3   5  10         32.24         33.25         2.59 o                         
  -2   5  10         45.08         48.68         4.05 o                         
  -1   5  10         30.57         32.25         2.34 o                         
   0   5  10         36.60         36.19         2.47 o                         
   1   5  10        121.96        129.48         4.65 o                         
   2   5  10         11.54         16.73         2.50 o                         
   3   5  10        203.45        217.56         5.81 o                         
   4   5  10        227.41        256.35         7.22 o                         
   5   5  10         12.05         12.54         1.15 o                         
   6   5  10         25.98         29.53         1.93 o                         
   7   5  10        196.17        202.45         6.29 o                         
   8   5  10         16.39         13.90         1.17 o                         
  -9   6  10         15.34         15.85         1.64 o                         
  -8   6  10         54.94         63.07         6.58 o                         
  -7   6  10          9.62          9.96         1.11 o                         
  -6   6  10          1.25          1.75         0.88 o                         
  -5   6  10          8.09          9.63         1.23 o                         
  -4   6  10        105.20        124.58         6.87 o                         
  -3   6  10         14.59         15.18         1.46 o                         
  -2   6  10         14.70         17.33         1.65 o                         
  -1   6  10        279.24        307.23        12.32 o                         
   0   6  10        295.55        329.63         7.43 o                         
   1   6  10         49.84         49.58         2.16 o                         
   2   6  10         38.32         48.50         2.43 o                         
   3   6  10         68.75         71.21         2.89 o                         
   4   6  10         14.18         23.11         1.53 o                         
   5   6  10         40.33         43.12         2.29 o                         
   6   6  10          0.12          0.93         0.50 o                         
   7   6  10         57.41         37.52         3.13 o                         
  -7   7  10          1.64          2.01         0.49 o                         
  -6   7  10        144.26        162.52         4.27 o                         
  -5   7  10        113.82        117.64         3.65 o                         
  -4   7  10         79.54         84.14         2.43 o                         
  -3   7  10        270.24        295.58         6.37 o                         
  -2   7  10        149.63        150.75         5.59 o                         
  -1   7  10        186.98        207.26         5.66 o                         
   0   7  10          4.35          4.55         0.79 o                         
   1   7  10        401.25        406.79         7.47 o                         
   2   7  10          0.31          1.55         0.62 o                         
   3   7  10        561.23        569.74        18.41 o                         
   4   7  10         97.74        105.96         3.54 o                         
   5   7  10         65.24         52.30         2.07 o                         
  -4   8  10         36.44         13.16         1.82 o                         
  -3   8  10          0.96          0.93         0.67 o                         
  -2   8  10          4.93          4.36         1.34 o                         
  -1   8  10          2.56          2.68         0.91 o                         
   0   8  10         62.05         55.22         5.08 o                         
   1   8  10          6.65         10.74         1.36 o                         
   2   8  10        354.03        289.98        13.03 o                         
 -11   1  11         83.42         77.56         3.36 o                         
 -10   1  11        210.81        202.05         5.00 o                         
  -9   1  11        102.17        104.63         2.84 o                         
  -8   1  11        262.89        247.55         4.39 o                         
  -7   1  11        463.19        460.51         6.53 o                         
  -6   1  11        204.06        210.89         4.31 o                         
  -5   1  11         16.02         17.71         1.13 o                         
  -4   1  11         19.51         22.85         1.72 o                         
  -3   1  11        329.91        322.17         6.52 o                         
  -2   1  11       1073.55       1061.23        15.60 o                         
  -1   1  11         35.81         30.86         1.70 o                         
   0   1  11         21.61         18.86         1.56 o                         
   1   1  11        116.12        125.70         3.86 o                         
   2   1  11        486.39        525.64        11.44 o                         
   3   1  11        135.65        148.41         4.68 o                         
   4   1  11         70.91         62.02         3.15 o                         
   5   1  11        376.32        375.17        10.00 o                         
   6   1  11         36.80         42.31         2.49 o                         
   7   1  11        319.28        320.20         6.70 o                         
   8   1  11         67.92         65.95         4.10 o                         
   9   1  11        224.49        230.69         7.54 o                         
 -11   2  11          5.58          4.06         0.52 o                         
 -10   2  11        523.49        543.30        12.12 o                         
  -9   2  11        351.58        346.28         6.64 o                         
  -8   2  11         26.05         26.59         1.41 o                         
  -7   2  11        241.24        231.94         4.47 o                         
  -6   2  11        164.60        156.78         3.24 o                         
  -5   2  11        130.42        147.21         3.55 o                         
  -4   2  11          0.41          2.01         0.58 o                         
  -3   2  11        894.34        886.21        14.96 o                         
  -2   2  11         65.92         69.50         2.47 o                         
  -1   2  11        913.38        960.41        14.61 o                         
   0   2  11        255.37        265.19         5.51 o                         
   1   2  11        260.54        306.01         7.11 o                         
   2   2  11        874.74        951.98        17.09 o                         
   3   2  11        902.95        966.65        17.17 o                         
   4   2  11        696.66        733.24        14.70 o                         
   5   2  11        728.92        716.58        13.16 o                         
   6   2  11        571.69        563.49        15.78 o                         
   7   2  11        112.99        123.73         3.84 o                         
   8   2  11        552.58        556.01        12.26 o                         
   9   2  11         99.33         86.33         5.51 o                         
 -10   3  11          0.67          1.30         0.43 o                         
  -9   3  11         26.81         28.59         1.39 o                         
  -8   3  11        671.01        680.30        11.68 o                         
  -7   3  11         81.80         73.62         2.70 o                         
  -6   3  11         41.04         47.11         1.79 o                         
  -5   3  11          4.66          7.84         0.80 o                         
  -4   3  11        465.36        497.23         8.15 o                         
  -3   3  11        124.14        122.64         3.70 o                         
  -2   3  11        834.33        849.63        13.92 o                         
  -1   3  11        384.04        387.67         7.91 o                         
   0   3  11        151.00        165.95         3.83 o                         
   1   3  11        236.71        251.60         4.95 o                         
   2   3  11       1028.59       1081.90        26.16 o                         
   3   3  11        895.33        940.48        15.56 o                         
   4   3  11        145.94        148.03         4.90 o                         
   5   3  11        112.25        121.14         3.15 o                         
   6   3  11        362.95        361.57         9.51 o                         
   7   3  11       1168.23       1111.24        25.70 o                         
   8   3  11         66.05         54.83         7.09 o                         
 -10   4  11        196.50        142.62         7.30 o                         
  -9   4  11         18.08         16.08         1.04 o                         
  -8   4  11         47.20         46.90         1.95 o                         
  -7   4  11          6.80          6.06         0.89 o                         
  -6   4  11        601.20        611.08        13.57 o                         
  -5   4  11         76.81         78.87         2.80 o                         
  -4   4  11         50.07         50.65         3.52 o                         
  -3   4  11        143.21        149.01         7.00 o                         
  -2   4  11        128.79        125.51         4.91 o                         
  -1   4  11         39.41         46.50         2.78 o                         
   0   4  11         63.17         64.12         2.73 o                         
   1   4  11         71.72         79.89         3.06 o                         
   2   4  11        112.88        118.72         3.97 o                         
   3   4  11          3.49          4.01         0.88 o                         
   4   4  11        144.70        150.90         5.06 o                         
   5   4  11         71.90         81.79         3.04 o                         
   6   4  11         54.71         60.09         3.88 o                         
   7   4  11          1.46          0.95         0.55 o                         
   8   4  11        282.08        208.74        18.22 o                         
  -9   5  11        758.75        367.77        15.62 o                         
  -8   5  11         18.55         16.51         2.30 o                         
  -7   5  11        201.13        177.28         7.67 o                         
  -6   5  11         23.11         23.00         2.93 o                         
  -5   5  11        636.61        625.45        31.56 o                         
  -4   5  11        103.82        120.80         7.41 o                         
  -3   5  11        354.87        382.89        17.83 o                         
  -2   5  11         14.47         13.27         2.03 o                         
  -1   5  11        110.69        112.13         5.89 o                         
   0   5  11         12.25         11.32         1.46 o                         
   1   5  11         34.61         38.91         2.82 o                         
   2   5  11         32.74         34.85         1.98 o                         
   3   5  11          1.00          2.44         0.73 o                         
   4   5  11          2.23          1.99         0.73 o                         
   5   5  11         22.35         26.29         1.82 o                         
   6   5  11         35.03         32.83         2.36 o                         
   7   5  11         19.93         13.65         0.83 o                         
  -7   6  11          2.57          4.71         0.63 o                         
  -6   6  11       1068.83       1217.24        28.63 o                         
  -5   6  11         61.33         60.84         7.16 o                         
  -4   6  11        340.00        380.50        11.35 o                         
  -3   6  11          7.20         10.51         1.30 o                         
  -2   6  11        548.03        605.20        18.70 o                         
  -1   6  11        249.30        264.76         9.42 o                         
   0   6  11         70.35         74.73         3.19 o                         
   1   6  11         39.03         42.74         1.85 o                         
   2   6  11        153.48        152.88         4.23 o                         
   3   6  11          9.69          8.55         0.87 o                         
   4   6  11         74.41         78.91         4.42 o                         
   5   6  11          0.54          1.19         0.33 o                         
  -4   7  11          2.53          2.39         0.54 o                         
  -3   7  11        352.98        395.85         9.68 o                         
  -2   7  11        182.47        195.29         7.16 o                         
  -1   7  11         25.12         27.06         1.85 o                         
   0   7  11          4.43          7.49         1.32 o                         
   1   7  11        133.19        135.25         3.93 o                         
   2   7  11         52.97         48.30         2.45 o                         
   3   7  11         58.72         51.04         3.77 o                         
 -10   0  12         43.99         47.75         2.89 o                         
  -9   0  12         55.32         58.05         3.16 o                         
  -8   0  12        323.10        293.85        12.55 o                         
  -7   0  12        389.13        380.33         9.57 o                         
  -6   0  12          2.30          1.91         0.95 o                         
  -5   0  12        590.00        563.51        13.29 o                         
  -4   0  12          7.58          7.25         1.37 o                         
  -3   0  12         16.08         13.94         2.23 o                         
  -2   0  12        105.75        109.95         6.78 o                         
  -1   0  12         18.42         25.53         2.64 o                         
   0   0  12         19.42         38.33         3.03 o                         
   1   0  12        968.33        891.67        21.27 o                         
   2   0  12        136.40        150.66         8.74 o                         
   3   0  12        103.18        104.36        10.78 o                         
   4   0  12         49.05         49.28         4.86 o                         
   5   0  12        399.06        398.51        18.69 o                         
   6   0  12        824.08        860.84        33.13 o                         
   7   0  12         25.26         25.68         3.11 o                         
   8   0  12        245.69        254.15        11.80 o                         
 -10   1  12        179.28        171.18         7.38 o                         
  -9   1  12         75.92         70.10         2.87 o                         
  -8   1  12         72.29         73.67         2.78 o                         
  -7   1  12          5.84          6.34         0.85 o                         
  -6   1  12         69.23         67.42         2.18 o                         
  -5   1  12          3.24          3.46         0.78 o                         
  -4   1  12          1.62          1.82         0.68 o                         
  -3   1  12        163.38        164.57         5.00 o                         
  -2   1  12         12.33         11.89         1.38 o                         
  -1   1  12         81.51         88.02         3.07 o                         
   0   1  12         15.68         15.10         1.32 o                         
   1   1  12         19.08         24.41         1.51 o                         
   2   1  12        144.49        165.66         6.41 o                         
   3   1  12        727.05        757.22        16.51 o                         
   4   1  12          0.29          1.73         0.82 o                         
   5   1  12        284.64        296.17         7.39 o                         
   6   1  12         17.69         18.96         1.22 o                         
   7   1  12        441.16        468.49         9.39 o                         
   8   1  12        211.94        188.29         6.34 o                         
 -10   2  12         45.91         40.77         2.89 o                         
  -9   2  12          0.17          1.05         0.57 o                         
  -8   2  12        162.89        166.26         4.17 o                         
  -7   2  12          1.14          2.39         0.61 o                         
  -6   2  12        100.24         94.07         2.81 o                         
  -5   2  12         11.29         12.46         1.08 o                         
  -4   2  12        205.26        227.72         5.08 o                         
  -3   2  12         72.09         75.18         2.48 o                         
  -2   2  12        396.46        420.47         7.35 o                         
  -1   2  12        208.78        207.61         4.77 o                         
   0   2  12        780.81        780.37        11.23 o                         
   1   2  12          1.42          4.81         0.82 o                         
   2   2  12        258.84        280.99         5.91 o                         
   3   2  12        266.57        266.62         8.31 o                         
   4   2  12        345.81        308.83         8.86 o                         
   5   2  12         29.71         28.17         1.60 o                         
   6   2  12        355.02        358.10         6.96 o                         
   7   2  12        149.27        145.59         4.94 o                         
  -9   3  12        107.88         86.12         6.02 o                         
  -8   3  12        197.64        185.95         7.10 o                         
  -7   3  12        493.82        518.91        16.15 o                         
  -6   3  12        565.60        526.53        11.65 o                         
  -5   3  12        770.76        775.59        13.22 o                         
  -4   3  12         27.78         28.54         1.67 o                         
  -3   3  12       1319.51       1330.83        23.11 o                         
  -2   3  12        257.03        263.59         7.25 o                         
  -1   3  12        308.60        315.91         5.83 o                         
   0   3  12        162.73        172.85         3.67 o                         
   1   3  12       1355.52       1325.49        19.87 o                         
   2   3  12        197.15        198.61         7.05 o                         
   3   3  12        187.77        195.90         7.26 o                         
   4   3  12        185.76        194.48         5.39 o                         
   5   3  12        175.17        186.36         5.00 o                         
   6   3  12        202.08        223.31         7.47 o                         
   7   3  12          2.31          2.27         0.88 o                         
  -8   4  12        362.76        318.82        14.66 o                         
  -7   4  12          7.44          7.11         1.13 o                         
  -6   4  12        857.65        887.46        27.06 o                         
  -5   4  12         19.92         22.60         1.83 o                         
  -4   4  12        348.46        382.38         9.80 o                         
  -3   4  12          7.04          8.70         1.29 o                         
  -2   4  12        715.98        775.99        18.96 o                         
  -1   4  12        311.60        322.27         7.61 o                         
   0   4  12        543.80        572.22        13.25 o                         
   1   4  12         10.07         15.44         1.18 o                         
   2   4  12        296.57        322.51         7.64 o                         
   3   4  12        266.49        276.74         9.34 o                         
   4   4  12         70.67         83.20         2.71 o                         
   5   4  12        168.56        183.40         5.14 o                         
   6   4  12          1.82          3.17         0.62 o                         
  -7   5  12         56.36         55.29         3.40 o                         
  -6   5  12        226.92        227.66         9.22 o                         
  -5   5  12         74.47         79.55         2.81 o                         
  -4   5  12         14.14         19.05         1.39 o                         
  -3   5  12         43.58         42.31         3.23 o                         
  -2   5  12        323.72        355.33        13.32 o                         
  -1   5  12          1.37          1.67         1.56 o                         
   0   5  12         27.82         36.70         2.93 o                         
   1   5  12         93.16         94.42         3.68 o                         
   2   5  12        429.18        442.84        19.58 o                         
   3   5  12         13.84         20.38         1.50 o                         
   4   5  12         76.34         68.28         3.26 o                         
   5   5  12          4.53          4.98         0.75 o                         
  -5   6  12         42.12         31.64         1.93 o                         
  -4   6  12         97.48        101.01         4.13 o                         
  -3   6  12         18.02         13.40         3.46 o                         
  -2   6  12        263.12        267.92         8.04 o                         
  -1   6  12          0.07          0.94         0.68 o                         
   0   6  12         59.63         69.78         3.73 o                         
   1   6  12         41.17         43.74         2.27 o                         
   2   6  12        102.18         98.38         4.18 o                         
  -8   1  13        480.66        359.05        20.61 o                         
  -7   1  13         39.50         34.14         1.97 o                         
  -6   1  13        432.03        390.41         7.18 o                         
  -5   1  13         69.77         58.22         2.42 o                         
  -4   1  13        437.83        430.61         8.64 o                         
  -3   1  13         87.42         79.36         2.97 o                         
  -2   1  13        149.32        165.34         4.23 o                         
  -1   1  13          0.74          1.70         0.65 o                         
   0   1  13        339.77        333.91         6.61 o                         
   1   1  13         38.25         44.94         1.89 o                         
   2   1  13         38.06         36.96         1.94 o                         
   3   1  13        142.09        140.80         3.95 o                         
   4   1  13         31.21         32.99         1.43 o                         
   5   1  13         21.86         19.57         1.57 o                         
   6   1  13          1.39          1.96         0.43 o                         
  -8   2  13         42.84         32.93         2.89 o                         
  -7   2  13        789.77        739.49        29.63 o                         
  -6   2  13          5.62          5.91         1.37 o                         
  -5   2  13        444.90        410.81         7.69 o                         
  -4   2  13          0.95          0.90         0.45 o                         
  -3   2  13        372.32        363.53         7.27 o                         
  -2   2  13         58.25         55.40         2.08 o                         
  -1   2  13        449.81        459.20         7.64 o                         
   0   2  13         94.12        101.94         2.54 o                         
   1   2  13         22.28         24.37         1.21 o                         
   2   2  13        306.17        301.03         7.12 o                         
   3   2  13         53.05         47.14         1.80 o                         
   4   2  13        222.12        217.99         6.77 o                         
   5   2  13         18.97         19.74         1.23 o                         
   6   2  13         52.04         42.03         2.07 o                         
  -7   3  13         25.32         25.16         3.01 o                         
  -6   3  13        121.33        124.53         4.34 o                         
  -5   3  13         57.71         53.37         4.69 o                         
  -4   3  13        417.73        435.12        12.05 o                         
  -3   3  13         46.56         50.75         2.25 o                         
  -2   3  13        414.88        408.66         8.87 o                         
  -1   3  13          2.35          3.80         0.89 o                         
   0   3  13        362.98        371.71         9.13 o                         
   1   3  13         64.99         76.00         3.21 o                         
   2   3  13        107.01        101.72         5.24 o                         
   3   3  13         93.95         84.25         4.02 o                         
   4   3  13         97.28         93.44         3.49 o                         
   5   3  13         24.08         19.35         1.13 o                         
  -6   4  13         92.71         89.32        10.90 o                         
  -5   4  13         57.09         59.39         3.04 o                         
  -4   4  13        181.97        196.75         5.99 o                         
  -3   4  13        511.29        513.75        12.66 o                         
  -2   4  13         23.26         29.14         1.59 o                         
  -1   4  13        382.22        400.67        12.69 o                         
   0   4  13        144.08        160.49         4.64 o                         
   1   4  13        682.33        700.06        14.34 o                         
   2   4  13        121.90        118.68         9.70 o                         
   3   4  13        398.14        348.86        15.01 o                         
  -4   5  13         64.63         49.36         3.64 o                         
  -3   5  13        311.32        290.75         8.58 o                         
  -2   5  13        386.98        405.85        12.00 o                         
  -1   5  13        203.50        190.50         5.60 o                         
   0   5  13         66.78         67.12         2.67 o                         
   1   5  13        339.31        314.72         8.07 o                         
  -6   0  14          1.65          5.78         1.26 o                         
  -5   0  14       1345.48       1216.03        49.28 o                         
  -4   0  14         79.19         75.71         6.37 o                         
  -3   0  14       1229.61       1191.73        28.36 o                         
  -2   0  14        348.06        346.17        10.09 o                         
  -1   0  14       1003.27        936.93        22.88 o                         
   0   0  14        660.84        582.13        17.30 o                         
   1   0  14       1653.63       1271.73       164.00 o                         
   2   0  14         12.78         13.72         2.19 o                         
   3   0  14        190.78        178.71         5.28 o                         
   4   0  14        793.66        620.63        17.54 o                         
  -6   1  14        203.82        167.05         8.59 o                         
  -5   1  14          7.26          4.09         1.31 o                         
  -4   1  14       2066.00       1991.03        55.61 o                         
  -3   1  14        209.90        210.16         8.72 o                         
  -2   1  14        434.97        414.13         7.49 o                         
  -1   1  14        106.14        109.87         2.81 o                         
   0   1  14        717.21        590.94        12.74 o                         
   1   1  14        496.70        418.79        23.81 o                         
   2   1  14        552.13        474.67        15.81 o                         
   3   1  14         98.31         94.25         2.47 o                         
  -5   2  14        273.67        241.53        11.88 o                         
  -4   2  14         14.11         12.25         1.24 o                         
  -3   2  14        122.01        122.70         7.70 o                         
  -2   2  14         61.50         66.65         4.66 o                         
  -1   2  14        109.88         93.33         4.93 o                         
   0   2  14         56.32         49.17         4.01 o                         
   1   2  14        171.51        157.98         8.67 o                         
   2   2  14         11.44          7.55         0.82 o                         
   3   2  14         11.13         12.76         1.63 o                         
  -4   3  14          6.50          6.45         1.31 o                         
  -3   3  14        132.52        102.97         4.42 o                         
  -2   3  14         87.95         74.13         4.82 o                         
   0   3  14          1.39          1.98         0.78 o                         
   1   3  14        131.34        112.68         6.05 o                         
                                                                                
